# Supplementary material for: PERADIGM: Phenotype embedding similarity-based rare disease gene mapping
Source: PLoS Genet. 2025 Dec 18;21(12):e1011976. doi: 10.1371/journal.pgen.1011976 (PMC12714201; doi:10.1371/journal.pgen.1011976)
Supplement: S3 Table — across three diseases. This file contains the full gene-level association results for ADPKD, Marfan syndrome, and NF1. (XLSX) [file pgen.1011976.s004.xlsx]

## Sheet: PERADIGM_ADPKD_selected_pheno
gene	carriers_num	riskscore	p_value	p_value_adjusted
PKD2	27	0.28072	0	0
PKD1	36	0.379749	0	0
IFT140	291	0.0853006	8.66923e-08	0.00137745
ADTRP	20	0.183498	3.12794e-06	0.0496998
ZDHHC2	17	0.181153	3.15027e-05	0.500452
CGNL1	40	0.126204	0.000114502	1
C12orf49	35	0.126128	0.000186162	1
FBXL5	15	0.175218	0.000194431	1
ZNF780B	317	0.069233	0.000208994	1
RALB	7	0.23595	0.000229578	1
ACTL9	26	0.140683	0.00023124	1
CTRB2	51	0.111092	0.000274642	1
SV2A	14	0.171851	0.000287878	1
TMEM35B	24	0.142726	0.000292605	1
OR5D13	18	0.157713	0.00035425	1
LAMB1	102	0.0894874	0.000360807	1
KCNK4	9	0.206534	0.000401222	1
DDX4	30	0.131739	0.000419132	1
CH25H	120	0.0841437	0.000435771	1
CPNE3	79	0.0951539	0.000506597	1
TM4SF20	24	0.13748	0.000568185	1
SSH2	63	0.100368	0.000572771	1
SRSF8	39	0.115751	0.000583943	1
TM6SF1	64	0.0982605	0.000605865	1
TPX2	6	0.233317	0.000716482	1
METAP1D	327	0.0661412	0.000725287	1
POC5	29	0.123809	0.000767218	1
TRIM58	2664	0.0491039	0.000769542	1
TAF15	8	0.205875	0.000835492	1
ADAM11	24	0.133133	0.000875302	1
MIA3	148	0.077601	0.000911234	1
SHMT2	22	0.135746	0.00096788	1
USP5	6	0.21058	0.000982766	1
KDM7A	19	0.151393	0.00100758	1
CEP131	166	0.0755378	0.00102553	1
TMEM235	34	0.116025	0.00105594	1
HS3ST2	7	0.212518	0.00108327	1
NOP56	42	0.10771	0.00111132	1
TMC6	54	0.100533	0.00112705	1
OXER1	47	0.103928	0.00113992	1
HTR5A	12	0.164803	0.00120554	1
MRI1	217	0.0702102	0.0012063	1
RAB2B	6	0.221629	0.00129561	1
WNK1	176	0.0736836	0.00129785	1
ARMC6	69	0.0921176	0.00129886	1
ACAA1	29	0.120385	0.00130459	1
DNAH12	798	0.055584	0.00135669	1
SLAMF6	16	0.150956	0.00137946	1
EFCAB13	200	0.0707916	0.00141345	1
ZNF154	79	0.0892378	0.0014869	1
SEC63	43	0.106503	0.00154365	1
TMEM216	49	0.101092	0.00156678	1
AQP9	18	0.141918	0.00160948	1
DCDC2	54	0.0992399	0.00162016	1
RREB1	6	0.213975	0.00164844	1
GDAP1	42	0.106123	0.00165358	1
APMAP	40	0.10796	0.00167035	1
ZNF404	59	0.0956445	0.00167461	1
ARFIP2	6	0.213473	0.00174529	1
DPEP1	127	0.0773318	0.00175994	1
SPOCK1	15	0.152842	0.00177784	1
LOC729159	40	0.10411	0.00198725	1
ANKS3	31	0.11826	0.00203564	1
ETNK2	15	0.14314	0.00211329	1
P4HA1	21	0.134005	0.00214347	1
MEAF6	21	0.132678	0.00214452	1
CENPT	16	0.14556	0.0022364	1
BOK	55	0.0956307	0.00230692	1
ETFRF1	36	0.111606	0.00234549	1
KIRREL2	543	0.057603	0.00239297	1
SALL1	9	0.17758	0.00240731	1
ACER2	30	0.115171	0.00240769	1
UFC1	26	0.121334	0.00241225	1
POLM	272	0.0648611	0.00257944	1
IL17RE	116	0.0777869	0.00261996	1
SLC39A11	26	0.122458	0.00263539	1
SIRPB1	145	0.0733581	0.00266928	1
ZNF571	841	0.0540934	0.00270099	1
RAI14	19	0.133305	0.00271758	1
UBE3B	77	0.0858183	0.00272181	1
ASAP1	18	0.143153	0.00274032	1
MIOX	33	0.110295	0.00278452	1
ZMYM4	8	0.193048	0.00282476	1
MIER1	50	0.0958875	0.00282916	1
ASB14	105	0.0794883	0.00291714	1
OR7G3	24	0.120808	0.0029724	1
MFSD2B	26	0.118561	0.00306029	1
P4HTM	53	0.0955082	0.00308625	1
HUNK	43	0.0991059	0.003107	1
MSANTD2	7	0.182734	0.00312455	1
PSMB4	7	0.191173	0.00313452	1
CELSR3	163	0.0711678	0.00317881	1
PI15	13	0.151454	0.00318454	1
OR5M11	6	0.204403	0.00319863	1
C16orf47	13	0.146064	0.00320042	1
MAMDC2	59	0.0907444	0.00321594	1
KAT7	17	0.137328	0.00322343	1
BRAT1	317	0.0625619	0.00333398	1
JPH3	11	0.160847	0.0033354	1
ACSL3	16	0.139809	0.00334019	1
APOBEC3G	156	0.0722417	0.00334021	1
C19orf70	19	0.129099	0.00335429	1
NDC80	89	0.0816799	0.00336148	1
LGALS9B	52	0.0947694	0.00341442	1
RXFP3	35	0.10774	0.00354172	1
NRCAM	68	0.0878395	0.00357744	1
TOMM5	7	0.191722	0.00357794	1
PDE6A	75	0.0846348	0.00358725	1
ACTG2	10	0.173689	0.00358932	1
NCR3	57	0.0919888	0.00361443	1
KRTAP22-1	84	0.0835941	0.00367286	1
SAE1	23	0.123077	0.0036812	1
DAO	60	0.088851	0.00368522	1
APBB1	18	0.131348	0.00373499	1
ZNF497	65	0.0900087	0.00389438	1
MYLIP	20	0.12354	0.00410638	1
UGT2B28	110	0.0774121	0.0041392	1
DNAJC13	38	0.104175	0.00418282	1
ATMIN	17	0.136574	0.00421669	1
IFNAR2	86	0.0801675	0.00431115	1
SLC36A4	101	0.0779857	0.00442394	1
NPC1	105	0.0779621	0.00443086	1
DDX24	12	0.155367	0.00466939	1
WASHC5	115	0.0751456	0.0046713	1
BAD	15	0.13073	0.00470764	1
PPIE	22	0.121015	0.00477691	1
TOR2A	104	0.0777102	0.00482933	1
TJP1	36	0.10452	0.00486685	1
LRRC8B	12	0.149665	0.00492103	1
ALDH5A1	193	0.0671077	0.0050775	1
CASD1	39	0.0994745	0.00511252	1
CTNNA2	8	0.174034	0.005161	1
CXCR6	44	0.0945818	0.00526506	1
ARHGAP15	34	0.106336	0.00531034	1
RGS13	35	0.102475	0.00531689	1
SOS2	32	0.107461	0.00540238	1
PCP4L1	8	0.165521	0.00541718	1
ITPA	71	0.0846921	0.00543664	1
CTNND2	7	0.183259	0.00548858	1
CAVIN3	15	0.136053	0.00572348	1
SCARB2	88	0.0795065	0.00572719	1
MFN1	36	0.101119	0.00578008	1
LRRC63	91	0.0788555	0.00579743	1
LIX1	159	0.0691988	0.00586106	1
CARS	37	0.103306	0.00594675	1
IDH2	13	0.141616	0.00595143	1
CRIM1	11	0.153096	0.00605577	1
DCTD	79	0.0813657	0.00611257	1
RSRP1	106	0.0755016	0.0061939	1
KLF1	82	0.0804871	0.00621109	1
CCDC74B	88	0.0786598	0.0062112	1
SLAMF7	43	0.095481	0.00625558	1
HACD1	18	0.125244	0.00634059	1
POMGNT2	21	0.120033	0.00640767	1
P2RX6	1534	0.049363	0.00648281	1
METTL13	109	0.0752655	0.00651744	1
C2orf16	151	0.0694145	0.00654154	1
ACACA	61	0.0867758	0.00656942	1
GAS2L2	584	0.0548074	0.00662018	1
UGP2	22	0.117417	0.00662531	1
MAN2A2	626	0.0546068	0.00667991	1
AUNIP	1834	0.0485913	0.00668814	1
SLC7A6OS	11	0.15	0.00676072	1
EID3	55	0.0859181	0.00676524	1
TTC9	10	0.160045	0.00685154	1
XCL2	6	0.16867	0.00687253	1
SLC35A4	27	0.110208	0.00694171	1
SCAMP2	19	0.123745	0.00697286	1
BAALC	9	0.162008	0.00697347	1
SLBP	40	0.0960995	0.00706864	1
ZNF16	81	0.0800317	0.00715851	1
CATSPER2	111	0.0735551	0.00722214	1
ITGB5	32	0.104053	0.00725458	1
HIST1H2BN	8	0.167361	0.00731657	1
MFSD14A	15	0.130043	0.00735697	1
DSPP	27	0.107972	0.00735925	1
VPS28	13	0.13706	0.00737786	1
ITCH	26	0.107392	0.00737969	1
HEPACAM	9	0.164517	0.00767046	1
MYL3	7	0.169263	0.00775867	1
ANKRD37	24	0.111724	0.00779093	1
OR8B8	20	0.119303	0.00780851	1
EMILIN3	69	0.0816743	0.00781817	1
PARP4	262	0.0621225	0.00784621	1
CEP95	527	0.0556821	0.0078984	1
SCFD1	18	0.123899	0.00802621	1
TRIM2	8	0.158107	0.00814025	1
MCOLN2	29	0.104345	0.00817938	1
C12orf76	9	0.158166	0.00822823	1
PRB4	101	0.0758728	0.00824737	1
ZRANB2	8	0.156846	0.0082569	1
TPR	10	0.152728	0.00826815	1
PTPN2	9	0.15787	0.00844158	1
ST5	15	0.137524	0.00846354	1
ZNF878	226	0.0632737	0.00846658	1
ACOT6	102	0.0747226	0.00855456	1
IFT74	642	0.0539537	0.00862738	1
NRIP2	526	0.0550177	0.00869923	1
MYL1	9	0.156971	0.0088761	1
RIMBP2	23	0.10792	0.00888249	1
HGD	80	0.0786319	0.00888341	1
EGFR	151	0.0685983	0.00893058	1
CD86	9	0.163094	0.00894203	1
TTC30A	51	0.0881855	0.00898394	1
SH3YL1	93	0.0762495	0.00899025	1
KIAA0586	1410	0.0492674	0.00899339	1
KRTAP4-11	11	0.139349	0.00902194	1
MATN4	403	0.0573995	0.00905518	1
HYAL4	354	0.0584779	0.00907368	1
SAMD11	138	0.0695068	0.00916815	1
FSIP1	966	0.0512094	0.00920363	1
ZDHHC3	58	0.0835414	0.0092106	1
AQP12A	123	0.0712295	0.00923004	1
FAM83E	137	0.0692804	0.00924671	1
CMTM5	27	0.104839	0.00931613	1
ADAM22	50	0.0895415	0.00938869	1
UBXN11	205	0.0642106	0.00939011	1
SLC5A1	48	0.0883526	0.00944503	1
MICB	160	0.067371	0.00949199	1
TMEM37	10	0.14572	0.00949671	1
OAS1	54	0.0869184	0.00956714	1
UCHL1	8	0.162587	0.00957993	1
ZNF750	9	0.149918	0.00961202	1
MAP6	36	0.0956125	0.00962428	1
CASP3	6	0.196839	0.00964632	1
RERG	24	0.108689	0.00972459	1
PRR23A	80	0.0782556	0.0097309	1
UCP2	115	0.0721695	0.00973767	1
HOMEZ	1057	0.0506119	0.00987784	1
MYL5	76	0.0793762	0.00998987	1
LIMCH1	211	0.0629548	0.0100966	1
ABCG2	266	0.0608252	0.0102701	1
CEP41	46	0.0909873	0.0103565	1
RPUSD4	698	0.0530422	0.0103612	1
FBXO36	58	0.0856504	0.0105301	1
ITGB6	78	0.0790291	0.0105746	1
AMT	35	0.0976557	0.0106776	1
BOD1L1	87	0.0759778	0.0107941	1
DDRGK1	23	0.109923	0.010809	1
BPGM	33	0.0976676	0.0108146	1
C12orf10	131	0.069909	0.0108522	1
ABCA5	308	0.0589624	0.0108574	1
TRNAU1AP	28	0.103249	0.0110171	1
FBXW8	1787	0.0480383	0.0110832	1
BTBD9	59	0.0837324	0.0111001	1
MARCO	162	0.066382	0.0111118	1
IL17REL	36	0.0942018	0.0111208	1
ELL3	73	0.0799699	0.0111328	1
TUBGCP4	66	0.0810756	0.01115	1
MRPS10	32	0.0994732	0.0112195	1
RASSF9	235	0.0619012	0.0112592	1
GCLM	13	0.13601	0.0113702	1
PPP1R36	149	0.0671094	0.0113925	1
C2CD6	883	0.051376	0.0114166	1
SLFN14	105	0.0722654	0.0114193	1
SCTR	81	0.0763092	0.0114779	1
DMRTC2	41	0.0928727	0.0115004	1
RIPK2	10	0.141895	0.0115107	1
WASHC4	78	0.0778263	0.0115591	1
HMGN4	9	0.15732	0.0116655	1
CCNB1	54	0.0861494	0.0116789	1
DOCK5	132	0.0694435	0.0116818	1
ACAD11	115	0.0708713	0.01172	1
MX2	87	0.0749008	0.0117702	1
CAPS2	1654	0.0482418	0.011835	1
C19orf68	22	0.112325	0.0118698	1
LRRC26	138	0.0672054	0.0119665	1
SERP2	8	0.156606	0.0120618	1
PRSS12	334	0.058605	0.0121783	1
ZNF483	14	0.124438	0.0122622	1
AQP5	10	0.145317	0.0122657	1
COX6A2	62	0.082405	0.0122789	1
CEP83	128	0.0689174	0.0122791	1
SOX15	7	0.156836	0.0123654	1
CNOT4	9	0.150947	0.0123818	1
GTF3C1	32	0.0967901	0.0124447	1
HSCB	25	0.103231	0.0125224	1
RND1	8	0.158789	0.0125704	1
GTF3C4	16	0.120738	0.0126258	1
CENPA	6	0.174854	0.0127818	1
TEDDM1	28	0.102376	0.0129398	1
TMEM45A	15	0.121406	0.0129495	1
MIF	23	0.10188	0.0129819	1
FMN2	26	0.103252	0.0130191	1
ZNF770	23	0.107983	0.013143	1
ETNK1	13	0.126783	0.0132024	1
CBY1	15	0.123427	0.0132063	1
HSD17B4	119	0.0695221	0.013314	1
COMMD4	84	0.0753424	0.013354	1
CNNM3	43	0.0900842	0.0134284	1
IER2	70	0.078663	0.0135666	1
SLC25A35	88	0.0739654	0.0135721	1
RFX5	32	0.0953894	0.0136428	1
ISCA2	31	0.0983657	0.0136547	1
EGLN3	13	0.130198	0.0137631	1
E2F2	32	0.0983176	0.0138122	1
PHF14	33	0.0973251	0.0138635	1
MLKL	2321	0.0467548	0.0139198	1
METTL2B	49	0.0871295	0.0139275	1
NSA2	51	0.0856239	0.0139342	1
NPR2	29	0.0976237	0.013964	1
MRPL45	84	0.0746627	0.0139947	1
TTF2	188	0.0635222	0.014007	1
SLC44A4	167	0.0648349	0.0140784	1
SUGP1	16	0.11777	0.0140822	1
SENP5	20	0.111898	0.0142129	1
TOPAZ1	101	0.0712333	0.0143088	1
HAVCR1	266	0.0598353	0.014381	1
TRAPPC8	49	0.084149	0.0144764	1
PIK3R5	15	0.1252	0.0145057	1
SLC25A26	112	0.070271	0.0146677	1
OR1D5	6	0.172175	0.0146827	1
TEFM	51	0.0852292	0.0147531	1
OVOL3	36	0.0932386	0.0147553	1
MAS1	27	0.0984896	0.0147648	1
SLC26A10	2574	0.0464122	0.0149435	1
FASTKD5	76	0.0770425	0.0149788	1
RNGTT	19	0.114012	0.0150507	1
FGF8	6	0.169093	0.0150708	1
GNB5	78	0.0759906	0.0151151	1
OXT	12	0.126125	0.0151389	1
SIRPB2	29	0.0985638	0.0153637	1
DEFB127	6	0.159513	0.0154302	1
AIP	365	0.0566081	0.0154841	1
BIRC8	107	0.0699224	0.0155346	1
FPGT	156	0.0651133	0.0155365	1
SPATA31C2	192	0.0628322	0.0155509	1
TSPAN5	6	0.170648	0.0156541	1
AP3M1	23	0.108413	0.0157851	1
TAF5	10	0.140374	0.0158105	1
C12orf80	660	0.052426	0.0158544	1
LIMS1	785	0.0512568	0.0159602	1
CNPY4	189	0.0629807	0.0161314	1
PLEKHG6	93	0.0729404	0.0162971	1
PDE3A	47	0.0844426	0.0163188	1
LGALS9C	74	0.0761941	0.0163714	1
OSGEPL1	1356	0.0485532	0.0166961	1
VRK1	29	0.095636	0.0167115	1
C8orf44-SGK3	39	0.0884219	0.0168169	1
RILPL1	19	0.112662	0.0168475	1
DSEL	90	0.0721014	0.0168837	1
C10orf142	14	0.117619	0.0170519	1
SP140	117	0.0688381	0.0171623	1
ZMYND19	9	0.144232	0.017201	1
DRGX	15	0.117504	0.0173145	1
RASSF4	89	0.0722812	0.0173287	1
PLXNB2	53	0.0817437	0.0173998	1
SVOPL	1250	0.0488059	0.0174293	1
RAPGEF3	1531	0.0480452	0.0175145	1
PCF11	16	0.117638	0.0175264	1
CDON	181	0.0629379	0.017581	1
AZIN1	7	0.157912	0.0178066	1
ANKRD6	71	0.0764754	0.0178496	1
NUP107	72	0.0763114	0.0178512	1
MOGAT3	15	0.114298	0.0178542	1
CLEC19A	29	0.0973932	0.0178897	1
MB21D1	59	0.0803039	0.0178981	1
PHGDH	34	0.0923686	0.0179863	1
BRD2	23	0.103817	0.0179869	1
GPR142	1981	0.0470038	0.0181327	1
IGFL2	369	0.0562135	0.018322	1
HHIPL2	418	0.0552482	0.0183305	1
SORL1	62	0.0790105	0.0183334	1
SERPINF1	41	0.0863498	0.0184259	1
SGCG	35	0.0898975	0.0184325	1
PTPRO	19	0.110679	0.0184716	1
ZNF880	78	0.074521	0.0185267	1
GPR161	170	0.064001	0.0185867	1
LCLAT1	37	0.0901107	0.0186476	1
ACP1	44	0.0862813	0.0187055	1
DOC2A	227	0.0599891	0.0188198	1
LYAR	57	0.0797636	0.0188476	1
S100A12	8	0.146812	0.0188535	1
MVB12B	27	0.097794	0.0190068	1
TEX36	12	0.128648	0.0190572	1
NAA11	148	0.0649092	0.0190621	1
DRAXIN	118	0.068359	0.0190625	1
DCAF15	6	0.16551	0.0191391	1
CAPN10	96	0.0711274	0.0191695	1
PEG10	17	0.117547	0.0192253	1
MORN5	25	0.100746	0.0192323	1
DCDC2C	212	0.0607985	0.019288	1
LRFN5	25	0.101863	0.0192964	1
PARD3	73	0.0755225	0.0193656	1
FAM170B	36	0.0904459	0.0194073	1
PLN	14	0.118601	0.01943	1
RSPH1	280	0.0580659	0.0195989	1
RAB19	33	0.0917919	0.0196171	1
KDM5B	66	0.076729	0.0196212	1
ARHGEF10L	38	0.0882085	0.0197017	1
CBLC	86	0.074114	0.0197144	1
CCDC168	1641	0.047586	0.0197611	1
MFN2	26	0.0970659	0.0198648	1
CD53	15	0.118485	0.0198694	1
ANKRD34A	15	0.118355	0.019871	1
FAM122A	6	0.163104	0.019909	1
EXOSC10	72	0.0747609	0.01997	1
PEX16	36	0.0914121	0.0200554	1
TMA16	23	0.101343	0.020123	1
HDAC5	45	0.0846232	0.0202098	1
MYH8	862	0.0503216	0.0202853	1
ATP5O	23	0.101576	0.0203285	1
GPR21	17	0.109937	0.0203518	1
MINDY2	23	0.101579	0.0204509	1
IYD	55	0.0804173	0.020563	1
CCDC127	77	0.074214	0.0206807	1
FRAS1	274	0.0579939	0.0207427	1
CALML5	14	0.120895	0.0207845	1
ZNF287	20	0.107016	0.0208455	1
ZCCHC3	24	0.100081	0.0208562	1
ACSBG2	114	0.0680032	0.0209491	1
FTSJ3	47	0.0834884	0.0210354	1
PARVA	412	0.0548016	0.021112	1
OXSM	50	0.0809517	0.0211242	1
OR56A3	28	0.0958956	0.0211869	1
THOC5	12	0.130061	0.021224	1
DHCR24	11	0.125523	0.0212973	1
TEX101	25	0.0995135	0.0213943	1
ARHGAP42	16	0.120458	0.0214295	1
ZNF253	111	0.0685051	0.0214787	1
NIN	221	0.0598638	0.0215821	1
SMG5	11	0.130357	0.0216169	1
KLHL28	15	0.121624	0.0217911	1
NGEF	12	0.126849	0.021859	1
MUSK	40	0.0838555	0.0218727	1
RGS4	134	0.0655307	0.021936	1
RGS22	170	0.0623053	0.0220956	1
ZNF444	10	0.130852	0.0221377	1
RGP1	35	0.0903017	0.0221834	1
LRRC25	46	0.0840747	0.0221993	1
PDGFRL	196	0.0610406	0.0223193	1
SLC7A1	6	0.160423	0.0223838	1
HELB	169	0.0626976	0.022407	1
CES4A	58	0.0791504	0.0224348	1
SORBS3	203	0.0609574	0.0224354	1
IGF1R	18	0.110269	0.0224357	1
CLDN9	20	0.104736	0.0227231	1
ATF7IP2	11	0.126706	0.0227474	1
ARHGEF1	17	0.10938	0.0228125	1
NUP54	9	0.137809	0.0228491	1
POLRMT	128	0.0656622	0.0228516	1
APBB2	84	0.0713636	0.02297	1
IFIH1	4392	0.0445152	0.0230101	1
HIST1H2BD	15	0.11635	0.0230359	1
IRGM	19	0.104629	0.0230633	1
FUZ	85	0.0720529	0.0232496	1
PLEKHH3	64	0.0762492	0.0232562	1
ZBTB39	25	0.0985054	0.0232571	1
C6orf52	43	0.0845072	0.0233104	1
GTSE1	47	0.0818799	0.0234243	1
ZNF467	155	0.0630291	0.0234536	1
ZNF568	368	0.0549289	0.0235264	1
KRT86	33	0.0888471	0.0235311	1
CBFA2T3	66	0.0760571	0.0235429	1
FEV	14	0.115483	0.0235868	1
PNMA8B	35	0.0895908	0.0238459	1
HIST1H2AI	11	0.132675	0.0238702	1
HMMR	153	0.0630088	0.0238791	1
DPF3	22	0.100809	0.0239107	1
LSM4	13	0.121488	0.0239628	1
NAPA	14	0.117972	0.0240461	1
BAMBI	44	0.082352	0.0240514	1
MBL2	12	0.1207	0.0240834	1
FMO2	332	0.0563785	0.0241094	1
SMTNL2	55	0.0787314	0.0242241	1
LRRC28	52	0.0785302	0.024398	1
PSMB5	9	0.13826	0.0244582	1
ELMO1	11	0.126053	0.0247282	1
ACSM2B	208	0.0599947	0.0248436	1
L3MBTL3	22	0.0985567	0.02486	1
MYO9A	412	0.054358	0.0248623	1
IL20RB	27	0.095745	0.0249531	1
CATIP	64	0.0764924	0.0249887	1
IL1R2	131	0.0646664	0.025022	1
SIX5	24	0.099339	0.0250434	1
TJP3	83	0.0712256	0.0250737	1
ST13	12	0.11988	0.025187	1
COL4A1	19	0.107433	0.0252042	1
SLC46A1	17	0.110357	0.0252121	1
TTYH3	7	0.140238	0.0252883	1
FGF6	6	0.15723	0.0253212	1
RUNDC3A	40	0.0853609	0.0253327	1
FAM111B	139	0.0646839	0.0253568	1
LAG3	25	0.0964045	0.0253852	1
MGAT4B	35	0.0896727	0.0254061	1
CLEC3A	8	0.14121	0.0254156	1
POLR3H	39	0.0874801	0.0254192	1
N4BP2	102	0.0690782	0.0254453	1
OSGIN1	23	0.098056	0.0255208	1
RECQL	574	0.0520168	0.0256034	1
KIF1A	21	0.101038	0.0256042	1
SLA	13	0.122605	0.0256217	1
EYS	536	0.0524247	0.0256528	1
COL18A1	673	0.0511649	0.0257527	1
ZMYM6	145	0.0638108	0.0258322	1
ZNF560	261	0.0577236	0.0258409	1
FAM189A2	75	0.0727303	0.0258993	1
ARPP21	36	0.087849	0.0259266	1
CYSTM1	11	0.119156	0.0260138	1
ATP6V1E1	12	0.125351	0.0260162	1
ZNF654	18	0.112912	0.0260853	1
NEFL	21	0.102945	0.0262029	1
RNF24	29	0.0893323	0.0262621	1
FAM221A	2062	0.0464554	0.0262673	1
USF1	9	0.135753	0.0263824	1
FSTL1	16	0.107481	0.0264512	1
ZNF562	44	0.0814588	0.0264747	1
WDR86	147	0.0640787	0.0264968	1
PCDH17	28	0.0951524	0.0265861	1
HOXA9	60	0.0776952	0.0265892	1
ALOX15B	293	0.0567013	0.0267415	1
EPB41L4A	205	0.0597959	0.0267558	1
ASNS	38	0.0871841	0.0268561	1
TMEM123	16	0.113446	0.0268591	1
LOC100130357	23	0.101069	0.0269081	1
ZDHHC14	12	0.121065	0.0269125	1
NDUFA8	100	0.0677802	0.0270586	1
RNF145	10	0.12837	0.0271014	1
PCYT1A	42	0.0833523	0.0271287	1
DARS2	71	0.0737119	0.0272145	1
ABI3	15	0.112827	0.0272359	1
GRIN2D	31	0.0903968	0.0273133	1
EPHA6	75	0.0729051	0.0273571	1
NECAB2	240	0.0582633	0.0273604	1
PRKACA	34	0.0896425	0.027464	1
CTTNBP2NL	14	0.114676	0.0276084	1
ZC3H10	8	0.131103	0.0276138	1
NMU	16	0.106616	0.0276587	1
ZFHX4	21	0.0979105	0.0276786	1
VTN	306	0.0561241	0.0278254	1
AGAP1	479	0.0529348	0.0279287	1
GLB1L3	165	0.0619185	0.0279486	1
SOS1	37	0.0873226	0.028007	1
CCDC87	466	0.0533835	0.0280567	1
RNF167	99	0.0682467	0.0281991	1
WDFY3	44	0.0819295	0.0282047	1
FAM189B	422	0.0539524	0.028288	1
TMEM260	102	0.0680983	0.0283182	1
HIST2H3D	52	0.077212	0.0284196	1
KCNMB1	25	0.0973215	0.0284327	1
DNAJB2	20	0.10251	0.0284963	1
PCP2	15	0.115844	0.0285441	1
VTCN1	15	0.111101	0.0285494	1
C16orf59	254	0.0574568	0.0285685	1
ADGRB3	6	0.156305	0.0285876	1
FNDC11	33	0.0883528	0.028673	1
GPR137	161	0.0614702	0.028684	1
ADAM30	80	0.07045	0.028743	1
LRRC72	78	0.0722532	0.028856	1
CCM2	11	0.125009	0.0290369	1
TFB1M	175	0.061327	0.0291317	1
REG4	46	0.0815796	0.0291848	1
ARSA	303	0.0560569	0.0292946	1
LRP4	67	0.0749866	0.0293719	1
HMGCS2	63	0.074522	0.0294129	1
FAM71F2	213	0.0590837	0.0294699	1
EFNA4	66	0.0743565	0.0294987	1
SMG1	6	0.153369	0.029549	1
MOSPD3	78	0.0708216	0.0295621	1
ETV1	17	0.108163	0.0295816	1
COG4	70	0.072491	0.0296218	1
FBXO6	38	0.0845969	0.0296647	1
CCDC9	573	0.0515284	0.0297488	1
RFPL1	16	0.107927	0.0297545	1
CTHRC1	29	0.0887969	0.0297667	1
APBA2	33	0.0883329	0.0298248	1
DIMT1	168	0.0611703	0.0298688	1
C7orf61	184	0.0603816	0.0298943	1
DNM3	32	0.0898455	0.0299117	1
OR6K2	1178	0.0480584	0.0299264	1
PIWIL3	565	0.0517193	0.0301124	1
LACC1	55	0.07838	0.0301204	1
CRYBG1	514	0.0523347	0.0301819	1
HIST1H2BB	12	0.117065	0.030189	1
COPS9	43	0.0795744	0.0302136	1
LAD1	47	0.0786048	0.0302199	1
CAMTA2	43	0.0810014	0.0302415	1
USP21	21	0.102774	0.030314	1
ZNF468	96	0.0679987	0.0303652	1
RUBCN	80	0.0705484	0.0303969	1
MRPL3	65	0.074977	0.0304216	1
TARS2	75	0.0721383	0.0304443	1
FCGR2C	18	0.104069	0.0304865	1
TKFC	70	0.0726988	0.0305107	1
RAB3GAP2	51	0.0795701	0.0305107	1
GRK4	117	0.065399	0.0307213	1
HID1	29	0.0907698	0.0307638	1
CCDC77	116	0.0656017	0.0307812	1
IL7R	124	0.0639975	0.0310234	1
CERS5	29	0.0908444	0.031145	1
TYROBP	12	0.123318	0.0311513	1
CSGALNACT1	43	0.0827869	0.0311864	1
TMEM138	29	0.0911138	0.0311984	1
PWWP2A	19	0.102518	0.0312226	1
CCDC6	8	0.143672	0.0312715	1
AGBL4	62	0.0750187	0.0312895	1
PRR14L	54	0.0768721	0.0313399	1
CTR9	17	0.106543	0.03138	1
KLHL11	36	0.0851661	0.0317103	1
GZMH	17	0.105771	0.0317591	1
MRPL57	56	0.0767485	0.0318169	1
C22orf31	147	0.0625407	0.0320922	1
LTB4R	9	0.12615	0.032114	1
ZNF143	12	0.117505	0.0321692	1
TXNDC17	21	0.0993025	0.0322989	1
PUM2	24	0.0953174	0.0323538	1
ZNF513	17	0.105641	0.0323539	1
PPIB	24	0.0924446	0.0323603	1
DCD	513	0.0521547	0.0323604	1
LPIN2	55	0.0763679	0.0323976	1
MCUB	93	0.0674088	0.032419	1
CD40	9	0.129972	0.0324226	1
PPP1R17	19	0.101061	0.0324229	1
WNT9A	9	0.12683	0.0324879	1
GALR1	9	0.131819	0.0325633	1
GJB4	518	0.0519436	0.032678	1
ACTL7B	7	0.151331	0.0327283	1
MBOAT4	46	0.0779857	0.0327903	1
LCE5A	31	0.0885311	0.032799	1
CEBPA	74	0.0705198	0.0328801	1
TSPAN16	43	0.0790438	0.0328817	1
PDE8B	33	0.0868864	0.032903	1
HSP90AB1	20	0.0990832	0.0329041	1
CCL26	2391	0.0456635	0.0329071	1
PROKR1	32	0.0886864	0.0329396	1
GRAMD4	12	0.118165	0.0329627	1
PKDREJ	330	0.0549292	0.0330174	1
FNTA	16	0.103138	0.0330879	1
ZW10	39	0.0829495	0.0331189	1
COX6B2	895	0.0491216	0.0331762	1
KLHDC7B	338	0.0548626	0.0331911	1
BCL2L13	60	0.0738922	0.03331	1
UQCRQ	7	0.138288	0.033322	1
LRG1	26	0.0911652	0.0333226	1
ATP11AUN	20	0.10033	0.0334065	1
PNLDC1	126	0.0652204	0.0334592	1
SHC3	17	0.10593	0.0334764	1
SARAF	60	0.0741433	0.0335221	1
BSN	24	0.0947697	0.0335642	1
MEF2A	11	0.117191	0.0335654	1
DEPDC7	53	0.0769547	0.0336236	1
SLC25A45	57	0.0765565	0.0336419	1
TBCE	108	0.0657931	0.0336493	1
AGFG2	23	0.0963754	0.0336883	1
NDUFS7	12	0.121981	0.0337682	1
MMP9	99	0.0679152	0.0337703	1
ABCA10	376	0.0541626	0.0337942	1
EIF2AK2	30	0.0881717	0.0338027	1
XRCC4	145	0.0623179	0.0338123	1
LYRM7	13	0.112372	0.0338542	1
DDAH1	21	0.0980958	0.0338574	1
CRYGS	28	0.0904066	0.0339137	1
ZNF563	152	0.0615781	0.0339262	1
SEMG1	72	0.0705722	0.0339496	1
ITGA8	59	0.0765488	0.0340175	1
CCDC190	20	0.0948755	0.0341303	1
DGKH	86	0.0688404	0.0342092	1
ERCC2	264	0.0564581	0.0342569	1
DAPL1	1576	0.0468392	0.0342691	1
ZNF692	96	0.0666535	0.0342835	1
TSEN54	56	0.0753579	0.0343477	1
MPL	149	0.062181	0.034363	1
S100Z	507	0.0520068	0.0344381	1
HAPLN3	17	0.101219	0.0344605	1
SLC25A27	117	0.0646759	0.0344756	1
UPK3B	281	0.0559915	0.0344758	1
ZNF574	17	0.106998	0.0344835	1
DIDO1	20	0.0958558	0.0345149	1
KCNK1	6	0.160119	0.0346683	1
JOSD2	16	0.10472	0.0347549	1
TXLNB	142	0.062467	0.0347737	1
ARHGEF3	15	0.109891	0.0349155	1
NCAM1	31	0.0879695	0.0349194	1
PTEN	7	0.142916	0.0349763	1
R3HDM2	6	0.147103	0.0349956	1
CACHD1	70	0.0715957	0.0350165	1
ACSM5	141	0.0624105	0.0350202	1
LRRC42	156	0.0612964	0.0350478	1
APIP	637	0.0505456	0.0350687	1
KLK6	98	0.0667101	0.0352996	1
RNF26	13	0.114315	0.035418	1
WTAP	9	0.133943	0.0354337	1
G3BP2	297	0.055594	0.0354603	1
GRAMD1B	10	0.124252	0.0355139	1
SPATA24	41	0.0816391	0.0355741	1
TNN	244	0.0568884	0.0357514	1
TOMM20L	497	0.0518458	0.0357613	1
CPVL	234	0.0570606	0.0358604	1
EPHX3	68	0.0717419	0.0358725	1
EQTN	135	0.0627563	0.0359046	1
CLTA	9	0.127482	0.0359186	1
CCL3L1	22	0.0949789	0.0359925	1
CENPC	33	0.0845894	0.0360982	1
MIB2	173	0.0604096	0.0361558	1
EML2	73	0.0715375	0.0361716	1
DIRAS3	11	0.115911	0.0361886	1
ROR1	12	0.1127	0.0361961	1
LILRA1	450	0.0524818	0.0362316	1
SYCE3	7	0.139319	0.036232	1
FOXL2NB	99	0.0666578	0.0363398	1
METTL14	13	0.112968	0.0364451	1
TIGD1	67	0.0711569	0.0364882	1
MYO1C	692	0.0499892	0.0365968	1
NPEPPS	14	0.111596	0.0366002	1
P4HB	10	0.118303	0.0367644	1
ZNF549	355	0.0543142	0.0367876	1
C6orf223	124	0.0631521	0.0367914	1
PDE6B	218	0.0574183	0.0368169	1
KIAA1109	185	0.0589548	0.0368581	1
ARHGAP29	28	0.0889732	0.0369899	1
PRSS22	20	0.101959	0.0369914	1
FBXO31	6	0.141368	0.0370098	1
DEDD2	6	0.138627	0.0370155	1
TAS2R39	72	0.0703459	0.0370186	1
APOBR	133	0.06266	0.0370492	1
BIRC5	30	0.0891718	0.0370675	1
COMMD9	32	0.086595	0.0370732	1
CD63	62	0.0726861	0.0371601	1
ZNF33A	152	0.061218	0.0371839	1
SPDYC	30	0.0874063	0.0372014	1
MIA2	455	0.0523086	0.0372338	1
DNAJC10	84	0.0684782	0.0372655	1
ANKDD1A	126	0.0631708	0.0372957	1
MIEF1	25	0.0911133	0.0373357	1
SHANK2	42	0.0795257	0.0374592	1
DEPDC1B	50	0.0754771	0.0375571	1
DPP7	235	0.0572944	0.037572	1
PABPC1L	40	0.0808033	0.0376259	1
HNRNPU	121	0.0640277	0.0376633	1
MACF1	13	0.110994	0.0376836	1
ZFPM1	16	0.0992147	0.0377161	1
TEKT3	318	0.0545834	0.0377315	1
TNFRSF13B	160	0.0608846	0.0377792	1
DCAF16	25	0.0939459	0.0378029	1
SLC17A2	92	0.0667297	0.0378052	1
ARMC7	16	0.109149	0.0379259	1
DIS3L2	55	0.0751852	0.0382028	1
CHRNA7	32	0.0859812	0.0382052	1
MPP7	61	0.0724893	0.0382911	1
PAOX	81	0.0697644	0.0383953	1
ICOS	13	0.108561	0.0384226	1
ZNF726	401	0.0531935	0.0385162	1
B3GALT5	22	0.0936276	0.0385201	1
CNTRL	657	0.0502674	0.0385419	1
TNIP1	19	0.0979519	0.0385756	1
SUSD1	245	0.0566943	0.0386116	1
GOLGA8N	27	0.088172	0.0386478	1
BNIP3	21	0.0951521	0.0386588	1
SPPL2A	49	0.0780105	0.038677	1
IRX3	14	0.110532	0.0387443	1
CLDN18	20	0.0966181	0.0387682	1
TXNDC8	147	0.0608767	0.0387741	1
RPL36AL	138	0.0620413	0.0389987	1
TMEM63C	15	0.108155	0.039032	1
EIF2A	71	0.0699785	0.0390887	1
STEAP3	166	0.0602071	0.0391361	1
BLOC1S3	38	0.0815698	0.0392071	1
DEGS2	27	0.0909501	0.0392718	1
FTO	20	0.0975127	0.0393398	1
CHAC2	320	0.0541419	0.0393666	1
PRKCB	6	0.145409	0.039392	1
EFL1	63	0.07241	0.0394383	1
C9orf43	118	0.0635481	0.0394627	1
ANKRD42	102	0.0658106	0.0394636	1
AATF	225	0.057501	0.039471	1
PROS1	17	0.103182	0.0397235	1
PCSK1	39	0.080339	0.0398535	1
TSNAXIP1	1771	0.0461723	0.0398871	1
SDK2	80	0.0688645	0.0399225	1
F12	1128	0.0477584	0.0399325	1
PACS1	9	0.125853	0.0400236	1
CNNM2	11	0.113986	0.0400772	1
HRASLS	522	0.0512801	0.0401053	1
TEKT4	143	0.0616421	0.0401822	1
SSUH2	91	0.0664122	0.0402811	1
SH2D6	46	0.0791097	0.0403201	1
DPYSL4	60	0.0728928	0.0404194	1
TMEM56-RWDD3	37	0.0827435	0.0404313	1
OR2W3	16	0.10372	0.0404828	1
MPLKIP	36	0.0845286	0.0407443	1
MPP3	32	0.0848782	0.0407704	1
THRB	7	0.137544	0.04082	1
TNIP2	23	0.0916182	0.0409114	1
LONP1	780	0.0491572	0.0409694	1
ART3	81	0.067709	0.0409968	1
C5orf60	283	0.0551354	0.0410443	1
ZBED2	23	0.0926744	0.0410521	1
MRGPRE	21	0.0935738	0.0411019	1
FERMT1	65	0.0711172	0.0411537	1
ZKSCAN2	28	0.0867777	0.0412752	1
FBXW7	7	0.145423	0.0412773	1
C14orf178	164	0.0594765	0.0413346	1
PUF60	14	0.10851	0.0413952	1
SHBG	253	0.0563549	0.0414504	1
ASPH	622	0.0502959	0.0414593	1
GOLGA6L6	40	0.0796672	0.041554	1
IFNL4	136	0.0623758	0.0415637	1
CWF19L1	67	0.0719567	0.0416528	1
FBXL8	111	0.0643044	0.0417203	1
E2F7	23	0.0936329	0.0417407	1
ZNF44	322	0.0540803	0.0417542	1
UGT2B10	283	0.0552251	0.0417773	1
KDM1A	32	0.0851116	0.0417855	1
NAPSA	90	0.0660801	0.0418076	1
C10orf126	65	0.071237	0.041822	1
KLRG1	10	0.124607	0.0420121	1
RBM12	17	0.10089	0.0420491	1
ARHGAP32	38	0.0807347	0.0420579	1
UTP20	92	0.0662478	0.0421242	1
WDR38	87	0.0672611	0.042127	1
FASTKD3	2362	0.0453858	0.0422513	1
LY96	11	0.113203	0.0423935	1
MSLN	119	0.0639075	0.0424455	1
GRAMD2B	244	0.0564154	0.0425136	1
ECSIT	68	0.0702551	0.0426227	1
ERCC8	87	0.0667807	0.042702	1
MAP4K4	66	0.0697239	0.0427313	1
NUCB1	47	0.0756718	0.042754	1
ZNF705B	15	0.106836	0.0427789	1
ANGPTL7	133	0.0622447	0.0428547	1
SLC34A3	244	0.0560785	0.0430593	1
ZNF772	2192	0.0454548	0.0432731	1
NOC4L	27	0.088088	0.0433054	1
PTPRM	15	0.102219	0.0433232	1
FUK	237	0.0564472	0.043395	1
KIAA1551	94	0.0660573	0.0434524	1
GPRC5C	44	0.0786774	0.0435113	1
ABCG5	151	0.0604018	0.0435294	1
GPR108	173	0.0592294	0.0435372	1
ADORA3	88	0.0674548	0.0436141	1
MYO1D	96	0.0659512	0.0436307	1
IFIT1	388	0.0528823	0.0436431	1
ZFAND5	6	0.142195	0.0437728	1
TEF	12	0.11164	0.0438791	1
ADGRF5	55	0.0743157	0.0438934	1
HSD11B1	16	0.101077	0.0440386	1
GJA4	8	0.125026	0.0440727	1
HTR1E	19	0.0967879	0.0442426	1
AKAP6	28	0.0865464	0.0443277	1
BAZ2A	14	0.109023	0.0443314	1
LYSMD3	28	0.0875072	0.0444663	1
COL23A1	1326	0.0470423	0.0445052	1
GOT1	27	0.0884344	0.0447094	1
PTTG1IP	83	0.0679304	0.0448277	1
RPS24	19	0.0919576	0.0449614	1
MED31	89	0.0670373	0.0449852	1
YBEY	23	0.0921752	0.0450046	1
CMC1	19	0.0937534	0.0451617	1
TACC2	233	0.0563217	0.045437	1
KPNA5	31	0.0834147	0.0454768	1
DDX41	170	0.059136	0.0455183	1
TMEM243	83	0.0671742	0.0455872	1
EIF5A	7	0.135575	0.0456098	1
CCDC159	31	0.08283	0.0456159	1
CYSRT1	27	0.0877267	0.0456434	1
THEG	77	0.0681652	0.0456497	1
FBLN7	40	0.0785569	0.0459372	1
TMEM236	61	0.071317	0.0459497	1
HIST1H2BI	47	0.0744914	0.0461139	1
AK5	12	0.115581	0.0461929	1
CCM2L	91	0.0658257	0.0462049	1
MYRFL	98	0.064952	0.0462065	1
OXR1	1435	0.0465209	0.0462769	1
ADAM15	179	0.0585791	0.0463005	1
MOCS2	63	0.0713394	0.0463103	1
ZDHHC20	68	0.0711027	0.0463104	1
PAMR1	233	0.0561747	0.0463322	1
SLC35F6	9	0.123764	0.0463385	1
KIF6	375	0.0529685	0.0463943	1
SRA1	43	0.0767865	0.0463983	1
GBP1	260	0.0555133	0.046429	1
TMEM132B	16	0.101431	0.0465855	1
EPPIN	11	0.115239	0.0466202	1
IGF2R	49	0.0749344	0.0466223	1
STK33	405	0.0523891	0.0467331	1
GTPBP3	44	0.0782243	0.0467506	1
C10orf35	10	0.117287	0.0467659	1
CCDC144NL	128	0.0618955	0.0467799	1
TMC1	137	0.0607551	0.04678	1
CD74	7	0.12706	0.0468079	1
POLA2	60	0.0719757	0.0468133	1
TCAIM	58	0.0722293	0.0468705	1
LAMP1	102	0.0644109	0.0469986	1
NOMO1	408	0.052226	0.0471009	1
GTSF1	11	0.115148	0.0471479	1
SERPINB2	32	0.0831291	0.0471771	1
AKAP9	216	0.0568543	0.0472386	1
KIAA1522	55	0.073126	0.0472775	1
CCDC73	190	0.0579284	0.0472999	1
VILL	339	0.0532671	0.0473161	1
TEKT1	389	0.0524896	0.0475018	1
EXOSC4	30	0.085401	0.0475119	1
ITGA2	170	0.0593858	0.047516	1
NTHL1	569	0.050384	0.0476811	1
OR4L1	52	0.0733893	0.0477288	1
PLEKHA8	64	0.0708959	0.0477629	1
HSPB11	11	0.112876	0.0477651	1
ZNF26	70	0.0704646	0.0477695	1
LOC441155	89	0.06557	0.0477885	1
HOXC10	19	0.103354	0.0478478	1
MARVELD1	10	0.126174	0.0480328	1
LOC149373	15	0.104283	0.0482735	1
ADRB2	7	0.131923	0.0483837	1
GALNT6	64	0.0696982	0.0484052	1
SYT8	1093	0.0475143	0.0484683	1
SACM1L	17	0.099749	0.0486301	1
RPL9	6	0.142335	0.0486316	1
TAPT1	10	0.117229	0.0487197	1
SEC61A1	8	0.130786	0.0489117	1
CATSPER1	65	0.0702911	0.0489901	1
TPBGL	43	0.0763901	0.0490027	1
RC3H1	74	0.0680973	0.0492452	1
PIGM	65	0.070222	0.0492499	1
NRDE2	177	0.0582231	0.0493559	1
EEF2KMT	122	0.0620795	0.0494708	1
NR2E3	222	0.0566393	0.0495686	1
CHST2	7	0.125705	0.0496102	1
ERCC4	73	0.067392	0.0496142	1
TMEM206	990	0.0478143	0.0496937	1
FIGNL1	267	0.0548919	0.0497063	1
MCM5	29	0.0836777	0.0497088	1
ZNF527	71	0.0691638	0.0497701	1
LRRC38	276	0.0545522	0.0498131	1
KRT76	2545	0.0449118	0.0498898	1
LIPG	38	0.0785139	0.0498988	1
BCAM	98	0.0639062	0.0500739	1
GPR135	43	0.0747916	0.0502732	1
C1orf50	148	0.0598052	0.0503047	1
SKIL	6	0.137955	0.0503247	1
BTN2A2	77	0.0678139	0.0503279	1
ARHGAP28	51	0.0738707	0.0503569	1
SZT2	140	0.0598841	0.050407	1
ZNF446	151	0.0594107	0.0505413	1
DCANP1	43	0.0769805	0.0505819	1
KIAA0556	294	0.0543606	0.0506259	1
GYG1	163	0.0588872	0.0506459	1
EOGT	132	0.0607973	0.0506513	1
ITSN2	1104	0.047397	0.0508025	1
SORT1	21	0.0924975	0.0508139	1
SALL3	43	0.0762181	0.0508222	1
CPT1A	39	0.0793345	0.0509269	1
CDH2	15	0.101802	0.0509412	1
SLC35E3	37	0.0799773	0.0509927	1
ASCC2	22	0.0912984	0.0509995	1
ZNF662	497	0.0509354	0.0510217	1
FAM13C	15	0.102103	0.0511501	1
HTR3E	31	0.0822841	0.0512448	1
SAMD8	15	0.102763	0.0512537	1
ZYG11A	140	0.0601809	0.0513068	1
CXCR1	144	0.0598912	0.0513157	1
MAP3K19	214	0.0566643	0.0513867	1
MCHR2	56	0.0712539	0.0514452	1
PEX3	37	0.0805936	0.051586	1
ZNF433	488	0.050953	0.0515936	1
LZTFL1	24	0.0869331	0.0517702	1
SLFN12	407	0.0517697	0.0517851	1
CKAP5	8	0.115432	0.051821	1
OR2B3	21	0.093682	0.0519864	1
ACOT13	158	0.0588064	0.0521091	1
ETV4	47	0.0751182	0.052145	1
CEP135	199	0.0569623	0.0522065	1
ACAN	28	0.0836146	0.0522449	1
RBM18	6	0.130927	0.0524859	1
PDP2	29	0.0843951	0.0524945	1
GSTK1	134	0.060664	0.052665	1
TAAR9	40	0.0779576	0.0526679	1
RAB6C	60	0.0716552	0.052718	1
NUAK1	13	0.106417	0.0528188	1
GCN1	46	0.0752163	0.0528201	1
UBE2V2	8	0.12958	0.0528894	1
BOC	60	0.0700207	0.0529021	1
BTBD2	41	0.0770829	0.0529064	1
LMOD2	49	0.0738895	0.0529358	1
ABLIM3	357	0.0529071	0.0529457	1
ANXA10	97	0.0642983	0.0529748	1
COA7	9	0.120032	0.0530468	1
RCBTB1	32	0.0817981	0.0530589	1
APOBEC3F	28	0.0837493	0.0534403	1
USP49	13	0.102801	0.053446	1
CCDC70	110	0.0626825	0.0534679	1
CD37	32	0.0831618	0.0536951	1
COL27A1	30	0.0847889	0.0537196	1
AXL	36	0.0803006	0.053731	1
KLRC4-KLRK1	52	0.0721576	0.053739	1
PLVAP	13	0.103425	0.0537416	1
PLA2G5	11	0.112537	0.0537688	1
MTHFD1	12	0.108118	0.0538371	1
TRIM39	21	0.0926336	0.0538445	1
COL5A2	6	0.136455	0.0539131	1
TCIRG1	178	0.0578461	0.0539987	1
CCDC40	316	0.0532703	0.0542067	1
HCN4	46	0.0763456	0.0543208	1
KIR2DS2	19	0.0919733	0.0543444	1
CTNNA3	110	0.0619883	0.0543751	1
TCF24	64	0.0698077	0.0543973	1
HBB	18	0.0944708	0.0545256	1
ACTBL2	91	0.0635898	0.0545262	1
GPER1	37	0.0789768	0.0545724	1
HIST1H2BA	39	0.0774542	0.054591	1
CALCA	38	0.0775038	0.0547658	1
FAM173B	1126	0.0471092	0.054819	1
STAP2	52	0.0725969	0.0549522	1
ERN1	32	0.0807502	0.0550133	1
ADAMTS5	29	0.082286	0.0550956	1
TDRD1	24	0.0880621	0.0551036	1
SPECC1L	17	0.0944432	0.0551211	1
ZNF316	13	0.105343	0.0551428	1
SBF1	40	0.0779262	0.0552914	1
B3GNT6	31	0.0804251	0.0553128	1
ZNF823	63	0.068626	0.0553209	1
ZNF658	185	0.0573536	0.0554136	1
LCN12	54	0.0715659	0.0554721	1
ARVCF	77	0.0663436	0.0557001	1
CHD9	11	0.10955	0.0557761	1
OR51A7	61	0.0706712	0.0559686	1
SLC35F3	10	0.109406	0.0560271	1
C1orf68	9	0.117732	0.0560314	1
SCRT2	200	0.0564121	0.0560618	1
CTSH	83	0.0655943	0.0560917	1
TTC14	181	0.0571188	0.0562399	1
EME1	270	0.0541634	0.0563126	1
CLEC5A	35	0.0787949	0.0563684	1
TTLL1	42	0.0756578	0.056455	1
SPATA2	7	0.123761	0.0564921	1
FKBP4	11	0.111221	0.0565104	1
PTPN21	97	0.0633832	0.0566038	1
RMND5B	254	0.054617	0.0568222	1
RRP36	102	0.0630229	0.0568608	1
CRABP1	16	0.0962768	0.0569159	1
STYXL1	43	0.074648	0.0570301	1
ZNF584	199	0.0566142	0.0571137	1
UBE2U	129	0.0597789	0.057127	1
PPP4R4	60	0.0695595	0.0572299	1
S100PBP	17	0.0956192	0.0574345	1
SH3BGR	102	0.0623951	0.057567	1
ALG8	140	0.0598258	0.0576178	1
CD96	107	0.0627692	0.0576502	1
TOR1A	20	0.0906524	0.0576604	1
C1orf131	18	0.0930631	0.0577624	1
GAD1	14	0.0973006	0.0577647	1
OR56B1	131	0.059582	0.0578214	1
CORO1C	86	0.0655704	0.0578875	1
COX4I2	77	0.0665365	0.0579031	1
OR14J1	14	0.10097	0.0581376	1
ZNF599	1566	0.0459867	0.0581878	1
YLPM1	15	0.0963196	0.0582358	1
LY6G6D	11	0.110288	0.058334	1
APOL4	13	0.106912	0.058406	1
RBM24	6	0.127568	0.058411	1
DRG1	13	0.10399	0.0584171	1
CSTB	243	0.0546737	0.0584623	1
MFSD4B	262	0.054107	0.0584664	1
GOLPH3	7	0.127773	0.0585126	1
COL4A4	230	0.0550764	0.0585608	1
ANKRD45	22	0.0893774	0.0586404	1
OR4F6	29	0.0801679	0.058719	1
EDEM3	27	0.083824	0.0589027	1
COQ7	25	0.0852517	0.0590275	1
RCN2	600	0.0494145	0.0590696	1
SLC25A2	2443	0.0447118	0.0590764	1
RAB13	23	0.0871002	0.0591391	1
IDE	436	0.0511448	0.0594015	1
SQSTM1	40	0.0754126	0.0594063	1
MAFA	22	0.0893823	0.0595772	1
APOBEC1	2532	0.0445679	0.0598583	1
SEMA3A	8	0.115994	0.0598683	1
RFWD3	60	0.0700364	0.0599186	1
RHBDF1	67	0.0676597	0.059929	1
PLRG1	55	0.0699561	0.0599658	1
NFATC2IP	50	0.0716676	0.0599834	1
KDM4D	11	0.109173	0.0600102	1
OR10A5	14	0.0990381	0.0600387	1
NXPE1	98	0.0635371	0.0601279	1
TMEM161B	12	0.107918	0.0601858	1
GLRB	35	0.0784592	0.0602688	1
SYNDIG1	21	0.0888732	0.0603201	1
LMBR1L	77	0.0663938	0.0604025	1
MBD6	85	0.0648964	0.0605098	1
METTL15	56	0.0695482	0.0605389	1
TBC1D22B	11	0.112239	0.0605567	1
KRTAP10-8	217	0.0556039	0.060575	1
GPN2	33	0.0807102	0.0607044	1
CC2D1A	45	0.0736255	0.060809	1
FRMPD2	300	0.0531771	0.0608293	1
ZIC4	36	0.0779658	0.0608363	1
TMEM244	34	0.0782203	0.0608676	1
TRPM7	94	0.0639051	0.0609324	1
DIO1	102	0.0628031	0.0609506	1
SNX29	72	0.066662	0.0610292	1
HNRNPUL1	84	0.0654578	0.0612749	1
TRIM35	34	0.0786032	0.0613549	1
NDUFAF1	22	0.0885634	0.0613732	1
SFXN1	47	0.071697	0.0614726	1
IMMP2L	1682	0.0456544	0.0614921	1
NPHS2	103	0.062299	0.0618067	1
SMARCC2	23	0.0884345	0.0618462	1
PPP1R26	32	0.0798899	0.061929	1
RPTN	184	0.0572981	0.0620066	1
SALL4	31	0.0833205	0.0623275	1
LPAR5	51	0.0730682	0.0624735	1
RASD1	15	0.0981606	0.0626506	1
SDR9C7	8	0.119142	0.0626694	1
TCERG1L	36	0.0779055	0.0626849	1
RXFP1	88	0.0638006	0.0630625	1
TMEM223	25	0.0858976	0.0630647	1
TSPO2	13	0.0981836	0.0630738	1
SPOP	7	0.126505	0.0631445	1
CARF	1461	0.0459526	0.0631948	1
RILP	48	0.0713707	0.0632679	1
HEBP1	14	0.100862	0.0632839	1
ADAMDEC1	55	0.0695683	0.0633985	1
PAPPA	22	0.0892985	0.0635072	1
CD44	78	0.0647885	0.0635266	1
RAET1L	49	0.0725124	0.0638577	1
MED26	13	0.102465	0.0639913	1
PRR5L	50	0.070997	0.0640273	1
ZSCAN20	29	0.0798585	0.06405	1
C19orf47	22	0.0884451	0.0642845	1
FETUB	387	0.0514571	0.0643795	1
MRPL22	65	0.0681085	0.0644892	1
FBXO41	8	0.124276	0.0645734	1
POLR3B	89	0.0641516	0.0645878	1
OBP2A	50	0.0726324	0.0646889	1
C17orf77	9	0.114567	0.0646998	1
THAP12	30	0.0799652	0.0647452	1
RNASE9	54	0.0696416	0.0647649	1
SYVN1	11	0.109609	0.0648042	1
HSPB3	87	0.0638985	0.0648242	1
FAT1	90	0.0633609	0.0648459	1
FHAD1	1315	0.046236	0.0648518	1
MYBPH	83	0.0640964	0.0648578	1
SLC4A8	28	0.0821204	0.0648754	1
DNAJC16	195	0.0563013	0.0648784	1
CNGA3	132	0.0593006	0.064946	1
NOCT	30	0.0798143	0.0649526	1
ATRNL1	88	0.0633649	0.0650601	1
KIR2DS4	58	0.0689751	0.0650989	1
NKTR	65	0.0674746	0.0651129	1
JMJD1C	39	0.0745782	0.0651973	1
CNPPD1	33	0.0782072	0.0653226	1
STXBP3	17	0.0958991	0.0654086	1
ITGB2	50	0.0713621	0.065445	1
BIRC6	18	0.0933233	0.0654517	1
ZBTB48	22	0.0857205	0.0655517	1
SLC35D3	26	0.0845759	0.065554	1
CNPY1	26	0.0831486	0.0655654	1
KAT2B	47	0.0722531	0.0656305	1
DZIP1	121	0.0603319	0.0656994	1
HDGFL1	6	0.123622	0.0659537	1
SNAP29	14	0.0974616	0.0659756	1
MTX3	39	0.0744644	0.06611	1
STX18	49	0.0691426	0.0661322	1
MINOS1	6	0.130386	0.0661863	1
MRGPRG	102	0.0618713	0.0662154	1
USP43	25	0.0829522	0.0662243	1
WFDC2	12	0.103778	0.0662512	1
KCNN1	6	0.130514	0.0663538	1
FOXD3	22	0.0869938	0.0664484	1
CLDN16	21	0.0872528	0.0664565	1
RAG2	41	0.0736843	0.0665835	1
XPO1	16	0.0967718	0.0666308	1
DDR2	9	0.114027	0.0666503	1
PAQR3	123	0.0600667	0.0666519	1
PMPCA	53	0.0704369	0.0666847	1
SNX5	29	0.0792393	0.066827	1
GALNT2	28	0.0808486	0.0668394	1
OR8I2	14	0.0994226	0.0668578	1
ATP2A1	219	0.0550148	0.0668994	1
ZNF764	51	0.0705486	0.0670394	1
NOVA1	8	0.118598	0.067097	1
SH2D4A	660	0.0486411	0.0672315	1
KLK12	60	0.0681643	0.0672789	1
THUMPD1	39	0.0739022	0.0672827	1
PANX1	31	0.0774187	0.0673045	1
TRIM52	18	0.0903697	0.0673149	1
TRHR	123	0.0598657	0.0673746	1
WNT3A	8	0.118745	0.0673802	1
MCEE	167	0.0568231	0.0673981	1
METTL8	81	0.0642353	0.0674488	1
LOC100130705	99	0.0620063	0.0675799	1
CXCL10	18	0.0914421	0.067592	1
SF3B3	9	0.113478	0.0678024	1
CAMKK2	22	0.0855264	0.0678609	1
BLMH	118	0.0599686	0.0678742	1
UROC1	66	0.0666149	0.0679308	1
OR10J5	49	0.0710091	0.0679354	1
RXFP4	42	0.072007	0.0679681	1
MRPL48	27	0.0812403	0.0680212	1
ALDH3B1	71	0.0657822	0.0680426	1
ALG9	28	0.0786861	0.0680919	1
CRTAC1	49	0.0713734	0.068242	1
GABRG3	16	0.0921193	0.0683016	1
BCL10	35	0.0774174	0.0684652	1
ANKRD28	157	0.057521	0.0686254	1
EPB41L1	33	0.0769865	0.068649	1
PAX1	161	0.0571828	0.0686648	1
CKMT1A	12	0.103688	0.0686773	1
MROH9	159	0.0569844	0.0687507	1
SUPT20H	91	0.0622429	0.0687523	1
ERLIN1	19	0.09118	0.0688091	1
MINK1	105	0.0613521	0.0689305	1
CYTH2	15	0.0970582	0.0689478	1
GOLGA6L2	87	0.0630336	0.0689684	1
GCA	557	0.0494101	0.0689896	1
DRC1	350	0.0515717	0.0690783	1
ZNF697	31	0.0801074	0.069128	1
CCDC191	317	0.0523197	0.0692468	1
ANP32D	6	0.123248	0.0693443	1
BPTF	27	0.0828156	0.0694508	1
TMEM139	38	0.0758651	0.0696134	1
ITGB3	48	0.0712628	0.0696346	1
GLDC	158	0.0571445	0.0696563	1
UNC13C	259	0.0536501	0.0697335	1
ZBED4	14	0.0968726	0.0697553	1
TBC1D26	53	0.0698138	0.0697743	1
ZBTB9	36	0.0752488	0.0700228	1
FAM169B	15	0.0961219	0.0700251	1
CAND2	119	0.0596438	0.07009	1
LEPROT	12	0.105045	0.0700922	1
TMBIM4	241	0.0537386	0.0700996	1
GPAT3	397	0.0511746	0.0701826	1
ADK	28	0.0801092	0.0702481	1
CBY3	129	0.059886	0.0702785	1
BRD3	11	0.102782	0.0703882	1
ZNF8	39	0.0745924	0.0704508	1
EPHB1	17	0.092343	0.0704687	1
SECISBP2	109	0.0607563	0.0705223	1
ROPN1B	17	0.0930941	0.0705715	1
APOL6	75	0.0653853	0.0705899	1
IFITM1	7	0.11896	0.0705959	1
UHRF2	6	0.138387	0.0706657	1
NDUFS3	66	0.0671897	0.0707456	1
LETM2	112	0.0599135	0.0709198	1
MAP3K10	63	0.0678437	0.0710177	1
FAM83B	73	0.0651598	0.0710269	1
CCNT2	20	0.0867732	0.0710407	1
FFAR3	6	0.11822	0.0710553	1
PCDHGB2	47	0.0715183	0.0711181	1
MUC15	90	0.0626105	0.0711231	1
ACHE	6	0.139083	0.0713403	1
ZNF429	458	0.0501065	0.0714459	1
KCNH6	187	0.0555934	0.0714604	1
VAC14	21	0.0857422	0.0715114	1
PAPOLB	41	0.0734257	0.0716013	1
TMEM140	27	0.0788846	0.0716093	1
B4GALNT4	35	0.0763554	0.0716816	1
SYT6	10	0.108245	0.0717504	1
ING1	42	0.0721698	0.0719839	1
OR51G2	228	0.0545582	0.0720183	1
HPF1	492	0.0497554	0.0720643	1
PEX14	8	0.121413	0.0720694	1
EIF6	37	0.0758132	0.0721154	1
PTPN4	13	0.100019	0.0721792	1
PAPSS2	77	0.0645539	0.0723184	1
KCNF1	9	0.111418	0.0724843	1
MAP4K5	39	0.0752994	0.0724938	1
WNT8B	25	0.0804641	0.0725115	1
NDUFB3	49	0.0700759	0.0726402	1
CGN	467	0.0500131	0.0727141	1
BCL2L2	9	0.107752	0.0727463	1
MTFR1	21	0.0837837	0.072783	1
OR8U1	29	0.0795543	0.0728286	1
THBD	14	0.0983209	0.0729325	1
ZNF112	33	0.0777657	0.0730249	1
DGKG	78	0.0644459	0.0730577	1
OSBPL9	29	0.0798115	0.0731722	1
RPS6KA5	31	0.0777979	0.073212	1
NME5	39	0.0744697	0.0732418	1
NEU2	35	0.0766179	0.0732908	1
PRDX6	68	0.0657235	0.0732919	1
RPL36	9	0.110896	0.0733692	1
CACNA2D1	19	0.0879552	0.0733837	1
ACAP1	40	0.0727282	0.0734297	1
PNPLA3	199	0.0550761	0.0734674	1
CACNA1S	87	0.062637	0.0734828	1
LRRC75B	119	0.0598598	0.073533	1
ZNF200	44	0.0725595	0.0735468	1
KDELR2	20	0.0869149	0.0735807	1
GZMB	67	0.0672431	0.0735878	1
OSTM1	19	0.088928	0.0736465	1
MAML3	36	0.0741585	0.0737046	1
PRB2	939	0.0470541	0.0737805	1
RIC1	65	0.0661313	0.0737946	1
CASC4	9	0.107531	0.0738561	1
DNASE2	13	0.0950819	0.07391	1
ZNF843	61	0.0671907	0.0740705	1
PPY	29	0.0788889	0.0741459	1
GRTP1	152	0.0572923	0.0742677	1
TCF25	13	0.0989323	0.0742774	1
SRP72	45	0.0717614	0.0743315	1
VAMP3	16	0.095541	0.0743929	1
CEP57	50	0.0703162	0.0743972	1
MEGF10	64	0.0661109	0.0744342	1
SGCA	27	0.0804361	0.0744506	1
NT5E	113	0.0596571	0.0744531	1
DHX40	21	0.0866455	0.0745065	1
TUSC1	45	0.0704101	0.0745664	1
ABCG1	24	0.0821535	0.0747212	1
SCMH1	22	0.0860476	0.0747404	1
IGFN1	1550	0.0454463	0.07478	1
FAM168B	14	0.097361	0.0747856	1
EIF2B3	11	0.102383	0.0748093	1
CDH24	105	0.0606456	0.0750223	1
FAHD2B	102	0.0610634	0.0750317	1
PDF	30	0.0772171	0.0752646	1
OR10G9	30	0.0793997	0.0752657	1
ASRGL1	44	0.071289	0.0752886	1
HAUS4	38	0.0742432	0.0755513	1
KCNH8	109	0.0598208	0.0755908	1
GIMAP8	89	0.06217	0.0756116	1
ZDBF2	174	0.0561183	0.0756455	1
TF	32	0.0769602	0.07571	1
AARS2	160	0.0568204	0.0757202	1
SCP2	64	0.0656646	0.0758148	1
PHYHD1	114	0.0599205	0.0758168	1
HORMAD2	304	0.0523688	0.0758666	1
CD19	65	0.0668041	0.0758805	1
AQP6	16	0.0955724	0.0761255	1
CNTN2	68	0.0656538	0.0762497	1
RHBDL2	558	0.0489014	0.0762811	1
PRH1	12	0.101256	0.0763836	1
C1orf61	15	0.0954428	0.0767361	1
WFDC11	9	0.108905	0.0767412	1
DCSTAMP	80	0.0630242	0.0767762	1
PIGP	40	0.0735006	0.0768286	1
ABCA12	113	0.0593667	0.0768541	1
RBM46	54	0.0687999	0.0768824	1
VOPP1	648	0.0481193	0.0768848	1
ZBTB24	67	0.0658728	0.0769016	1
OR8B4	34	0.0753569	0.0769552	1
ALDOB	138	0.0577371	0.077075	1
FAM205A	98	0.0607694	0.0771117	1
MIS18BP1	99	0.061652	0.0772125	1
PCBD1	95	0.0610435	0.0772186	1
NEURL1	26	0.0827548	0.0772537	1
TRIM49C	15	0.0939805	0.0772955	1
C6orf201	36	0.0740322	0.0773464	1
SRP68	6	0.11964	0.0773557	1
RHOU	8	0.105044	0.0773637	1
RNF216	84	0.0625639	0.0774358	1
PRKACG	110	0.0603468	0.0774443	1
TDRP	122	0.058842	0.0774566	1
RAD52	26	0.079831	0.0775953	1
CFHR1	72	0.0651114	0.0777354	1
SEMA6B	23	0.0848482	0.0778642	1
PHF24	23	0.0827453	0.0778906	1
SLC6A9	30	0.0781895	0.0779365	1
CFAP126	93	0.0615851	0.0779458	1
TGFBR3	32	0.0762894	0.0781251	1
BANF2	49	0.0697512	0.0781338	1
ITGA9	20	0.0872416	0.0782011	1
CELF4	6	0.125384	0.0782442	1
BCR	17	0.0891793	0.0783205	1
ATOX1	15	0.0908322	0.0783542	1
TOMM34	15	0.0936436	0.0783612	1
SOGA1	17	0.0890729	0.0783818	1
MTERF2	59	0.0662438	0.0784089	1
C11orf97	20	0.0871102	0.0784144	1
PRSS1	63	0.0652623	0.0785451	1
WDR72	115	0.0593791	0.0785895	1
VNN3	10	0.107235	0.0787213	1
TRIM49B	57	0.0673661	0.0787371	1
CYTH1	10	0.105334	0.0787607	1
RIIAD1	22	0.0852342	0.0787832	1
ZEB1	21	0.084193	0.0788068	1
CCL27	20	0.0854811	0.0788649	1
TMEM52B	22	0.0861112	0.0788657	1
LRMP	113	0.059386	0.078965	1
LDLR	25	0.0806136	0.0789743	1
GPR87	314	0.0520008	0.0790678	1
ANKRD11	7	0.120285	0.0791333	1
LIAS	71	0.0638061	0.0791819	1
PECR	72	0.0634204	0.0795706	1
FA2H	32	0.0766887	0.0795926	1
COQ10A	28	0.0798537	0.0795966	1
SLC52A2	45	0.0709769	0.0796056	1
RNF115	65	0.0667706	0.0796382	1
ESPNL	192	0.0547443	0.0798152	1
MXD3	49	0.070023	0.0798166	1
MMP3	108	0.0597449	0.0798572	1
CEP63	156	0.0565127	0.0799273	1
ZER1	11	0.101262	0.0799398	1
BPIFA1	138	0.057626	0.0800101	1
OR52H1	61	0.0662001	0.0800604	1
FURIN	8	0.114901	0.0801206	1
TLR3	62	0.0669448	0.0801235	1
C19orf33	19	0.0885876	0.0801425	1
PPP2R1B	301	0.0516651	0.0801588	1
LRWD1	106	0.0604951	0.0802166	1
ZBTB8A	19	0.0880968	0.0803898	1
TRIM47	43	0.0721827	0.0804219	1
CTSG	87	0.0612322	0.0804575	1
HRNR	1796	0.0450159	0.0805055	1
ATOH8	10	0.105998	0.0805456	1
OR2M3	2160	0.0446201	0.0805522	1
TMEM191B	758	0.0476076	0.0806481	1
OR2AT4	16	0.0912685	0.0806761	1
DLX4	24	0.0820272	0.0807467	1
MED29	44	0.0698518	0.0807809	1
OR2T11	88	0.0623437	0.0808633	1
ATP4B	37	0.0732468	0.0809003	1
TMEM125	86	0.0624682	0.0809431	1
FEM1B	13	0.0977386	0.0810309	1
SERPINF2	7	0.114273	0.0810825	1
C1orf198	9	0.105092	0.0811065	1
IRAK3	313	0.0517209	0.0813198	1
FAM53A	76	0.0633818	0.0813677	1
ARHGAP20	58	0.0671229	0.0814048	1
CYFIP2	10	0.103255	0.0815246	1
GAR1	19	0.0857782	0.0815972	1
FAM229A	36	0.073939	0.0816315	1
MTSS1	11	0.102038	0.0817147	1
PDCD7	99	0.0595613	0.0818922	1
OR10Q1	334	0.0513355	0.0819314	1
KRTAP5-2	6	0.118313	0.0819601	1
OR4D9	121	0.058411	0.0819932	1
TMEM101	40	0.0721428	0.0820013	1
NPHP3	352	0.0508601	0.0821298	1
SIX2	13	0.0957739	0.0823948	1
LAMB4	264	0.0527093	0.0824441	1
DESI1	16	0.0895182	0.0825313	1
SIN3B	12	0.0993184	0.0825616	1
NUDCD1	67	0.065045	0.0825629	1
ZNF766	57	0.0653603	0.082603	1
CRISPLD1	50	0.0696455	0.0828896	1
DRC7	80	0.0625214	0.0829852	1
DMTN	18	0.0887666	0.0830823	1
CLIP2	24	0.0826141	0.0831879	1
GPR182	50	0.0674163	0.0832182	1
MED9	12	0.0997306	0.083313	1
OR10Z1	134	0.0568787	0.0833282	1
SNX33	18	0.0863696	0.0833988	1
KRTAP4-4	13	0.0970757	0.0835579	1
KDR	19	0.0863438	0.0835862	1
FEN1	12	0.100901	0.0837168	1
CHRNB2	17	0.0901925	0.0837583	1
TESK1	13	0.0948398	0.0837593	1
TMEM181	117	0.0585759	0.083931	1
DAP3	61	0.0654444	0.0839514	1
ATF7IP	9	0.108401	0.0840293	1
ALKBH8	80	0.0625873	0.0840312	1
INPP5D	58	0.0656004	0.0840629	1
HIST1H4B	389	0.0503975	0.0841401	1
BLK	96	0.0608848	0.0842653	1
DCBLD1	88	0.0618507	0.0843969	1
SNX30	10	0.103711	0.0843977	1
GOLT1A	17	0.0891015	0.0845047	1
RNF214	10	0.106708	0.0845243	1
WDR81	85	0.0619012	0.0846666	1
LRRC57	8	0.117256	0.0846845	1
TIMP4	22	0.0829999	0.0847642	1
AMN	67	0.0646977	0.0847898	1
PSMD7	12	0.0982782	0.084792	1
FAM174A	38	0.0718254	0.0847997	1
P2RX5	123	0.05819	0.0848494	1
S100A7A	15	0.0883846	0.0848513	1
RANGRF	1099	0.0460956	0.0849119	1
GNL3	119	0.0581227	0.0849511	1
FPGT-TNNI3K	583	0.0485759	0.0849576	1
ATP5G3	26	0.0793609	0.0850145	1
JAKMIP2	55	0.068714	0.0851139	1
PRDM5	105	0.0602124	0.0851248	1
RGS3	403	0.0499828	0.0852012	1
TMEM134	1527	0.0453076	0.0852301	1
DNAJB1	15	0.0920912	0.085246	1
LMO1	6	0.122886	0.0852537	1
RNFT2	18	0.08567	0.0853794	1
C14orf93	34	0.0745879	0.0853965	1
GADD45GIP1	112	0.058799	0.0854605	1
SLX4IP	53	0.0681409	0.0854651	1
ICAM5	10	0.101577	0.0855139	1
PRR23B	65	0.0645425	0.0855849	1
NKX2-8	18	0.0882884	0.0855902	1
PYGB	86	0.0618188	0.0856552	1
BRF1	69	0.0643456	0.0857033	1
AFG3L2	116	0.0585691	0.0857202	1
TMPO	72	0.0636597	0.0857877	1
IAPP	50	0.0674182	0.0858017	1
NRXN2	31	0.0756528	0.0858698	1
INCENP	34	0.0724076	0.0860294	1
FGFR1OP	34	0.0726716	0.086033	1
CAPN3	220	0.053593	0.0860526	1
ATG16L2	66	0.0646092	0.0860564	1
CALB2	30	0.0766814	0.0861001	1
KCNA5	35	0.0739746	0.0861628	1
NHP2	41	0.0700308	0.0861921	1
LINGO4	78	0.0632404	0.0863171	1
FAM187A	66	0.0633531	0.0863214	1
PSMB8	52	0.0672779	0.0863419	1
ENKD1	100	0.0597954	0.0864249	1
RAPSN	43	0.071394	0.0867099	1
MAN1C1	20	0.0840803	0.0867242	1
ABHD1	149	0.0564433	0.086809	1
OVOL1	7	0.116006	0.0868101	1
KCNN3	24	0.0824214	0.086906	1
DCAF4	97	0.0612562	0.0869449	1
UPF3A	103	0.0604961	0.0870421	1
PTPRG	50	0.0678197	0.087115	1
SLC16A9	45	0.0689453	0.0871417	1
PLA2G12A	54	0.0664619	0.0873522	1
SNX4	60	0.065519	0.0873623	1
TICAM1	17	0.0883871	0.0874923	1
MED15	67	0.0642344	0.0875385	1
PEX2	36	0.0727067	0.0876677	1
FAM198B	349	0.0507216	0.0877723	1
TAS2R31	29	0.0772547	0.0877811	1
ENTPD3	91	0.0606329	0.0878732	1
PRRT4	84	0.0621039	0.0880121	1
CLNK	154	0.0563403	0.0881232	1
ZNF80	23	0.0817848	0.088197	1
KLHL24	20	0.081895	0.0882524	1
ZNF774	395	0.0500677	0.0882524	1
SIAE	66	0.0636957	0.0882685	1
VPS4A	11	0.100143	0.0883109	1
ZNF100	659	0.0479951	0.0884331	1
PDE9A	95	0.0610238	0.088525	1
NMUR1	39	0.0714998	0.0885805	1
MYF6	24	0.0790615	0.0886415	1
ARHGEF25	87	0.0619054	0.0886845	1
ACCSL	86	0.0617349	0.0887275	1
EXOSC3	41	0.071391	0.0887321	1
F13A1	57	0.064928	0.0888266	1
TMEM19	117	0.0579412	0.0888531	1
EDNRB	15	0.0897983	0.0888776	1
RAB34	541	0.0486203	0.0890443	1
CENPP	26	0.0777603	0.089076	1
CEP350	95	0.0599818	0.089212	1
SPTBN4	35	0.073464	0.0892396	1
PKD1L3	1966	0.0445787	0.0893444	1
VGLL4	30	0.0758993	0.0893726	1
NDUFS4	84	0.0617784	0.0893905	1
ICAM3	96	0.0602148	0.089424	1
TUFT1	70	0.0640015	0.089462	1
CASP8AP2	13	0.090919	0.089543	1
OR2F2	68	0.063437	0.0895474	1
OR10W1	150	0.0561246	0.0896943	1
AMPD1	122	0.0577758	0.0898291	1
EIF3E	14	0.0930821	0.0898595	1
TMEM218	10	0.1021	0.0899641	1
SLC30A2	14	0.0938619	0.0900559	1
AURKB	131	0.0569107	0.0901307	1
URB1	459	0.0493204	0.0901343	1
PRSS48	10	0.109419	0.0901519	1
PROP1	38	0.0719232	0.0902456	1
QRFP	32	0.0758317	0.0904744	1
C1orf185	2106	0.0442988	0.0905188	1
CCDC7	4652	0.0430194	0.0905618	1
CIAPIN1	669	0.0476939	0.0905885	1
KRTAP13-1	860	0.046844	0.0906604	1
MUL1	9	0.105034	0.0906646	1
MED20	8	0.1099	0.0907906	1
LUC7L3	41	0.0701639	0.0909428	1
CMAS	9	0.101883	0.0909668	1
KCNK13	20	0.0848683	0.09104	1
SUCLG2	158	0.0559164	0.0910906	1
DNAH5	625	0.0479767	0.0911694	1
TMEM38B	38	0.0710819	0.0912743	1
SPDYE3	176	0.0548959	0.0913247	1
POLR1B	10	0.101585	0.0913408	1
KIR2DL1	354	0.0504002	0.0913996	1
TMEM237	123	0.0570384	0.0913997	1
CXCL16	14	0.0892907	0.0914675	1
PTPRD	38	0.0723409	0.09147	1
SPDYE4	28	0.0757145	0.0916384	1
HKR1	815	0.0469355	0.0916639	1
CDCP2	125	0.0579076	0.0917271	1
GRIN3A	41	0.0706693	0.0917741	1
ADD2	37	0.072013	0.0919304	1
SPC24	15	0.0929655	0.0921531	1
PPP6R1	33	0.0739428	0.0921919	1
PLPPR5	15	0.0908184	0.0921986	1
SNAP47	139	0.0565957	0.0923051	1
TTC28	25	0.0787322	0.0924165	1
CA5A	21	0.0792796	0.0924911	1
CAMK2D	16	0.092077	0.0924934	1
CYP17A1	60	0.065049	0.0925058	1
OR2W1	18	0.0851461	0.0925491	1
MSR1	267	0.0521061	0.0926207	1
CELA1	96	0.0597603	0.0927123	1
CCDC94	24	0.0800386	0.0927992	1
TRIO	22	0.0808104	0.0929038	1
HNRNPCL2	317	0.0510925	0.0929603	1
GPR162	822	0.046978	0.0930468	1
LACRT	20	0.0834824	0.093087	1
OTOS	256	0.0523458	0.093108	1
ALKAL2	10	0.10187	0.0931845	1
CFAP70	74	0.0622484	0.0932008	1
KRTAP10-11	87	0.0608613	0.0932677	1
TDO2	135	0.0559627	0.0932951	1
SPSB3	22	0.0812799	0.0933327	1
ITFG1	12	0.0992881	0.0933875	1
ADAMTSL2	32	0.0733852	0.0934171	1
KRTAP9-4	38	0.0724705	0.0934289	1
HIPK2	8	0.105159	0.0934852	1
OR4S2	59	0.0654298	0.0935154	1
UCK1	15	0.0879133	0.0938163	1
CCDC180	483	0.0490142	0.0938258	1
P2RY2	30	0.074899	0.0938368	1
FAM222B	27	0.0779943	0.0938768	1
FAM129A	361	0.0502428	0.0938979	1
ADORA2A	8	0.104649	0.0939278	1
CFTR	647	0.0476701	0.0939509	1
BRINP2	16	0.089208	0.0940051	1
PAPD7	29	0.075004	0.0941557	1
BEND4	24	0.0779464	0.0941797	1
DEFB118	22	0.0802228	0.0941974	1
SECISBP2L	31	0.0746189	0.0942204	1
TRPM4	1066	0.0461278	0.0944372	1
TAGLN	12	0.0939358	0.0946027	1
WDR27	480	0.0488867	0.0946241	1
RNF223	48	0.0689185	0.0946643	1
CCDC113	279	0.0518324	0.0947621	1
NMNAT2	15	0.0931779	0.094821	1
HIST1H2AG	13	0.0964448	0.0948703	1
FOXRED1	169	0.0545922	0.0949344	1
OR6T1	85	0.0615018	0.0949889	1
KLK5	28	0.076127	0.094989	1
BTNL3	19	0.0835745	0.0951298	1
LATS2	11	0.097391	0.0951771	1
WDR61	17	0.0828444	0.0951826	1
FLNB	106	0.0587644	0.0952724	1
PHLPP2	39	0.0702475	0.0953056	1
DYRK4	42	0.0690785	0.0953868	1
LARP7	130	0.0569317	0.0954208	1
MYPOP	15	0.0892443	0.095582	1
ZC3H6	17	0.0873174	0.0956445	1
AMFR	26	0.0797518	0.0956534	1
ARHGEF38	187	0.0540579	0.0957025	1
QPCT	345	0.0504037	0.0957336	1
AFG1L	95	0.0594542	0.095792	1
THPO	139	0.0566367	0.0958395	1
ZPLD1	71	0.0625337	0.0958521	1
VRK2	106	0.0590866	0.095865	1
FRA10AC1	46	0.0674895	0.0959081	1
COL14A1	122	0.0573616	0.0959782	1
SLC30A3	12	0.0981938	0.0960707	1
G2E3	28	0.0754014	0.096082	1
ELF1	13	0.091684	0.096155	1
CDH6	9	0.104178	0.0962005	1
PHTF1	277	0.0517283	0.0962162	1
CCDC138	158	0.0550659	0.0962457	1
OR13J1	39	0.0708093	0.0962807	1
FER	24	0.0790402	0.096284	1
OAS3	155	0.0555225	0.0963262	1
CLASRP	37	0.0707117	0.0963436	1
SMCR8	31	0.0738678	0.0964669	1
CYP2R1	77	0.0620245	0.0965042	1
FAM183A	445	0.0490738	0.0965871	1
GLTPD2	51	0.0661811	0.0966084	1
IGHMBP2	285	0.0513075	0.0966101	1
NRIP1	64	0.0638548	0.0966192	1
CCDC51	55	0.0657468	0.0966319	1
FNDC7	298	0.051132	0.0967364	1
SSC4D	47	0.0674052	0.0968016	1
OR1A2	20	0.0834303	0.0970415	1
CNN2	12	0.095894	0.0970454	1
ARFGEF2	41	0.0704301	0.0970847	1
PI3	6	0.117511	0.0972665	1
YTHDF3	9	0.103358	0.0972896	1
C10orf95	44	0.0686659	0.0973951	1
LYSMD1	76	0.0617895	0.097483	1
STH	13	0.0915636	0.0975531	1
STXBP5L	37	0.0712066	0.0976743	1
SI	501	0.0485622	0.0977616	1
CFAP97	146	0.05593	0.0978577	1
BHLHA15	8	0.108073	0.0978778	1
PGR	41	0.0695379	0.097976	1
TBC1D31	233	0.0528502	0.0980183	1
VAV2	57	0.0652202	0.098039	1
CARD19	54	0.0656004	0.0980551	1
KCNK16	1093	0.0459036	0.0981834	1
HIST1H2AA	34	0.0742807	0.098185	1
CHML	77	0.0618312	0.0982687	1
SETMAR	341	0.0501567	0.098313	1
SLC15A1	101	0.0592088	0.0983688	1
GUCY1B3	72	0.0622168	0.0984109	1
LIX1L	28	0.075523	0.098411	1
NEK8	98	0.059564	0.0984595	1
IL17C	26	0.0770813	0.098489	1
WDR75	51	0.0675745	0.0986717	1
ADGRF3	2236	0.0440498	0.0987717	1
CCDC151	60	0.0643608	0.0987796	1
SGSM1	37	0.0718677	0.0988421	1
FAM69C	102	0.0594913	0.0989205	1
KDM4A	15	0.09073	0.0989435	1
KMT2E	20	0.0840251	0.0989925	1
PPP1R3G	53	0.0670265	0.099002	1
ZNF510	143	0.056148	0.0990132	1
AZI2	20	0.0805037	0.0990173	1
TMEM72	15	0.0904847	0.0990326	1
ATAD2B	10	0.0972608	0.0990434	1
FREM2	123	0.0573198	0.0990534	1
GUCY1A3	73	0.0616819	0.0990562	1
MPHOSPH6	11	0.0975968	0.0991133	1
PDHB	9	0.101012	0.0992031	1
TBC1D14	16	0.088128	0.0994023	1
INPP5A	16	0.0877519	0.099409	1
TMEM33	31	0.0741321	0.0994895	1
SCN5A	86	0.0604824	0.0995126	1
GPR31	92	0.0596638	0.0995422	1
CREB3L2	15	0.089238	0.0997926	1
SERTAD4	13	0.0917793	0.099846	1
COX7A1	54	0.0653641	0.0998682	1
CRIPAK	816	0.0466579	0.0999693	1
AREG	12	0.0924377	0.100013	1
RARRES3	84	0.0602839	0.100054	1
PIK3CB	52	0.0654937	0.100134	1
TMEM183A	117	0.057251	0.100165	1
GALNT9	27	0.076003	0.100195	1
HEATR4	168	0.0549108	0.100331	1
RMI2	16	0.0879105	0.100334	1
SPINK13	9	0.106778	0.100406	1
RWDD4	113	0.0576197	0.100471	1
LVRN	267	0.0515746	0.100505	1
ZNF852	228	0.0521658	0.100626	1
ARHGAP26	21	0.0808048	0.100659	1
NFKBIE	262	0.0518291	0.100677	1
TPM3	36	0.0716944	0.100722	1
WDR73	458	0.0487997	0.100908	1
KRT6C	165	0.0547556	0.100949	1
PEX26	55	0.066117	0.100972	1
TMEM92	7	0.106749	0.101017	1
CCDC65	66	0.0630567	0.101055	1
SH3BGRL3	16	0.0847941	0.101079	1
SLC6A19	186	0.0541077	0.101279	1
SHANK1	6	0.118028	0.101334	1
TMEM55B	24	0.0804498	0.101414	1
HECW2	23	0.0784495	0.101577	1
CACNA1D	34	0.0718678	0.101619	1
IGF2BP2	15	0.0883165	0.101704	1
TM2D3	31	0.0735602	0.101835	1
HP1BP3	14	0.0899256	0.101857	1
OR1E1	45	0.0676612	0.101913	1
BRD4	11	0.0966674	0.102239	1
SYPL2	29	0.0741735	0.102261	1
CD8A	10	0.100789	0.102286	1
C1orf194	62	0.0637363	0.102466	1
ZNF257	159	0.0548144	0.102613	1
PDXK	13	0.0886563	0.102638	1
ZNF70	40	0.0692396	0.102666	1
WHRN	38	0.0696339	0.10267	1
FAAP100	49	0.0664259	0.10278	1
ADIPOR2	13	0.0917993	0.102854	1
FEM1C	10	0.100209	0.102901	1
PDCL3	18	0.0833947	0.102932	1
NEUROG3	8	0.105901	0.103065	1
TTYH2	14	0.0905409	0.103075	1
MYO1G	56	0.0656328	0.103128	1
SNX2	10	0.107507	0.103132	1
GPR141	30	0.0736009	0.103205	1
TAP2	53	0.066418	0.103302	1
NCCRP1	34	0.0720934	0.103426	1
LCMT2	223	0.0521147	0.103811	1
GEN1	178	0.0538433	0.103818	1
ENTPD4	183	0.0536498	0.103921	1
LIN52	8	0.0994379	0.103927	1
NARFL	62	0.0627465	0.103934	1
TTC33	350	0.0500204	0.103937	1
PRSS50	27	0.075395	0.103943	1
MFAP3L	6	0.117582	0.103971	1
RNF43	25	0.0763122	0.103979	1
VASP	11	0.0934723	0.104016	1
LAIR2	25	0.0787359	0.104031	1
C1orf43	24	0.0781422	0.104045	1
HARS2	184	0.0538987	0.104048	1
DEGS1	12	0.0952173	0.104062	1
KRT7	25	0.0782989	0.104091	1
NPTXR	6	0.116725	0.104279	1
AKAP7	85	0.0596074	0.104303	1
KRT84	32	0.070512	0.104306	1
NOTCH2NL	35	0.0690987	0.10435	1
SMARCD2	62	0.063558	0.104547	1
GAL3ST4	76	0.0612335	0.104664	1
NSUN3	37	0.069234	0.10471	1
LRRC61	37	0.0709947	0.10471	1
OAS2	63	0.0640524	0.104715	1
CDC20B	135	0.055665	0.104778	1
ACOT1	83	0.0595623	0.104807	1
OR52K2	33	0.0725184	0.104883	1
TRIM29	74	0.0612642	0.105186	1
PMVK	72	0.0615621	0.105395	1
OR9A2	45	0.0685899	0.105478	1
VCPKMT	17	0.0836439	0.105546	1
SEC23IP	123	0.056785	0.105595	1
CCT6A	10	0.101651	0.105596	1
EPN2	15	0.0896087	0.105618	1
AHSA2	364	0.0496007	0.105677	1
PDCD2	100	0.0579757	0.105709	1
PHIP	16	0.0818115	0.105729	1
PRPH2	18	0.0833014	0.106065	1
ZNF619	84	0.0603772	0.106095	1
CLEC4G	10	0.0975334	0.106125	1
NCBP2	37	0.0698261	0.106137	1
ABTB1	1829	0.0444485	0.106185	1
PIGN	141	0.0553712	0.106256	1
LGALS16	35	0.0697618	0.10633	1
ZNF410	11	0.095409	0.106482	1
GFRA3	20	0.0811431	0.106519	1
OR52I2	115	0.0569348	0.106634	1
MEP1B	179	0.0536817	0.106684	1
TRIP6	47	0.0664657	0.106702	1
CYP2C9	68	0.0619714	0.106725	1
ABHD14A-ACY1	148	0.0552874	0.10675	1
FAM111A	1861	0.0443139	0.106811	1
PSMG3	26	0.0763427	0.107081	1
CES1	96	0.0588807	0.107093	1
NCAPG	113	0.0570109	0.107143	1
ANXA2R	37	0.0706192	0.107168	1
ATF2	8	0.104745	0.107201	1
TIGD6	85	0.0595323	0.107443	1
PRAMEF7	16	0.0831138	0.107445	1
ABHD5	29	0.0739744	0.107677	1
JAK1	7	0.109304	0.107768	1
CDH17	80	0.0608015	0.107815	1
ZNF76	63	0.0630734	0.107824	1
GFPT1	8	0.0975788	0.107857	1
TNFRSF11B	11	0.0929156	0.107908	1
FBXO33	20	0.0811278	0.107995	1
CSTF2T	11	0.0958652	0.108028	1
AP5S1	27	0.0760995	0.108197	1
CPLX4	24	0.0779743	0.108259	1
MOCOS	427	0.048787	0.108281	1
PROB1	135	0.0553798	0.108283	1
RFX7	7	0.0998101	0.108289	1
LRRC40	83	0.0602336	0.108445	1
GPI	45	0.0667213	0.10845	1
CNOT9	8	0.107926	0.1085	1
MC1R	1688	0.0444719	0.108531	1
CCDC110	307	0.0506259	0.108602	1
BLOC1S1	12	0.0936795	0.108635	1
KATNAL1	21	0.0791863	0.108727	1
FCHSD1	915	0.0462644	0.108834	1
BECN2	1937	0.0442873	0.108887	1
GJB3	32	0.0722569	0.10891	1
NELFB	23	0.0764061	0.108956	1
ENAH	19	0.0814366	0.108985	1
OR4M2	75	0.060893	0.109028	1
CLPTM1	7	0.109646	0.109062	1
CIT	56	0.0639422	0.109064	1
DNAJC1	190	0.0531133	0.109114	1
RNF149	24	0.0766485	0.109189	1
SULT4A1	28	0.0748448	0.109411	1
HIRIP3	91	0.0590781	0.109419	1
ZNF736	78	0.0601958	0.109452	1
CALY	17	0.0821459	0.109603	1
EARS2	42	0.0677693	0.109627	1
PCID2	101	0.0583877	0.109633	1
AMER2	9	0.0985698	0.109708	1
NUFIP1	87	0.0591584	0.109731	1
NFATC3	46	0.0661731	0.109765	1
HEATR5B	119	0.0562641	0.109767	1
SACS	255	0.0509854	0.109954	1
TEK	19	0.0820676	0.110076	1
LRFN2	14	0.0871498	0.110085	1
B3GALT4	21	0.0800287	0.110113	1
PAK1IP1	43	0.0663305	0.110128	1
PDCD2L	121	0.0563538	0.110185	1
DGKZ	76	0.0603636	0.1102	1
ADRA1A	54	0.0639993	0.110212	1
ELOA	60	0.0634651	0.110248	1
PRKDC	31	0.0726527	0.110317	1
UPK3A	224	0.052218	0.110328	1
LPCAT1	22	0.0769742	0.11038	1
CHRM5	12	0.0903259	0.110395	1
ALKBH2	25	0.0770811	0.11042	1
PHF19	53	0.064037	0.11044	1
CPA5	29	0.0738082	0.11045	1
HOXB9	15	0.08511	0.11048	1
ANKHD1	111	0.0568358	0.110631	1
ZC3H3	28	0.0752147	0.110671	1
TRAF5	52	0.0643504	0.110807	1
PLPP2	112	0.0566328	0.110882	1
CLC	7	0.104181	0.110886	1
KRT33B	55	0.0644702	0.110891	1
IL32	114	0.0566118	0.111015	1
BCL2L14	47	0.0663228	0.111019	1
ANKRD13D	30	0.0732184	0.11103	1
FRAT1	12	0.0929971	0.111039	1
EXD2	33	0.0715022	0.111084	1
C9orf66	136	0.0553831	0.111218	1
TMEM59L	19	0.0791062	0.111234	1
ABCB11	50	0.0646009	0.111286	1
LRCOL1	114	0.0570155	0.111335	1
ASIC4	355	0.0495799	0.111378	1
DOCK3	368	0.0495404	0.111491	1
CACNB4	49	0.0661018	0.111514	1
ZNF57	92	0.0590533	0.111548	1
GIMAP6	19	0.0799497	0.111614	1
ISG20	18	0.0804446	0.111681	1
MBOAT2	34	0.0696949	0.111727	1
HTR1A	18	0.0840535	0.111867	1
PROK1	42	0.0679084	0.112078	1
PRAMEF27	102	0.0576779	0.112107	1
PIGZ	134	0.0556293	0.112224	1
MED17	72	0.0616145	0.112268	1
GEMIN5	115	0.056625	0.112524	1
IFNA13	10	0.0975857	0.112699	1
MOAP1	36	0.0692472	0.112752	1
FAM204A	12	0.087671	0.11276	1
SAP18	28	0.0727548	0.112761	1
KIAA0930	935	0.0459983	0.11284	1
MAP6D1	84	0.0593099	0.112936	1
C10orf107	39	0.0679079	0.112976	1
GCGR	69	0.0617139	0.112977	1
ALS2	90	0.0587296	0.113001	1
COPS7B	15	0.0867709	0.113159	1
XKR3	87	0.0595494	0.113212	1
SLC25A44	13	0.0891326	0.113233	1
MLNR	720	0.0467208	0.113396	1
UBD	17	0.0830559	0.113494	1
GNG13	36	0.0707001	0.113505	1
NLRP5	220	0.0523336	0.113582	1
CCT8	15	0.0867079	0.113679	1
NPAS4	29	0.0730966	0.113713	1
CDCA4	6	0.111919	0.113764	1
TRIM67	32	0.0719276	0.113935	1
UGT1A3	240	0.0516308	0.113942	1
SLC7A7	79	0.0602838	0.114037	1
KEAP1	13	0.089403	0.114087	1
KCNE2	36	0.0697225	0.114258	1
OR52B2	114	0.0569057	0.114416	1
PPP2R5D	7	0.106054	0.114461	1
PRR13	21	0.0788406	0.114534	1
EPSTI1	236	0.0514491	0.114596	1
DDX6	1100	0.0455817	0.114734	1
NOXA1	466	0.0484321	0.114758	1
NREP	455	0.0480991	0.114809	1
CCDC157	175	0.0530678	0.114827	1
SMUG1	21	0.0784504	0.114853	1
OLAH	132	0.0547525	0.114869	1
GP6	190	0.052723	0.115014	1
BTBD1	27	0.0727804	0.115097	1
ANGPT4	23	0.0764848	0.115218	1
VSTM1	30	0.0718241	0.11539	1
KCNK15	128	0.0558718	0.115445	1
ADCY10	231	0.0519168	0.115779	1
IL1F10	75	0.0601693	0.115932	1
MORC1	99	0.0580318	0.11607	1
MAP7D1	7	0.112474	0.116077	1
ATP5F1	12	0.0901116	0.116232	1
2025-09-14	78	0.0601241	0.116323	1
REPIN1	39	0.0683664	0.116482	1
PCBP3	13	0.0885474	0.116518	1
SCUBE1	20	0.0773916	0.116531	1
INTS14	92	0.0583769	0.116556	1
PTX4	66	0.060978	0.116586	1
MAP4	67	0.061807	0.116715	1
MICU2	1421	0.0445881	0.116784	1
PRDM8	31	0.0721946	0.11692	1
SEMA4C	16	0.0840334	0.117078	1
PRSS33	203	0.0524275	0.117133	1
PQLC1	48	0.0642326	0.117253	1
PDK4	60	0.0618562	0.117353	1
SCLT1	125	0.0560509	0.11744	1
ZNF91	234	0.0516414	0.117503	1
RASSF8	15	0.0831654	0.117507	1
GPRIN1	33	0.0693221	0.117512	1
IL19	18	0.0811851	0.117519	1
BOP1	23	0.0768307	0.117807	1
POLR3K	7	0.106378	0.117835	1
HSD17B12	41	0.067919	0.118104	1
C15orf41	30	0.0722384	0.118144	1
HMBS	7	0.110887	0.118183	1
PKD1L1	728	0.046525	0.118211	1
ZNF45	67	0.0603189	0.118304	1
SPATA13	80	0.0598907	0.118415	1
NUP85	10	0.0932052	0.118552	1
HSD3B7	84	0.0589216	0.118606	1
TM2D2	79	0.0598682	0.118678	1
ACTN2	16	0.08277	0.118691	1
RPA3	35	0.0691932	0.118701	1
WDR18	11	0.0901666	0.118718	1
SNX14	129	0.0556339	0.118795	1
CAMSAP2	7	0.106518	0.118846	1
FOXD2	9	0.0933937	0.119031	1
OGFOD2	157	0.0533243	0.119116	1
TEPP	18	0.0809184	0.119143	1
ZNF670	82	0.0583472	0.119327	1
BYSL	10	0.0956324	0.119426	1
TMEM168	50	0.0644087	0.119521	1
SSRP1	8	0.0973319	0.119525	1
EP300	6	0.11047	0.119687	1
EPB42	104	0.0565691	0.119767	1
OTUD7A	7	0.105509	0.120037	1
ROGDI	34	0.0695458	0.120049	1
TAS2R60	55	0.0630213	0.120054	1
ADAMTSL5	178	0.0530346	0.120099	1
ZNF501	87	0.0587375	0.120321	1
GUCA2A	72	0.0606291	0.120346	1
BIVM	15	0.079633	0.120413	1
FAN1	289	0.0502059	0.120415	1
NOL12	20	0.0767884	0.120562	1
GRM7	35	0.0693937	0.12063	1
IBA57	73	0.0602642	0.12064	1
C17orf98	16	0.0830903	0.120774	1
C11orf74	44	0.0662545	0.120816	1
PABPN1	26	0.0741004	0.120862	1
TMEM255B	104	0.057298	0.120961	1
CHI3L2	51	0.0633696	0.12099	1
[truncated: 13,890 more rows]

## Sheet: PERADIGM_ADPKD_original
gene	carriers_num	riskscore	p_value	p_value_adjusted
PKD1	36	0.322731	0	0
PKD2	27	0.24053	1.33227e-15	2.11711e-11
IFT140	291	0.0826351	2.44129e-06	0.0387872
ADTRP	20	0.157131	5.34242e-05	0.848751
KCNK4	9	0.211059	6.69974e-05	1
FBXL5	15	0.173864	9.14095e-05	1
ZDHHC2	17	0.162455	0.000111551	1
CGNL1	40	0.123526	0.000113494	1
MEAF6	21	0.148463	0.000162401	1
KDM7A	19	0.158416	0.000170664	1
SRSF8	39	0.120713	0.000178044	1
CRIM1	11	0.180892	0.000266084	1
POC5	29	0.127767	0.000288601	1
MRI1	217	0.0782425	0.00029099	1
TM6SF1	64	0.10181	0.000303822	1
ACTL9	26	0.134576	0.00034562	1
CH25H	120	0.0858835	0.000524431	1
TM4SF20	24	0.133007	0.0005744	1
RALB	7	0.203614	0.000619639	1
MYLIP	20	0.134013	0.000768493	1
ZNF780B	317	0.0710453	0.000852826	1
POLM	272	0.0728488	0.000860874	1
MIA3	148	0.0807239	0.000867775	1
SLC39A11	26	0.128161	0.000890096	1
HUNK	43	0.10635	0.000956297	1
OR5D13	18	0.142389	0.000971849	1
CEP131	166	0.0788547	0.0010064	1
SSH2	63	0.0988088	0.00104479	1
HIST1H2BN	8	0.187317	0.00106679	1
C19orf70	19	0.13577	0.0011226	1
TRIM58	2664	0.0562182	0.00113636	1
HTR5A	12	0.156607	0.00119263	1
DCDC2	54	0.100962	0.00121073	1
TMEM35B	24	0.126536	0.00129326	1
LAMB1	102	0.0865314	0.00134939	1
SPOCK1	15	0.147625	0.00138602	1
RREB1	6	0.201769	0.00145104	1
KRTAP22-1	84	0.0901768	0.0015082	1
DAO	60	0.0956196	0.0016403	1
DDX4	30	0.119041	0.00164412	1
JPH3	11	0.158925	0.00171185	1
PDE6A	75	0.0905736	0.00173724	1
DPEP1	127	0.0807445	0.001761	1
SHMT2	22	0.126746	0.00176318	1
CPNE3	79	0.0906711	0.00177209	1
BAALC	9	0.171433	0.00177566	1
METAP1D	327	0.0693605	0.0017839	1
ZNF878	226	0.0730351	0.0018022	1
MAMDC2	59	0.0948736	0.00184853	1
ZNF497	65	0.0951235	0.00186644	1
SEC63	43	0.105111	0.00187561	1
DNAH12	798	0.0616488	0.00192998	1
ANKS3	31	0.116539	0.00198825	1
MIOX	33	0.111615	0.00200106	1
CTRB2	51	0.0995253	0.002014	1
OR1D5	6	0.196895	0.00203803	1
NRCAM	68	0.0931411	0.00211587	1
ACER2	30	0.114783	0.00224546	1
CELSR3	163	0.0768745	0.00225501	1
VPS28	13	0.144795	0.00239198	1
ZNF483	14	0.140445	0.00240066	1
MAN2A2	626	0.0629619	0.00258548	1
RFX5	32	0.10886	0.00261289	1
TAF15	8	0.17395	0.00265256	1
SLBP	40	0.10367	0.00266688	1
ARMC6	69	0.0902162	0.00272995	1
SV2A	14	0.139948	0.00274277	1
SAE1	23	0.123541	0.00277923	1
UGP2	22	0.123524	0.00278184	1
SALL1	9	0.167135	0.00278522	1
EXOSC10	72	0.089068	0.00278669	1
CASP3	6	0.206069	0.00280159	1
APOBEC3G	156	0.0774108	0.00280196	1
LOC729159	40	0.102159	0.00285825	1
DNAJC13	38	0.106586	0.00287179	1
GTF3C4	16	0.132571	0.00295498	1
POMGNT2	21	0.12492	0.00298714	1
RAB2B	6	0.192734	0.00302694	1
ISCA2	31	0.110967	0.00302715	1
ETFRF1	36	0.108824	0.00303548	1
FAM83E	137	0.0778989	0.00308412	1
TPX2	6	0.190726	0.00313845	1
ITGB5	32	0.110938	0.00317287	1
CEP95	527	0.0640469	0.00318103	1
IL17RE	116	0.0801504	0.00318557	1
UFC1	26	0.118049	0.00319068	1
C12orf49	35	0.105961	0.00321447	1
GCLM	13	0.146675	0.00323765	1
WNK1	176	0.0749777	0.00326494	1
CASD1	39	0.103083	0.00327292	1
ETNK2	15	0.133601	0.00329702	1
ALDH5A1	193	0.0733392	0.00335978	1
CAPN10	96	0.0831433	0.00342083	1
ASAP1	18	0.135466	0.00343119	1
AQP5	10	0.157722	0.00349715	1
C2orf16	151	0.0759385	0.00349891	1
NDC80	89	0.0847401	0.00351011	1
TMC6	54	0.0952099	0.00354771	1
MYH8	862	0.0601993	0.00356553	1
CMTM5	27	0.111994	0.00358286	1
ACSL3	16	0.133938	0.00377676	1
NCR3	57	0.0930756	0.00384077	1
EGFR	151	0.0762525	0.00388886	1
SCARB2	88	0.083905	0.00392158	1
BRAT1	317	0.0672761	0.00393126	1
C16orf47	13	0.139587	0.00394531	1
LGALS9B	52	0.0946876	0.00398082	1
MIER1	50	0.0955407	0.0040085	1
MATN4	403	0.0654928	0.00405264	1
USP5	6	0.175792	0.00408957	1
TMEM235	34	0.105251	0.00426088	1
FSIP1	966	0.0594297	0.0042725	1
ACSBG2	114	0.0800395	0.0042972	1
SLC7A6OS	11	0.149707	0.00441831	1
NOP56	42	0.0987163	0.00443894	1
CARS	37	0.104846	0.00451971	1
FTSJ3	47	0.0981813	0.00459013	1
MICB	160	0.0749818	0.00460744	1
AQP12A	123	0.0778735	0.00465547	1
ACAA1	29	0.107216	0.00468995	1
GAS2L2	584	0.0620302	0.00478941	1
SLC25A26	112	0.0796701	0.00486694	1
TSPAN5	6	0.181979	0.00488244	1
DPF3	22	0.117656	0.00494954	1
ZW10	39	0.100655	0.00497154	1
NPC1	105	0.0811169	0.00500969	1
ADAM30	80	0.0845794	0.00504892	1
ACTG2	10	0.155914	0.00505338	1
GDAP1	42	0.099343	0.00506077	1
ZNF404	59	0.0902435	0.00506482	1
P4HA1	21	0.121743	0.00507688	1
LIX1	159	0.074663	0.00509882	1
GPR21	17	0.126124	0.0052946	1
OR5M11	6	0.182762	0.00529698	1
LRRC63	91	0.0831698	0.00530359	1
PSMB4	7	0.169927	0.00537893	1
MFSD2B	26	0.111023	0.00539808	1
ACACA	61	0.0901702	0.00547529	1
BOK	55	0.0906921	0.00549884	1
PEX16	36	0.103768	0.00554788	1
AQP9	18	0.126125	0.00556122	1
PI15	13	0.138687	0.00556894	1
MYL3	7	0.160837	0.00559163	1
RAI14	19	0.121895	0.00560107	1
HS3ST2	7	0.17204	0.00562818	1
CENPT	16	0.129394	0.00563974	1
PCP4L1	8	0.155876	0.00564531	1
TOMM5	7	0.171309	0.00567822	1
LRRC8B	12	0.14056	0.00575516	1
TMEM37	10	0.145916	0.00575577	1
MFN1	36	0.101657	0.00576833	1
SLAMF7	43	0.0961768	0.00587331	1
HACD1	18	0.124075	0.00596355	1
RIMBP2	23	0.111062	0.0060405	1
ZMYND19	9	0.155123	0.00605195	1
XCL2	6	0.161729	0.00613915	1
OR8B8	20	0.119895	0.00624407	1
CBY1	15	0.130551	0.00628408	1
HYAL4	354	0.0654171	0.0063387	1
PIWIL3	565	0.0622152	0.0063393	1
TOR2A	104	0.0795296	0.00639244	1
TRNAU1AP	28	0.107549	0.00639483	1
APMAP	40	0.099586	0.00641168	1
HEPACAM	9	0.159489	0.00654302	1
P4HTM	53	0.0921077	0.00659222	1
SCAMP2	19	0.120837	0.00664305	1
SERP2	8	0.159228	0.006655	1
ABI3	15	0.130799	0.00666149	1
RGP1	35	0.101738	0.00670229	1
ZDHHC3	58	0.0883606	0.00671129	1
SIRPB1	145	0.0740375	0.00673473	1
UCHL1	8	0.162295	0.00675837	1
CAVIN3	15	0.129101	0.00678926	1
CCDC74B	88	0.0811207	0.00707041	1
PDE3A	47	0.0929428	0.00712331	1
NPR2	29	0.104445	0.00713676	1
COMMD4	84	0.0826792	0.00716402	1
TMA16	23	0.11178	0.00718265	1
ASB14	105	0.0786693	0.00718884	1
CTNNA2	8	0.16037	0.00720509	1
OXER1	47	0.0930614	0.00723136	1
COL4A1	19	0.119998	0.00728667	1
WDR86	147	0.0748266	0.00738952	1
ADAM11	24	0.112882	0.00750597	1
UBE3B	77	0.0831791	0.00758574	1
PARVA	412	0.0637639	0.00759346	1
ZMYM4	8	0.1672	0.00762687	1
OAS1	54	0.0898066	0.00765681	1
SCTR	81	0.0824224	0.00773109	1
BPGM	33	0.101101	0.00773267	1
NUP54	9	0.150598	0.00779664	1
MARCO	162	0.072865	0.00781203	1
ELL3	73	0.0850106	0.00781479	1
RIPK2	10	0.142384	0.00791345	1
LRFN5	25	0.112016	0.00801062	1
KAT7	17	0.122997	0.00807624	1
UCP2	115	0.0773226	0.00814399	1
KIAA0586	1410	0.0567678	0.00819261	1
FPGT	156	0.072604	0.00825735	1
SLC25A45	57	0.0900252	0.00829226	1
POLA2	60	0.0880717	0.00839334	1
OR7G3	24	0.108662	0.00842327	1
SLC35A4	27	0.107718	0.00843838	1
MYL1	9	0.148861	0.00849312	1
RAB19	33	0.101001	0.00866497	1
KIRREL2	543	0.0617213	0.00879434	1
SLC36A4	101	0.0783032	0.00881189	1
PLN	14	0.126535	0.00883135	1
AUNIP	1834	0.0556227	0.00930218	1
TMEM216	49	0.0900939	0.00930664	1
PRSS12	334	0.0650586	0.00935906	1
ADAM22	50	0.0913017	0.00940673	1
CD63	62	0.0855017	0.0094237	1
ARPP21	36	0.098294	0.00947434	1
FBXW8	1787	0.0557509	0.0094935	1
TTC30A	51	0.0900282	0.00958535	1
LCLAT1	37	0.0979698	0.00961258	1
EID3	55	0.08731	0.00965356	1
HIST1H2AI	11	0.142569	0.00970739	1
TJP1	36	0.0994775	0.00974587	1
ARFIP2	6	0.169509	0.00983862	1
KRTAP4-11	11	0.134089	0.00991006	1
ACOT6	102	0.0782539	0.0099402	1
LOC100130357	23	0.111123	0.0100475	1
CNOT4	9	0.146744	0.0100685	1
MSANTD2	7	0.153871	0.0101028	1
SLC26A10	2574	0.0544859	0.0101233	1
E2F2	32	0.100726	0.0102329	1
HOMEZ	1057	0.0575613	0.0102663	1
ZCCHC3	24	0.107987	0.010363	1
APBB1	18	0.116471	0.0105749	1
SLFN14	105	0.0767686	0.0105791	1
IFNAR2	86	0.0797901	0.0106747	1
CBLC	86	0.0812167	0.0106893	1
S100A12	8	0.151926	0.0107563	1
MPP3	32	0.0996884	0.0107712	1
ZNF154	79	0.0816803	0.0107918	1
EML2	73	0.0826795	0.0108302	1
ART3	81	0.0804278	0.0109464	1
SLAMF6	16	0.123202	0.0109603	1
HSP90AB1	20	0.113126	0.0110718	1
CXCR6	44	0.0910485	0.0111248	1
CNPY4	189	0.0696077	0.0111325	1
UGT2B28	110	0.0763789	0.0111411	1
ZNF574	17	0.123262	0.0112121	1
SIRPB2	29	0.102793	0.011241	1
CCNB1	54	0.0890341	0.0112631	1
MVB12B	27	0.104501	0.011296	1
EQTN	135	0.0731157	0.0113187	1
TIGD1	67	0.0822577	0.0113564	1
MRPL57	56	0.0874999	0.0113633	1
DCAF15	6	0.168186	0.011396	1
RUBCN	80	0.080979	0.0114387	1
WASHC4	78	0.0810284	0.0115002	1
DEFB127	6	0.159311	0.0115387	1
AP3M1	23	0.112023	0.0115788	1
NGEF	12	0.131572	0.0116106	1
SAMD11	138	0.0728117	0.0118578	1
RNF24	29	0.0991668	0.0118774	1
DDX24	12	0.137434	0.0119483	1
HHIPL2	418	0.0627716	0.0119795	1
CATSPER2	111	0.0753013	0.0120517	1
OVOL3	36	0.096762	0.0120825	1
SYNDIG1	21	0.110032	0.0121354	1
PPIE	22	0.110428	0.0121791	1
RUNDC3A	40	0.0948194	0.0122586	1
ASNS	38	0.0945987	0.0122967	1
OR56A3	28	0.102552	0.0122974	1
PRB4	101	0.077497	0.0123385	1
PARD3	73	0.0822658	0.0123505	1
SOS2	32	0.0990256	0.01259	1
FAM221A	2062	0.0549891	0.0126062	1
HTR1E	19	0.113353	0.0126071	1
AIP	365	0.0636375	0.0127134	1
ATMIN	17	0.11954	0.0128006	1
ITPA	71	0.0826984	0.0128237	1
HDAC5	45	0.0899255	0.012856	1
CNNM3	43	0.0927032	0.0128788	1
SVOPL	1250	0.0566793	0.0129487	1
SENP5	20	0.112531	0.0129598	1
MRPS10	32	0.0983884	0.0129841	1
ST5	15	0.12707	0.0129869	1
RECQL	574	0.0606976	0.0130102	1
NRIP2	526	0.0609444	0.0131049	1
TRAPPC8	49	0.0872947	0.0131868	1
DCAF16	25	0.108159	0.0132428	1
ZRANB2	8	0.14155	0.0133279	1
P2RX6	1534	0.0559326	0.0133729	1
GNB5	78	0.08086	0.0133762	1
DCDC2C	212	0.0675958	0.0133905	1
SCFD1	18	0.116047	0.013412	1
KLF1	82	0.0792371	0.0134847	1
DDRGK1	23	0.107493	0.0136071	1
FMN2	26	0.10206	0.0136647	1
MGAT4B	35	0.0966006	0.0137635	1
METTL13	109	0.0750437	0.0137927	1
TFB1M	175	0.0694918	0.0138601	1
DHCR24	11	0.13026	0.0138927	1
DARS2	71	0.0815471	0.0139562	1
DRAXIN	118	0.0746773	0.0139918	1
ZNF468	96	0.0769807	0.0140558	1
THOC5	12	0.13298	0.0141846	1
REG4	46	0.09022	0.0142555	1
HID1	29	0.100849	0.014266	1
MFSD14A	15	0.11964	0.0143221	1
DSEL	90	0.0771581	0.0144254	1
IRGM	19	0.108486	0.014449	1
HSCB	25	0.102271	0.0145968	1
MCOLN2	29	0.0988826	0.0146152	1
ARHGEF1	17	0.114635	0.0146217	1
TPBGL	43	0.0908517	0.0147126	1
VRK1	29	0.0974363	0.0148108	1
PIK3R5	15	0.1213	0.0148511	1
RSRP1	106	0.0754408	0.0148745	1
LRRC72	78	0.0795397	0.014984	1
BSN	24	0.103148	0.0150213	1
APBB2	84	0.0779367	0.0150501	1
TJP3	83	0.0790147	0.0150541	1
VTCN1	15	0.118814	0.0150999	1
MRPL3	65	0.0837482	0.0154174	1
PARP4	262	0.0657613	0.0154229	1
EPHA6	75	0.080578	0.0156058	1
LRRC26	138	0.0713622	0.0156067	1
TPR	10	0.136296	0.0156155	1
BIRC8	107	0.0747747	0.0156219	1
ITGB6	78	0.0800015	0.0156568	1
IFT74	642	0.059466	0.0156636	1
MPLKIP	36	0.0950661	0.0156728	1
HGD	80	0.078814	0.0156895	1
ETNK1	13	0.122826	0.0156953	1
L3MBTL3	22	0.105258	0.0156975	1
C2CD6	883	0.0580529	0.0157576	1
EIF2A	71	0.0807849	0.01587	1
ZNF750	9	0.135633	0.0158812	1
FBXO36	58	0.0850951	0.0158847	1
ST13	12	0.123621	0.0159901	1
IER2	70	0.0813297	0.0159928	1
EFCAB13	200	0.0680203	0.0161029	1
EXOSC4	30	0.0988149	0.0161629	1
CEP41	46	0.0888305	0.0166424	1
RILPL1	19	0.11126	0.0167362	1
CNNM2	11	0.126818	0.0168197	1
LRRC25	46	0.0888137	0.0168381	1
FBXL8	111	0.0746889	0.0168639	1
GPR161	170	0.0694605	0.016876	1
TEX36	12	0.127167	0.0168963	1
IL17REL	36	0.0927203	0.0169786	1
HOXA9	60	0.0837593	0.01708	1
ZNF26	70	0.082041	0.017101	1
ZFHX4	21	0.103606	0.0171666	1
ANKRD6	71	0.0810029	0.0172697	1
FASTKD5	76	0.0794327	0.0172749	1
C19orf47	22	0.105378	0.0172985	1
COPS9	43	0.0872739	0.0174744	1
PLEKHG6	93	0.0769895	0.0174768	1
CDON	181	0.068502	0.0176664	1
IFNL4	136	0.0717514	0.0177175	1
GPR137	161	0.0693879	0.0177568	1
SOS1	37	0.0933628	0.0178505	1
MB21D1	59	0.0828088	0.0178517	1
MBL2	12	0.123402	0.0178909	1
SMG5	11	0.130124	0.0179747	1
TMEM138	29	0.097816	0.0180097	1
CAPS2	1654	0.0552063	0.018014	1
MIB2	173	0.0689609	0.0180535	1
ZNF654	18	0.118297	0.0180615	1
MAP6	36	0.0924247	0.0181592	1
MBOAT4	46	0.0861621	0.0181602	1
ABCG2	266	0.0648563	0.0182871	1
IFIT1	388	0.0620432	0.0183957	1
GLB1L3	165	0.0691886	0.0185088	1
POLRMT	128	0.071606	0.0185121	1
SHC3	17	0.112204	0.0185374	1
CLEC3A	8	0.141529	0.0185634	1
FAM170B	36	0.0928049	0.0185636	1
PDGFRL	196	0.0675095	0.018571	1
TRIM2	8	0.13691	0.0186092	1
CD44	78	0.0778027	0.0186562	1
GPRC5C	44	0.0889188	0.0186573	1
SPATA31C2	192	0.0676298	0.0186784	1
CKMT1A	12	0.125265	0.0186952	1
CTTNBP2NL	14	0.119226	0.0188472	1
BRD2	23	0.104648	0.0189188	1
RGS13	35	0.0924386	0.0189424	1
PCYT1A	42	0.0891856	0.0190154	1
LYAR	57	0.0833004	0.0190379	1
NEFL	21	0.106211	0.0191606	1
OSGEPL1	1356	0.0557961	0.0192217	1
TAS2R39	72	0.0792073	0.0194011	1
ITGA9	20	0.107877	0.0194928	1
ALG8	140	0.0710521	0.0194984	1
PTPRO	19	0.10839	0.0195018	1
C12orf76	9	0.136916	0.0196242	1
CLDN9	20	0.106323	0.019663	1
MINDY2	23	0.102616	0.0198339	1
C12orf80	660	0.0587262	0.0199483	1
DDAH1	21	0.105432	0.0199846	1
DCTD	79	0.0776288	0.019989	1
PRKACA	34	0.0941749	0.0200893	1
KDM1A	32	0.0936331	0.0201371	1
TMEM45A	15	0.114498	0.0202137	1
DNAJB2	20	0.106768	0.0202466	1
ATP5O	23	0.101809	0.0202691	1
ICOS	13	0.118993	0.0202705	1
LACC1	55	0.0847006	0.0204061	1
STXBP3	17	0.11368	0.0204129	1
BTBD9	59	0.0826497	0.0206056	1
SGCG	35	0.0917789	0.0206102	1
TNN	244	0.0650853	0.0206566	1
ARHGAP15	34	0.0948087	0.0207296	1
MIF	23	0.0985932	0.0207566	1
PTTG1IP	83	0.0780042	0.0208641	1
IGF1R	18	0.10918	0.0210306	1
PNMA8B	35	0.0917347	0.0210615	1
SPDYC	30	0.0950534	0.0211302	1
TNIP2	23	0.100385	0.0211829	1
ELMO1	11	0.127634	0.0212276	1
CD86	9	0.139144	0.0212356	1
OSGIN1	23	0.0996398	0.021262	1
PUM2	24	0.10136	0.021264	1
TXNDC8	147	0.0695943	0.0212863	1
AGBL4	62	0.0814046	0.021329	1
C1orf50	148	0.0695848	0.0215402	1
FAM189B	422	0.0616433	0.0215403	1
PTX4	66	0.0792521	0.0215633	1
ANKRD37	24	0.100956	0.0215725	1
SMG1	6	0.154007	0.0216994	1
DNM3	32	0.0937644	0.0217027	1
RND1	8	0.139889	0.021726	1
ZNF44	322	0.0628965	0.0217309	1
GRAMD1B	10	0.129644	0.0218195	1
COX6A2	62	0.0809799	0.021902	1
ZNF33A	152	0.0692268	0.0219435	1
ITGA8	59	0.0831757	0.0220887	1
PPP1R17	19	0.105507	0.0221	1
CATIP	64	0.0807929	0.0221468	1
HORMAD2	304	0.0633856	0.0221651	1
LIMCH1	211	0.0662772	0.0221691	1
TMEM38B	38	0.0900423	0.0221967	1
C19orf68	22	0.103732	0.0222048	1
CDH2	15	0.114567	0.0222215	1
FAM189A2	75	0.077893	0.0223466	1
MBD6	85	0.0760546	0.0223776	1
PCF11	16	0.112466	0.0224807	1
RMND5B	254	0.0647752	0.0224852	1
MOSPD3	78	0.0769599	0.0225077	1
RASSF9	235	0.065166	0.0225193	1
CHRNA7	32	0.0939187	0.0225262	1
DOCK5	132	0.0708961	0.0226165	1
TTF2	188	0.0669654	0.0226393	1
TEKT4	143	0.0701985	0.0226888	1
ZNF571	841	0.0572295	0.0227155	1
CTNND2	7	0.144053	0.0228377	1
ZIC4	36	0.0901626	0.022852	1
BOD1L1	87	0.0765256	0.0229357	1
NUP107	72	0.0784743	0.0231263	1
SLC25A35	88	0.075283	0.0231645	1
TRIM35	34	0.0914978	0.0232123	1
YBEY	23	0.101296	0.023362	1
RAPGEF3	1531	0.0551233	0.0235504	1
PCSK1	39	0.0874253	0.0235623	1
TUBGCP4	66	0.0788295	0.0236359	1
CD74	7	0.137835	0.0237914	1
CEP135	199	0.0659576	0.02399	1
ABCA5	308	0.0627878	0.0239906	1
RNF145	10	0.128887	0.0240799	1
GOT1	27	0.0975453	0.0242169	1
FSTL1	16	0.107979	0.0242835	1
CCDC70	110	0.0727137	0.024291	1
MAS1	27	0.0944695	0.0244521	1
TMEM72	15	0.115384	0.0245845	1
LGALS9C	74	0.0772431	0.024737	1
ITCH	26	0.0963259	0.0247618	1
ASRGL1	44	0.0854785	0.0247955	1
HMGN4	9	0.136243	0.0248799	1
C22orf31	147	0.0690001	0.0249003	1
RNF167	99	0.0732307	0.0249773	1
ZNF253	111	0.0722652	0.025229	1
E2F7	23	0.101099	0.0252404	1
PNLDC1	126	0.0716169	0.0254653	1
ARHGEF10L	38	0.0883505	0.0256221	1
ZMYM6	145	0.0694371	0.0256275	1
SPATA2	7	0.136062	0.0257312	1
APBA2	33	0.0915503	0.0257698	1
ROR1	12	0.116121	0.0258001	1
DNAJC10	84	0.0756191	0.0258195	1
IDH2	13	0.116892	0.0258802	1
FMO2	332	0.0623965	0.0259243	1
PRKDC	31	0.0939228	0.0259828	1
ZBTB39	25	0.0984813	0.0260337	1
PTEN	7	0.141246	0.0260406	1
ACAD11	115	0.0715347	0.0261178	1
MPP7	61	0.0794691	0.0261502	1
TARS2	75	0.0776034	0.0261789	1
HMGCS2	63	0.0795007	0.0262233	1
SCP2	64	0.0789973	0.026244	1
ADGRB3	6	0.148478	0.0262904	1
PDCD7	99	0.0726139	0.0262972	1
SRP72	45	0.0856659	0.0263317	1
OR56B1	131	0.0699251	0.0263657	1
EPHX3	68	0.0780616	0.0264717	1
C12orf10	131	0.0705222	0.0265044	1
CCDC77	116	0.0713685	0.026515	1
C19orf33	19	0.105623	0.0265467	1
TTC9	10	0.130213	0.02675	1
CLDN16	21	0.101117	0.0269814	1
PABPC1L	40	0.0867726	0.0269833	1
SEMG1	72	0.077257	0.0269954	1
SLC35F6	9	0.1315	0.0269988	1
TEKT3	318	0.0622478	0.0270224	1
XRCC4	145	0.0687834	0.0270943	1
FUZ	85	0.0753758	0.02712	1
AZIN1	7	0.140864	0.0271632	1
ERCC2	264	0.063786	0.027177	1
RASSF4	89	0.0746861	0.027187	1
LPIN2	55	0.0818516	0.027215	1
ZNF770	23	0.0996288	0.0273187	1
CALCA	38	0.0872424	0.0273845	1
RXFP3	35	0.0910221	0.0274636	1
IGFL2	369	0.061461	0.027692	1
SORBS3	203	0.0656621	0.0277094	1
CES4A	58	0.0809715	0.0277212	1
CCDC144NL	128	0.070074	0.0277697	1
IL1R2	131	0.069847	0.0278647	1
MED26	13	0.115417	0.027906	1
THUMPD1	39	0.086505	0.0279841	1
HAVCR1	266	0.0636555	0.0280122	1
ZNF823	63	0.0785607	0.0280819	1
EGLN3	13	0.115978	0.0280916	1
UBE2V2	8	0.139691	0.0281807	1
HEBP1	14	0.11369	0.0282683	1
TXLNB	142	0.0690331	0.0283182	1
HIST1H2BD	15	0.11267	0.0283414	1
ARMC7	16	0.111358	0.0284063	1
OR2B3	21	0.103687	0.0284143	1
HNRNPU	121	0.0703647	0.0284276	1
RNGTT	19	0.105134	0.0284597	1
PRRT4	84	0.0750881	0.0285125	1
SMARCC2	23	0.100176	0.0285625	1
CCL26	2391	0.0536047	0.0285966	1
MIEF1	25	0.0955607	0.0286099	1
PPP1R36	149	0.0682491	0.0286329	1
ZNF513	17	0.107312	0.0286459	1
HMMR	153	0.0676358	0.028696	1
LRRC28	52	0.0811651	0.0288297	1
ZKSCAN2	28	0.0923828	0.0289094	1
CKAP5	8	0.126386	0.0289124	1
KIF1A	21	0.100286	0.0289156	1
SLC44A4	167	0.0673431	0.0292346	1
ACSM2B	208	0.0653418	0.0292464	1
CLEC19A	29	0.0940095	0.0292599	1
PRR14L	54	0.0817588	0.029306	1
SLC6A13	1367	0.0552479	0.0293634	1
TEX101	25	0.0962557	0.0294715	1
STH	13	0.11305	0.0294848	1
AGFG2	23	0.0990875	0.0296686	1
CALML5	14	0.11317	0.0296949	1
ACTBL2	91	0.0732454	0.0297233	1
PAMR1	233	0.0646102	0.0297709	1
PRSS1	63	0.0781839	0.0298365	1
GBP1	260	0.0636054	0.0298792	1
CCL3L1	22	0.0990613	0.0299728	1
NSA2	51	0.0821913	0.030046	1
TSEN54	56	0.0802975	0.0300656	1
DOC2A	227	0.0645099	0.0300817	1
SLC46A1	17	0.107254	0.030112	1
HNRNPUL1	84	0.0749617	0.0301313	1
CCDC9	573	0.0587077	0.0301508	1
ATOH8	10	0.124535	0.0303096	1
ZNF563	152	0.0681654	0.0303755	1
ZNF16	81	0.0752234	0.0303939	1
FEV	14	0.111921	0.0304597	1
UQCRQ	7	0.132542	0.0304912	1
IL20RB	27	0.0945713	0.0305442	1
EOGT	132	0.0689902	0.0305757	1
PRR23A	80	0.0753273	0.0305858	1
MIS18BP1	99	0.0728354	0.0306023	1
RBM12	17	0.105522	0.0306274	1
BTN2A2	77	0.0762907	0.0306296	1
PCDH17	28	0.0949488	0.0306386	1
COL18A1	673	0.0580777	0.0306619	1
FERMT1	65	0.0779615	0.0306799	1
CCDC127	77	0.0756815	0.0306863	1
SDK2	80	0.0751633	0.0307031	1
RGS22	170	0.0667707	0.0307491	1
EYS	536	0.0589126	0.0308286	1
ZFPM1	16	0.103588	0.0309017	1
HAUS4	38	0.0860859	0.030943	1
ITGB3	48	0.0826643	0.030945	1
MYO1D	96	0.0724618	0.0309812	1
RPUSD4	698	0.057617	0.0309929	1
ZNF444	10	0.120434	0.0310937	1
NOMO1	408	0.0602926	0.0311652	1
EVI5	76	0.0749539	0.0311755	1
RAG2	41	0.0856296	0.0311818	1
ADRB2	7	0.139061	0.0311869	1
SH3YL1	93	0.0736016	0.0311931	1
FBLN7	40	0.0852556	0.0312494	1
TMEM181	117	0.0703956	0.0313037	1
PRB2	939	0.0563777	0.0313488	1
MINOS1	6	0.14396	0.0315011	1
MORN5	25	0.0960422	0.0316042	1
UHRF2	6	0.155024	0.0316187	1
FEM1C	10	0.122149	0.031687	1
CRYGS	28	0.0924106	0.0318016	1
FAM122A	6	0.145198	0.0318062	1
PSMB5	9	0.12812	0.0318146	1
DIS3L2	55	0.0803025	0.0318439	1
ZNF287	20	0.100232	0.0320635	1
MEF2A	11	0.116856	0.0322002	1
LIMS1	785	0.0571048	0.0322447	1
TMEM139	38	0.0880764	0.0322509	1
NOC4L	27	0.093115	0.0322604	1
MUSK	40	0.0844247	0.0322913	1
KIAA1109	185	0.0660915	0.0325197	1
TCF24	64	0.0772374	0.0326472	1
ERN1	32	0.0885479	0.0326948	1
TAF5	10	0.124445	0.0327511	1
TRIM39	21	0.100987	0.0327805	1
GRAMD4	12	0.117233	0.0327853	1
TMEM132B	16	0.107251	0.0328412	1
TEFM	51	0.0817635	0.0328503	1
SALL3	43	0.0847688	0.0329165	1
KIR2DS2	19	0.0999988	0.0330339	1
MSLN	119	0.0701853	0.0330427	1
POLR3H	39	0.0875089	0.0330625	1
MAFA	22	0.0990298	0.0331448	1
NXPE1	98	0.0728057	0.0332712	1
MYO9A	412	0.060157	0.0333927	1
CTSH	83	0.0745191	0.033486	1
BTBD2	41	0.0861622	0.0335177	1
DPP7	235	0.0641322	0.0335973	1
RAB3GAP2	51	0.0817549	0.0336308	1
MIA2	455	0.0597157	0.0337733	1
TMEM260	102	0.0719132	0.0338236	1
DPYSL4	60	0.0788726	0.033892	1
MCUB	93	0.0720006	0.0339339	1
EIF2AK2	30	0.091089	0.0340016	1
JOSD2	16	0.106264	0.0341909	1
SLC34A3	244	0.0635532	0.0341911	1
MROH9	159	0.0669077	0.0342631	1
TYROBP	12	0.119956	0.0344153	1
ING4	8	0.145613	0.0344176	1
PWWP2A	19	0.101826	0.0346426	1
ACOT13	158	0.066505	0.0346801	1
SORT1	21	0.0992152	0.0347259	1
HIST2H3D	52	0.0793847	0.0347334	1
AK5	12	0.117983	0.0348123	1
UBE2U	129	0.0684196	0.0348915	1
SLFN12	407	0.0599109	0.0349282	1
LCE5A	31	0.090296	0.0349408	1
FTO	20	0.099102	0.0350413	1
AFG3L2	116	0.0700581	0.0350582	1
EDNRB	15	0.10852	0.0350856	1
RNF43	25	0.0938352	0.0350954	1
ARHGEF3	15	0.107791	0.0352538	1
DMRTC2	41	0.0849231	0.0353631	1
MARVELD1	10	0.130133	0.0354524	1
ZNF568	368	0.0602837	0.0355995	1
CSTF2T	11	0.119349	0.0357151	1
ZBTB48	22	0.0960918	0.0357353	1
CCL27	20	0.0985181	0.0357612	1
BCL2L13	60	0.078043	0.0359823	1
ITFG1	12	0.118844	0.0359834	1
RCBTB1	32	0.0885763	0.0360066	1
AFG1L	95	0.0720215	0.0360211	1
EPB41L4A	205	0.0646777	0.0360477	1
TKFC	70	0.0755711	0.0360604	1
DIDO1	20	0.0970021	0.0361776	1
COX6B2	895	0.0563281	0.0362103	1
PSMG4	33	0.088639	0.0362123	1
ZNF619	84	0.0742658	0.0362164	1
ARHGAP42	16	0.110822	0.0363914	1
SERPINF1	41	0.0834404	0.0364155	1
GALNT6	64	0.0761909	0.0364211	1
RPL36AL	138	0.0680334	0.0365539	1
RPL9	6	0.142524	0.0366223	1
ALOX15B	293	0.0621698	0.0367302	1
ZDHHC14	12	0.11474	0.0367633	1
KCNK1	6	0.148774	0.036799	1
SSUH2	91	0.0724307	0.0368895	1
STX18	49	0.0782186	0.0369475	1
DAPL1	1576	0.054361	0.0369819	1
TMEM140	27	0.08902	0.0370011	1
GPR31	92	0.072312	0.0370784	1
KDM5B	66	0.0761879	0.0371267	1
TSLP	23	0.0959271	0.0371574	1
CENPA	6	0.141563	0.0372089	1
TACC2	233	0.0633069	0.0372783	1
DEGS1	12	0.11688	0.0374624	1
UBXN11	205	0.0645726	0.0374832	1
MOGAT3	15	0.103713	0.0375205	1
TRPM4	1066	0.0556735	0.0376129	1
BAD	15	0.103544	0.0376663	1
FAM205A	98	0.0713881	0.0377994	1
SLC5A1	48	0.0800581	0.0379639	1
ITSN2	1104	0.0555983	0.0380689	1
ZNF316	13	0.112345	0.0381122	1
CCDC168	1641	0.0542918	0.0383592	1
KRT76	2545	0.0532078	0.0384167	1
PDP2	29	0.0912238	0.0384424	1
CNPY1	26	0.0928274	0.0384527	1
PTPN2	9	0.123826	0.0384901	1
CSGALNACT1	43	0.0841797	0.0384923	1
SORL1	62	0.0764882	0.0385595	1
SLC25A33	11	0.114196	0.0385687	1
S100PBP	17	0.100609	0.0386125	1
CDC7	117	0.0693907	0.0386225	1
LMOD2	49	0.0808955	0.0386338	1
NDUFA8	100	0.0709208	0.038666	1
C17orf77	9	0.125134	0.0386816	1
GTPBP3	44	0.0831893	0.0387002	1
TNIP1	19	0.0992412	0.0387747	1
PTPRM	15	0.103039	0.0388075	1
APOL6	75	0.0750095	0.0388804	1
CACNA2D1	19	0.0994084	0.0388926	1
RNF26	13	0.111292	0.0389862	1
ZNF705B	15	0.105935	0.0390357	1
SP140	117	0.0692473	0.0390421	1
HECW2	23	0.0947823	0.0390954	1
BNIP3	21	0.0954542	0.0391515	1
SLC7A1	6	0.139673	0.0391982	1
MACF1	13	0.109028	0.0392101	1
CD37	32	0.0887701	0.0392456	1
LRP4	67	0.0760738	0.0393228	1
ABHD14A-ACY1	148	0.0672094	0.0393378	1
MED31	89	0.0725532	0.0394039	1
CCDC87	466	0.05916	0.0394184	1
KLHL11	36	0.0855346	0.0394232	1
GAR1	19	0.0995283	0.0394924	1
PPIB	24	0.0924184	0.0395233	1
ALG9	28	0.0880209	0.0396667	1
GYG1	163	0.0659444	0.0397237	1
C10orf142	14	0.104444	0.0400143	1
TXNDC17	21	0.0974785	0.0400737	1
OXSM	50	0.0801373	0.0401063	1
CC2D1A	45	0.0815117	0.0401278	1
FOXL2NB	99	0.0707387	0.0401295	1
GRIN2D	31	0.0889731	0.040172	1
TMEM236	61	0.0771118	0.0406961	1
EEF2KMT	122	0.0683861	0.0407363	1
ANKDD1A	126	0.0682071	0.0407523	1
C1orf198	9	0.11929	0.0407965	1
GPHA2	133	0.0682158	0.0408791	1
KRTAP4-4	13	0.110509	0.0409051	1
BAMBI	44	0.0809128	0.0409713	1
IGF2R	49	0.079881	0.0410064	1
FGF8	6	0.139222	0.0410636	1
FIZ1	9	0.127299	0.0411876	1
ABCG5	151	0.0660346	0.0412781	1
PRR5L	50	0.0793294	0.0413668	1
CMC1	19	0.0978089	0.0413727	1
CCDC191	317	0.0611132	0.0414583	1
ASPH	622	0.0574722	0.0415881	1
CCM2	11	0.116086	0.0415903	1
CTSG	87	0.0721765	0.041598	1
PDXK	13	0.108161	0.0416256	1
PRH1	12	0.111524	0.0417992	1
GADD45GIP1	112	0.0688193	0.0418069	1
SLC41A2	17	0.0987848	0.041833	1
COX4I2	77	0.0741952	0.0418496	1
NKTR	65	0.0751102	0.0419272	1
SLC25A30	37	0.0829088	0.0419926	1
CHAC2	320	0.0608315	0.0420539	1
RIC1	65	0.075605	0.0420636	1
ZNF236	11	0.115959	0.0420984	1
MAN1C1	20	0.0962857	0.0421391	1
AKAP6	28	0.0894804	0.0421866	1
GPR142	1981	0.0535531	0.0422317	1
PECR	72	0.0737205	0.0422559	1
CCDC6	8	0.131381	0.0422979	1
PAOX	81	0.073516	0.0423319	1
FFAR3	6	0.127076	0.0423772	1
GNG13	36	0.0854059	0.042475	1
ERCC8	87	0.0715506	0.0425095	1
SLC25A27	117	0.0688693	0.0425419	1
USF1	9	0.121302	0.0425854	1
EMILIN3	69	0.0744073	0.0426043	1
C5orf60	283	0.0616284	0.0426294	1
JMJD1C	39	0.0833212	0.0426493	1
METTL14	13	0.110013	0.0426594	1
PPP4R4	60	0.0771909	0.0427873	1
EFNA4	66	0.07535	0.0428426	1
CNTRL	657	0.0571183	0.0429162	1
PLA2G5	11	0.115019	0.0429219	1
SH2D6	46	0.081355	0.0429554	1
CATSPER1	65	0.0757266	0.0430118	1
GJB4	518	0.0582567	0.0430353	1
HSD11B1	16	0.101288	0.0430353	1
LAD1	47	0.0790257	0.043036	1
TMEM243	83	0.0724421	0.0432053	1
IDH3A	15	0.103527	0.0432336	1
TBCE	108	0.0696012	0.0433374	1
BRINP2	16	0.102177	0.043343	1
REPIN1	39	0.0833819	0.0433996	1
PI3	6	0.138385	0.0434067	1
HTR3E	31	0.0875956	0.0434077	1
WASHC5	115	0.0686271	0.0434882	1
APOBR	133	0.0674659	0.0437672	1
POLR3B	89	0.0715002	0.04377	1
NPL	328	0.0607271	0.0439261	1
UNC13C	259	0.0618931	0.0439282	1
AMT	35	0.085621	0.0439549	1
NDUFS7	12	0.11558	0.0440274	1
GTF3C1	32	0.0851447	0.0440771	1
CYSTM1	11	0.10963	0.0442416	1
VTN	306	0.0609885	0.044311	1
PHYHD1	114	0.0689498	0.0443166	1
TSNAXIP1	1771	0.0538369	0.0443287	1
TSPO2	13	0.104545	0.0444149	1
KDR	19	0.0979585	0.0444485	1
FGF6	6	0.136584	0.0444772	1
NR2E3	222	0.0631071	0.0444814	1
RGS4	134	0.0675476	0.0444832	1
LRRC75B	119	0.0684849	0.0445253	1
OR2W3	16	0.101345	0.0445335	1
PROKR1	32	0.0874142	0.0445794	1
OR52I2	115	0.068777	0.0446339	1
PUF60	14	0.107637	0.0447253	1
PIGP	40	0.0830938	0.0447488	1
NECAB2	240	0.0626957	0.0448148	1
PLPP2	112	0.0689366	0.0448596	1
PHGDH	34	0.0851752	0.0449185	1
KRT27	55	0.0785399	0.0450132	1
MRPL45	84	0.0723159	0.0451062	1
KIAA0556	294	0.0612355	0.0452433	1
IL7R	124	0.0675697	0.0456262	1
MFAP3L	6	0.134899	0.0457363	1
ZBED4	14	0.104578	0.0457416	1
ARHGAP29	28	0.0894093	0.0458798	1
LIX1L	28	0.088601	0.0460065	1
CERS5	29	0.088474	0.0460114	1
LRRC42	156	0.0658806	0.0460859	1
LPAR5	51	0.0794288	0.0461218	1
FAM111B	139	0.0667981	0.0461473	1
RFPL1	16	0.100493	0.0461796	1
HSD17B4	119	0.0681276	0.0462242	1
CIAPIN1	669	0.0568169	0.0462492	1
SMAD6	111	0.0688155	0.0463315	1
UTP18	79	0.0724096	0.0463371	1
DNAJB1	15	0.104078	0.0463703	1
LONP1	780	0.0562379	0.0464319	1
SNX29	72	0.0742643	0.0464676	1
B3GNT6	31	0.0857912	0.0464957	1
ZNF560	261	0.0616944	0.0465385	1
FIGNL1	267	0.0617514	0.0466513	1
LTC4S	860	0.056008	0.046814	1
RAB13	23	0.0919164	0.046825	1
DCBLD1	88	0.0712647	0.0469202	1
SLC35F3	10	0.112965	0.046968	1
PDE9A	95	0.0703184	0.0470676	1
BCL2L14	47	0.0801492	0.0471067	1
RBM24	6	0.128845	0.0472473	1
TAAR9	40	0.0813874	0.0472723	1
ABLIM3	357	0.0598121	0.0474785	1
CELA1	96	0.0699885	0.0475463	1
MYL5	76	0.0730656	0.0475764	1
SLPI	58	0.0763973	0.0475851	1
OR51A7	61	0.0758629	0.0476024	1
TMEM52B	22	0.0957727	0.0476547	1
PLEKHH3	64	0.074884	0.0476625	1
KAT2B	47	0.0796187	0.0477819	1
PLVAP	13	0.106721	0.0478165	1
ACTL7B	7	0.135488	0.047877	1
FAT1	90	0.0709174	0.0479915	1
C10orf35	10	0.115557	0.048056	1
MYBPH	83	0.0716075	0.0483719	1
NDUFAF1	22	0.0933958	0.0484329	1
CD53	15	0.104171	0.0484634	1
CAMTA2	43	0.0805424	0.0484744	1
PEG10	17	0.102642	0.0486482	1
XKR5	90	0.0709216	0.0487087	1
C9orf43	118	0.0676153	0.0487134	1
DCANP1	43	0.0809809	0.0487205	1
LRRC61	37	0.0834135	0.0487297	1
NMU	16	0.0983514	0.0487341	1
MTX3	39	0.0811633	0.0487541	1
ADAM15	179	0.0645256	0.0487554	1
NLRP5	220	0.0630531	0.0488092	1
MPHOSPH6	11	0.112229	0.0489161	1
TRPM5	274	0.0612693	0.0489661	1
NCAM1	31	0.0865811	0.0489723	1
CRISPLD1	50	0.0788917	0.048974	1
C1orf43	24	0.0919733	0.0489995	1
CTHRC1	29	0.0864576	0.0490318	1
PDE6B	218	0.0626022	0.0490341	1
SH3BGRL3	16	0.0991798	0.0490686	1
CEP350	95	0.0696103	0.0490821	1
CACHD1	70	0.0737387	0.0491386	1
MCHR2	56	0.0765917	0.0491797	1
SDHB	13	0.108866	0.0491904	1
KMT2E	20	0.09698	0.0493073	1
DGKH	86	0.0715883	0.0493201	1
ZNF80	23	0.0916621	0.0495654	1
PEX3	37	0.083924	0.0495789	1
ACP1	44	0.0802976	0.0496025	1
UPK3B	281	0.0612538	0.0496782	1
NHP2	41	0.0805862	0.0496884	1
TMEM63C	15	0.103178	0.0497604	1
ARSA	303	0.0608365	0.0498237	1
RGS3	403	0.0590689	0.0499582	1
ZNF91	234	0.0625156	0.0499686	1
BCR	17	0.0984442	0.0499858	1
WDR38	87	0.0705056	0.0500536	1
C1orf68	9	0.117777	0.0500579	1
SLC15A1	101	0.0697535	0.0501086	1
BANF2	49	0.0790142	0.0501289	1
DSPP	27	0.0880946	0.0501613	1
SNX2	10	0.122109	0.0504046	1
PRSS22	20	0.0982083	0.0504065	1
NELFB	23	0.0897092	0.0505142	1
C6orf52	43	0.0797446	0.0505296	1
EP300	6	0.132771	0.0506778	1
VAMP3	16	0.102746	0.0507633	1
MYO1C	692	0.0566933	0.0507675	1
CCM2L	91	0.0704451	0.0507839	1
FNTA	16	0.0986512	0.050789	1
FAM222B	27	0.0897794	0.0507957	1
FASTKD3	2362	0.0529279	0.0508424	1
ADGRF3	2236	0.0531814	0.0508861	1
GZMH	17	0.0991132	0.0509157	1
CD40	9	0.118736	0.0509323	1
EPPIN	11	0.111853	0.0509404	1
KLHL24	20	0.0924115	0.0509468	1
R3HDM2	6	0.135207	0.0511617	1
B3GALT5	22	0.091442	0.0511899	1
ZNF549	355	0.0596983	0.0512024	1
GZMB	67	0.0750687	0.0512378	1
METTL2B	49	0.0785435	0.0512751	1
TPM3	36	0.0836771	0.0513144	1
ZNF599	1566	0.0539498	0.051596	1
OXT	12	0.10367	0.0516833	1
GOLGA6L6	40	0.0807556	0.0517061	1
U2AF1L4	47	0.0783914	0.0517349	1
PPP1R26	32	0.0854892	0.0517353	1
MLKL	2321	0.0529895	0.0517657	1
LMBR1L	77	0.0726518	0.0517663	1
ANKRD12	99	0.0693336	0.0518787	1
CPT1A	39	0.082328	0.051883	1
CEP83	128	0.0662715	0.0519154	1
KIF6	375	0.0594839	0.0520243	1
APOBEC4	51	0.0773601	0.0521557	1
HSPB3	87	0.0713701	0.0522037	1
RAET1L	49	0.0788712	0.0522481	1
WDR27	480	0.0580559	0.0523492	1
GOLGA8N	27	0.0872066	0.0524057	1
TOPAZ1	101	0.0686909	0.0524319	1
MRPL33	11	0.111194	0.0524606	1
SCMH1	22	0.0940101	0.0524939	1
CLIP2	24	0.0908592	0.0525369	1
EIF5A	7	0.12616	0.0527482	1
EXOG	135	0.0665506	0.0527742	1
SUGP1	16	0.0985538	0.0528487	1
RRP36	102	0.0688912	0.0528807	1
EFL1	63	0.0739637	0.0528952	1
SIX5	24	0.0911042	0.0529589	1
TCERG1L	36	0.0826649	0.0530583	1
GSTK1	134	0.0663094	0.0530623	1
NCOA1	25	0.0890257	0.0530846	1
GEMIN5	115	0.0679386	0.0531161	1
NRXN2	31	0.085491	0.0531252	1
RSPH1	280	0.0608951	0.0531485	1
IBA57	73	0.072757	0.0531624	1
SYT8	1093	0.0549856	0.0532168	1
KCNMB1	25	0.0901874	0.0532285	1
PLXNB2	53	0.0766198	0.0532939	1
CLNK	154	0.065389	0.05335	1
ENAH	19	0.0962879	0.0533555	1
MTSS1	11	0.11181	0.0533668	1
HELB	169	0.064398	0.0535309	1
CEBPA	74	0.0720131	0.0535361	1
CRTAC1	49	0.0775774	0.0535398	1
ZNF692	96	0.0693179	0.0535668	1
TRIM47	43	0.0804492	0.0537573	1
ATP11AUN	20	0.0943275	0.0538542	1
KRT86	33	0.0824905	0.0538891	1
LRRC40	83	0.0711044	0.0539175	1
PIGM	65	0.0742781	0.053938	1
KIR2DL1	354	0.0595882	0.0539475	1
GPR182	50	0.0765593	0.0540025	1
TTLL1	42	0.0806988	0.054028	1
YLPM1	15	0.0990047	0.0540547	1
LOC149373	15	0.10319	0.0541093	1
SIN3B	12	0.108235	0.0541851	1
TAGLN	12	0.105307	0.0541956	1
CALY	17	0.0969965	0.0542815	1
DEFB118	22	0.0911624	0.0543184	1
OR6K2	1178	0.0547784	0.0544899	1
ZPBP	38	0.0810877	0.054672	1
ITPR2	130	0.066534	0.0547138	1
ANXA2R	37	0.0822135	0.054755	1
OAS2	63	0.0747639	0.0549498	1
FKBP4	11	0.110175	0.054971	1
KIAA1551	94	0.0697148	0.0549856	1
UCK1	15	0.0993018	0.0552304	1
DEDD2	6	0.126793	0.0552873	1
EPN2	15	0.10332	0.0553859	1
KLK6	98	0.0687816	0.0553973	1
GPAT3	397	0.0591063	0.0554052	1
OR4D9	121	0.0672411	0.0554095	1
TUFT1	70	0.0731054	0.0554203	1
TEDDM1	28	0.0869585	0.0555146	1
PRAMEF7	16	0.094495	0.0555149	1
CNGA3	132	0.0665428	0.0555601	1
HOXA2	6	0.131545	0.0556171	1
CDH6	9	0.116832	0.0557904	1
LRRC57	8	0.125166	0.0558447	1
CENPC	33	0.0829324	0.055964	1
TMEM92	7	0.11994	0.0559874	1
ATP6V1E1	12	0.109751	0.0560338	1
DIO1	102	0.0688149	0.0560525	1
MOCS2	63	0.0746162	0.0560748	1
ANKRD42	102	0.0690779	0.0560773	1
TTYH3	7	0.120024	0.0560784	1
BOC	60	0.0743137	0.0560946	1
COL21A1	532	0.0572939	0.0561172	1
AZI2	20	0.0918577	0.0561386	1
OR10J5	49	0.0774546	0.0561889	1
LYRM7	13	0.10237	0.0562041	1
CHEK2	850	0.0556005	0.056229	1
CNPPD1	33	0.0839769	0.0562701	1
BBS9	135	0.066307	0.0563204	1
CTNNA3	110	0.067427	0.0563839	1
RAB42	38	0.0820874	0.0564383	1
UGT1A3	240	0.0618869	0.0564385	1
PCDHB1	93	0.0689059	0.0564629	1
SNX30	10	0.113412	0.0564963	1
CWF19L1	67	0.0739939	0.0565516	1
MOCOS	427	0.0584034	0.0565548	1
DPY19L2	103	0.0686138	0.0566172	1
TBC1D22B	11	0.113136	0.0566275	1
MEP1B	179	0.0635061	0.0566339	1
CCDC73	190	0.0633147	0.0566777	1
CYSRT1	27	0.0870221	0.0570651	1
PLA2G12A	54	0.0754635	0.0570705	1
NEURL1	26	0.0898298	0.057075	1
BCKDHA	38	0.0811983	0.0571181	1
FER	24	0.0895085	0.0571196	1
ZNF662	497	0.0577011	0.0572274	1
OR9A2	45	0.0788581	0.0573377	1
THRB	7	0.126993	0.0573647	1
CRABP1	16	0.0982984	0.0574591	1
C2orf54	26	0.085944	0.0574934	1
CDH24	105	0.0681602	0.0575421	1
SPOP	7	0.124146	0.0576285	1
WDR18	11	0.107713	0.0576472	1
SLC6A2	18	0.0936109	0.0577704	1
ITGA2	170	0.0641867	0.0577936	1
CBY3	129	0.0663926	0.0578173	1
AMN	67	0.0732886	0.0578502	1
HMG20A	28	0.0847812	0.057954	1
FNDC11	33	0.0824886	0.0579667	1
DDX41	170	0.0640077	0.0580436	1
ACOT1	83	0.0700971	0.0580749	1
ETV1	17	0.0970208	0.0581416	1
SREK1IP1	21	0.0892597	0.0582041	1
KLRG1	10	0.116393	0.058212	1
OR8I2	14	0.102105	0.0582221	1
COL27A1	30	0.0861159	0.0582872	1
LETM2	112	0.0667668	0.0583212	1
KIR2DS4	58	0.0745235	0.0584354	1
MAP4K4	66	0.0726353	0.0584356	1
MAML3	36	0.0811061	0.0584729	1
KIAA1755	240	0.0615029	0.0584863	1
KPNA5	31	0.0835789	0.0584898	1
MED15	67	0.0731933	0.0584931	1
SAMD8	15	0.100223	0.058524	1
FA2H	32	0.0841983	0.0585283	1
FAHD2B	102	0.0685347	0.0585664	1
ARHGAP28	51	0.0764773	0.0585837	1
GPR87	314	0.0599589	0.0586302	1
BRD3	11	0.105903	0.0586638	1
MFN2	26	0.0868867	0.0587158	1
ZPLD1	71	0.0717193	0.0587394	1
MX2	87	0.0696559	0.0587746	1
VILL	339	0.0594005	0.0587985	1
LEPROT	12	0.108778	0.0588047	1
KLHDC7B	338	0.059683	0.0588326	1
SYCE3	7	0.123518	0.0588745	1
SH2D4A	660	0.0565401	0.0588822	1
CACNB4	49	0.0770941	0.0589799	1
CACNA1S	87	0.0695878	0.0590638	1
C10orf95	44	0.0780469	0.0590949	1
MTG2	400	0.0585802	0.0591806	1
NPEPPS	14	0.10192	0.0592093	1
SPPL2A	49	0.0776673	0.0593091	1
TRIM52	18	0.0943503	0.0593243	1
ARFGEF2	41	0.0807271	0.0594866	1
UBL7	17	0.0957381	0.0597959	1
TEF	12	0.106548	0.0598237	1
GPER1	37	0.0818577	0.0599012	1
CTU2	295	0.0604866	0.0600097	1
PRDX6	68	0.0725575	0.0602478	1
ATRNL1	88	0.0698879	0.0603388	1
SLA	13	0.105916	0.0603971	1
ZBED2	23	0.0893143	0.0603979	1
KCNK13	20	0.094711	0.0604067	1
FEN1	12	0.107828	0.0604447	1
TMEM244	34	0.0811175	0.0606554	1
OR10A5	14	0.100036	0.0607028	1
CNMD	298	0.0600491	0.0607045	1
SRA1	43	0.0784945	0.0607905	1
HSPBP1	52	0.0760175	0.0608213	1
AKAP9	216	0.0618153	0.060894	1
RBM18	6	0.1223	0.0610958	1
USP21	21	0.0942524	0.0611633	1
ZNF112	33	0.0833018	0.0612172	1
FHAD1	1315	0.0540872	0.0612449	1
SDR9C7	8	0.119465	0.0612528	1
VCPKMT	17	0.0951206	0.0613154	1
PPY	29	0.0848446	0.0613719	1
LOC441155	89	0.069327	0.0614504	1
GOLPH3	7	0.124001	0.0615843	1
RNF216	84	0.0698247	0.0616061	1
MEGF10	64	0.0726515	0.0617061	1
PROS1	17	0.0968141	0.0617272	1
METTL15	56	0.0738539	0.06176	1
CNTN2	68	0.0723014	0.061782	1
CRIPAK	816	0.0554046	0.0617895	1
PCDH9	11	0.108424	0.0619339	1
ITGB2	50	0.0753736	0.0619441	1
GIMAP6	19	0.0933034	0.0620591	1
SZT2	140	0.0649713	0.062121	1
LILRA1	450	0.0578068	0.0621604	1
GTSF1	11	0.108377	0.0621696	1
CDX1	12	0.100431	0.0622512	1
SIAE	66	0.0718397	0.0624472	1
BAZ2A	14	0.100954	0.062491	1
ETV4	47	0.0779896	0.0624968	1
TAPT1	10	0.109483	0.0625602	1
CIB4	35	0.0808085	0.0626096	1
F12	1128	0.0544063	0.0626129	1
IFIH1	4392	0.0516556	0.0626809	1
TMEM134	1527	0.0537158	0.0627254	1
TSNARE1	136	0.0655519	0.0627772	1
LSM4	13	0.104438	0.0627939	1
ZNF467	155	0.0645099	0.0629639	1
IRX3	14	0.10057	0.063056	1
FBXO33	20	0.0932331	0.0630586	1
TIGD6	85	0.0703694	0.0630605	1
TNFRSF13B	160	0.0640588	0.0631774	1
WDFY3	44	0.0783707	0.0633601	1
LOR	20	0.0919732	0.0633646	1
LCE2B	6	0.128684	0.0633735	1
BIRC5	30	0.0836983	0.063429	1
RPTN	184	0.0631017	0.0634318	1
C7orf61	184	0.0627577	0.0634531	1
FRMPD2	300	0.0598841	0.063458	1
RHOU	8	0.110173	0.0634761	1
EDEM3	27	0.0847423	0.0637158	1
CEP63	156	0.0643185	0.0637229	1
VNN3	10	0.111219	0.0637266	1
RPL36	9	0.113454	0.0639461	1
FUK	237	0.0613198	0.0639742	1
IYD	55	0.0747224	0.0640758	1
STAP2	52	0.0751848	0.0641	1
EPB42	104	0.0673531	0.0642706	1
C8orf44-SGK3	39	0.0790651	0.0643334	1
AGAP1	479	0.0573808	0.0643677	1
FOXD3	22	0.089475	0.0643756	1
MTMR11	1363	0.0539796	0.0644957	1
ACSM5	141	0.0646841	0.0645782	1
CASC4	9	0.110099	0.0646818	1
ANKRD11	7	0.121264	0.064695	1
PAPD7	29	0.0834324	0.0648241	1
FBXO6	38	0.0791623	0.0648815	1
MYF6	24	0.086652	0.0648976	1
DIMT1	168	0.0637248	0.064902	1
CNOT9	8	0.122874	0.0650468	1
CTR9	17	0.0951028	0.0651041	1
APOBEC3F	28	0.0846539	0.0651119	1
HIST1H2BA	39	0.0797018	0.0651697	1
DRC1	350	0.0589738	0.0652207	1
COMMD9	32	0.0823922	0.0652273	1
LYSMD1	76	0.0706889	0.065231	1
ENTPD4	183	0.0630359	0.0654385	1
RASD1	15	0.0993665	0.0654995	1
TEKT1	389	0.0582703	0.0655018	1
GRIN1	22	0.0887718	0.0655744	1
DCSTAMP	80	0.0697801	0.0657333	1
HNRNPCL2	317	0.0594052	0.0658081	1
ZNF670	82	0.0693135	0.0659367	1
PRSS33	203	0.0620444	0.0660169	1
GRAMD2B	244	0.0609959	0.0660498	1
SFXN1	47	0.0762287	0.0660498	1
C1RL	44	0.0774532	0.0660605	1
SKIL	6	0.127944	0.0660959	1
GUCY1B3	72	0.0712011	0.0661385	1
OXR1	1435	0.0539002	0.0661752	1
C14orf178	164	0.0634629	0.0662012	1
G3BP2	297	0.0598339	0.0662524	1
EXOSC3	41	0.0786104	0.0662919	1
OBP2A	50	0.0761683	0.0663279	1
CCDC65	66	0.0724967	0.0663436	1
CRYBG1	514	0.057054	0.0663994	1
TMEM123	16	0.0983669	0.0664407	1
TCIRG1	178	0.0630369	0.066595	1
FEM1B	13	0.101968	0.0666149	1
LSM1	11	0.10638	0.0667247	1
OR4L1	52	0.0749284	0.0668185	1
MYO3B	345	0.0587742	0.066824	1
NOVA1	8	0.117206	0.0668802	1
PDCD2L	121	0.0658777	0.0668846	1
FETUB	387	0.0584964	0.0671432	1
ZNF200	44	0.0775462	0.0672235	1
CLEC5A	35	0.0805288	0.0672597	1
MCM5	29	0.0829536	0.0674087	1
SERPINF2	7	0.117183	0.067439	1
NAA11	148	0.0642116	0.0674452	1
CAMKK2	22	0.0879909	0.0675084	1
PRSS48	10	0.11681	0.0675838	1
RNASE12	6	0.115691	0.0676087	1
KCNK16	1093	0.0544531	0.0676206	1
AATF	225	0.0615605	0.0676461	1
DCD	513	0.0571513	0.0676489	1
PHACTR1	53	0.0740939	0.0677486	1
ANGPTL7	133	0.0651598	0.0678013	1
C17orf98	16	0.0969867	0.0678444	1
LAG3	25	0.0861594	0.0678662	1
BOP1	23	0.0882138	0.0679092	1
BAP1	11	0.10585	0.0680451	1
THPO	139	0.0647999	0.0681171	1
LDLR	25	0.0861842	0.0681836	1
FBXO31	6	0.121464	0.0682524	1
ANXA10	97	0.0680969	0.0682886	1
RHCG	74	0.0705091	0.0683829	1
ZNF880	78	0.0699631	0.0684045	1
RILP	48	0.0752549	0.0685481	1
KCNE2	36	0.0802015	0.0685954	1
DNAJC16	195	0.0623404	0.0686848	1
PANX1	31	0.0805589	0.0687091	1
P4HB	10	0.106362	0.0688044	1
C1orf185	2106	0.0527846	0.0688131	1
MED29	44	0.0762311	0.0688426	1
BTNL3	19	0.0902417	0.0688678	1
PHF14	33	0.0825254	0.0689301	1
HCN4	46	0.07766	0.0690335	1
TMEM206	990	0.0545877	0.0690922	1
MEOX2	1703	0.0532872	0.0690987	1
LGALS16	35	0.0784719	0.069132	1
TNFRSF10A	366	0.0585168	0.0691351	1
STEAP3	166	0.0631025	0.0691774	1
RXFP1	88	0.0687363	0.0691785	1
IGF2BP2	15	0.0966711	0.0692231	1
SPC24	15	0.0993835	0.0692605	1
SF3B3	9	0.111578	0.0692971	1
ZNF510	143	0.0642813	0.0693055	1
GRK4	117	0.065699	0.0693104	1
UBD	17	0.0947005	0.0693242	1
ABCG1	24	0.0851786	0.0694897	1
ZNF562	44	0.076523	0.0696142	1
NKX2-8	18	0.0934687	0.0696557	1
TICAM1	17	0.0943573	0.0697797	1
TBC1D28	62	0.0723076	0.069796	1
ZNF410	11	0.105729	0.0699401	1
ABCA12	113	0.0663245	0.0700514	1
FAM83B	73	0.0704181	0.0701204	1
ZDHHC20	68	0.0715128	0.0704753	1
SECISBP2	109	0.0665294	0.0704933	1
OIP5	75	0.0696577	0.070562	1
FRAS1	274	0.0599739	0.0706196	1
ADORA3	88	0.0692664	0.070652	1
CLC	7	0.114972	0.0706539	1
RFX7	7	0.111785	0.0707208	1
CCDC190	20	0.0878677	0.070916	1
RNF115	65	0.0726772	0.0709455	1
THEG	77	0.0698558	0.0710137	1
ADCY10	231	0.0611197	0.0711213	1
PAPPA	22	0.0903439	0.0712995	1
SEL1L3	62	0.0728631	0.0713969	1
ARHGAP32	38	0.0783636	0.0715544	1
RAF1	6	0.124171	0.0715576	1
ACHE	6	0.133314	0.0717164	1
EPHB1	17	0.0939652	0.071757	1
GALR1	9	0.110253	0.07177	1
EME1	270	0.060071	0.0718453	1
ZNF843	61	0.0722789	0.0719175	1
TMPO	72	0.0704231	0.0720329	1
INPP5A	16	0.0946736	0.0720763	1
BRF1	69	0.0708417	0.0721412	1
P2RX5	123	0.065363	0.0721507	1
HOXC13	49	0.0745694	0.0722494	1
NIN	221	0.0609716	0.0722675	1
TTLL3	153	0.063725	0.0723807	1
BICD2	12	0.102236	0.0724702	1
PCDHA7	117	0.0659206	0.0725463	1
KCNA5	35	0.0798394	0.072566	1
SMTNL2	55	0.0731239	0.0726588	1
MCAM	42	0.0774093	0.0726651	1
AGR2	34	0.0796391	0.0727445	1
CCDC51	55	0.0739675	0.0727523	1
SEC61A1	8	0.117922	0.0727752	1
PMPCA	53	0.0744134	0.0728269	1
CSTB	243	0.0606037	0.0728292	1
GRIP1	28	0.0842714	0.072872	1
TMEM69	9	0.10432	0.0729234	1
ZC3H10	8	0.106518	0.0730136	1
ZNF8	39	0.0779755	0.0730148	1
C5orf63	22	0.0864003	0.0730358	1
SORCS3	29	0.0825363	0.0732027	1
ADAMDEC1	55	0.0732413	0.0732131	1
CATSPERD	235	0.0606581	0.073301	1
ARHGAP26	21	0.0888552	0.073313	1
AASDH	262	0.0600527	0.0733372	1
ALKBH8	80	0.0694952	0.0734366	1
SCRT2	200	0.0617377	0.0734442	1
SLC52A2	45	0.0759629	0.0734591	1
PIGZ	134	0.0644548	0.0734627	1
B4GALT4	19	0.0913948	0.0734805	1
C10orf126	65	0.0715298	0.0736206	1
GSTO1	35	0.0788645	0.073639	1
CD96	107	0.0666566	0.0736612	1
DYRK4	42	0.076265	0.0736895	1
C16orf59	254	0.0600812	0.0737325	1
PCDH10	6	0.124354	0.0737388	1
TTC28	25	0.084641	0.0738216	1
LIPG	38	0.0782239	0.0738255	1
KIF20A	71	0.0705858	0.0739047	1
ZC3H4	9	0.107115	0.074001	1
POLR3K	7	0.119055	0.0740277	1
B3GALT2	15	0.0951009	0.0740601	1
AMPD1	122	0.0651648	0.0741483	1
CCDC40	316	0.0589096	0.0742205	1
OR2W1	18	0.090405	0.0742986	1
ZNF852	228	0.0605111	0.0743481	1
ZNF76	63	0.0717316	0.0743894	1
AREG	12	0.100338	0.0744219	1
GNRHR	27	0.0849118	0.0745454	1
MED17	72	0.0701255	0.0746053	1
RASSF8	15	0.0948506	0.0746759	1
SLC9A8	84	0.0687046	0.0750531	1
LZTFL1	24	0.0847157	0.0750805	1
PEX2	36	0.0782482	0.0751201	1
ZNF14	190	0.0618578	0.0751856	1
IPO11	40	0.0767414	0.0752088	1
AMHR2	92	0.0677257	0.0752758	1
CPVL	234	0.0603326	0.0753527	1
NTSR1	30	0.0814143	0.0753667	1
CAMK2D	16	0.0975444	0.0753892	1
SI	501	0.0567533	0.0754609	1
SQSTM1	40	0.0769897	0.075471	1
ATP5F1	12	0.100304	0.075503	1
UTP20	92	0.0672453	0.0755088	1
FOXS1	10	0.106014	0.0756214	1
DIRAS3	11	0.10196	0.0756829	1
TMPPE	13	0.0960372	0.0757462	1
NLN	157	0.0632051	0.0758907	1
ING1	42	0.07574	0.0761076	1
CLPTM1	7	0.11735	0.0761259	1
CBFA2T3	66	0.0713041	0.0761516	1
IL19	18	0.0898724	0.0762624	1
CGRRF1	18	0.0914338	0.076378	1
KDM4D	11	0.103169	0.0764298	1
C11orf97	20	0.0892831	0.0766996	1
PROK1	42	0.0763827	0.0768144	1
IL1F10	75	0.0690053	0.0769613	1
TAS2R31	29	0.0828992	0.076991	1
PKDREJ	330	0.0587682	0.0770144	1
PGD	17	0.0943547	0.077116	1
WNT3A	8	0.113114	0.0771757	1
PLRG1	55	0.0721232	0.0772167	1
DRG1	13	0.099275	0.0773025	1
HP1BP3	14	0.0975794	0.0773411	1
OR2M3	2160	0.0525855	0.0775292	1
ZNF831	105	0.0660537	0.0775387	1
COA7	9	0.10986	0.0775512	1
EIF2B3	11	0.101053	0.0775518	1
ANKHD1	111	0.065282	0.0775536	1
GPR162	822	0.054908	0.0778295	1
SPATA24	41	0.0769684	0.0778373	1
ACCSL	86	0.0681823	0.0779759	1
OSTM1	19	0.0887445	0.0779881	1
PGR	41	0.0765383	0.0780381	1
MAP3K10	63	0.0720283	0.0781759	1
TM4SF18	33	0.0795534	0.078211	1
VAC14	21	0.0863706	0.0782237	1
MRGPRG	102	0.065945	0.0782562	1
AKAP7	85	0.0677176	0.0783705	1
MED9	12	0.10026	0.0783958	1
ZNF433	488	0.0568287	0.0784929	1
GRIN3A	41	0.0770919	0.0785288	1
GOLGA6L2	87	0.0677066	0.0785376	1
GCN1	46	0.0747681	0.0788468	1
ZNF772	2192	0.0525546	0.0789171	1
TAAR5	27	0.0832256	0.0790438	1
CDK14	34	0.0790739	0.0790641	1
KLRC4-KLRK1	52	0.0728489	0.0790885	1
PCDHGB2	47	0.0747646	0.0792613	1
ELOA	60	0.0721533	0.0792909	1
ANKRD34A	15	0.0951681	0.0792939	1
GJA4	8	0.109091	0.079408	1
CHRNA2	18	0.0917799	0.0794853	1
OR9K2	77	0.0682394	0.0794887	1
ANGPTL8	161	0.0627816	0.0795856	1
SEMA6B	23	0.0873281	0.0796323	1
AMMECR1L	9	0.113127	0.0796454	1
SMCHD1	23	0.0839538	0.0796794	1
SUSD1	245	0.06021	0.0799933	1
OR10G3	14	0.0964039	0.0800617	1
ZNF766	57	0.071146	0.0800969	1
CGN	467	0.0570562	0.0801314	1
PDCD2	100	0.0661439	0.08015	1
ZDBF2	174	0.0622193	0.0803452	1
ZMIZ2	13	0.0976287	0.0803858	1
SPP1	568	0.0561597	0.0804382	1
ABCA10	376	0.0579403	0.0806475	1
SCLT1	125	0.0643861	0.0807749	1
CXCL16	14	0.093176	0.0808303	1
ICAM3	96	0.0666071	0.0809251	1
KLHL28	15	0.0973889	0.0810046	1
HERC2	52	0.0733529	0.0810694	1
CGREF1	170	0.0621394	0.0810695	1
GPR135	43	0.074473	0.0811003	1
MXD3	49	0.0738431	0.0811511	1
LRP2	73	0.0690684	0.0811984	1
ZER1	11	0.102775	0.0812012	1
RERG	24	0.0850355	0.0813994	1
AKR1E2	87	0.0677729	0.0815772	1
IGHMBP2	285	0.0592416	0.0816318	1
UPF3A	103	0.0667598	0.0816416	1
SPTBN4	35	0.07908	0.0816423	1
DRGX	15	0.0935273	0.081684	1
PEX26	55	0.0728722	0.0817733	1
DGKQ	121	0.0647016	0.0817882	1
MTNR1A	98	0.0659879	0.0818644	1
2025-09-14	78	0.0686285	0.081918	1
VGLL4	30	0.0816996	0.081918	1
COL4A4	230	0.0603482	0.0819643	1
LTB4R	9	0.105323	0.0820139	1
TRIO	22	0.0856533	0.082144	1
SNX4	60	0.0713787	0.0821572	1
RBM46	54	0.0731774	0.0821608	1
LRFN2	14	0.0944657	0.0821914	1
RNASE9	54	0.0726674	0.0823278	1
TBC1D2	87	0.0672196	0.0824682	1
DEPDC1B	50	0.0731697	0.0825103	1
SNAP47	139	0.0639167	0.0825311	1
TMEM56-RWDD3	37	0.0789014	0.0825651	1
HSPB11	11	0.102184	0.0825845	1
AXL	36	0.0789772	0.0825965	1
OR2T11	88	0.0676771	0.0826456	1
CCDC113	279	0.0592104	0.0827116	1
SCN5A	86	0.0677672	0.0827471	1
GNG11	35	0.078423	0.0828451	1
ALG1	73	0.0684432	0.083112	1
YPEL1	16	0.0917596	0.0831646	1
ISG20	18	0.0883527	0.083188	1
GTSE1	47	0.0744197	0.0832187	1
C4orf45	67	0.0699802	0.0832409	1
TDO2	135	0.0634719	0.0832819	1
SETMAR	341	0.0580868	0.0833219	1
MAK	79	0.0685994	0.0833289	1
KCNN3	24	0.0856732	0.0833316	1
KCNN1	6	0.121163	0.0833717	1
CXCR1	144	0.06312	0.0833737	1
LINGO4	78	0.0689213	0.0834132	1
MCEE	167	0.062238	0.0834135	1
ADORA2A	8	0.107242	0.0835064	1
TRHR	123	0.0641966	0.0835139	1
IDE	436	0.0571232	0.0836298	1
FABP1	9	0.107005	0.0836659	1
EFHD2	14	0.0957833	0.083729	1
DHRS12	173	0.0620032	0.0838007	1
PTPN4	13	0.097318	0.0839284	1
FAM220A	98	0.0658512	0.0839966	1
LOC100130705	99	0.0662913	0.0841828	1
DPRX	109	0.0653365	0.0842088	1
FOXD2	9	0.101271	0.0842182	1
CCDC151	60	0.0715614	0.0842642	1
SACM1L	17	0.0908122	0.0843834	1
PAWR	12	0.0963663	0.0844479	1
NKAPL	228	0.0599609	0.0845311	1
TAS2R60	55	0.0725786	0.0845519	1
KCNH6	187	0.0614549	0.0845719	1
PSMD7	12	0.0990681	0.0846771	1
NAPA	14	0.0950785	0.0847326	1
PROB1	135	0.0634264	0.0847333	1
FREM2	123	0.0646852	0.0847818	1
PRSS50	27	0.081685	0.0848026	1
ARL13B	96	0.0661452	0.0848295	1
URB1	459	0.0570567	0.0848302	1
TOMM20L	497	0.0566118	0.0849714	1
NEK8	98	0.0658201	0.0850002	1
AXDND1	489	0.0566227	0.0851454	1
DHX40	21	0.0863107	0.0851715	1
SARAF	60	0.0708978	0.0852097	1
TTC14	181	0.0618278	0.0853031	1
MDN1	179	0.0618382	0.0853092	1
ROPN1B	17	0.0908	0.0853974	1
CLOCK	42	0.0755193	0.0854099	1
SIGLEC14	10	0.102864	0.0858216	1
RHBDF1	67	0.0697223	0.0859126	1
ERLIN1	19	0.0884791	0.085936	1
OR8D2	12	0.100002	0.0859597	1
ZNF132	108	0.065267	0.0861301	1
KRT7	25	0.0841437	0.0861738	1
FBXW7	7	0.119844	0.0861962	1
HPF1	492	0.0566229	0.0862798	1
C6orf223	124	0.063853	0.0863378	1
HIST1H2AG	13	0.099235	0.0864155	1
PHIP	16	0.0884773	0.0864783	1
IGFN1	1550	0.0530832	0.0865886	1
INPP5E	57	0.0710578	0.0866742	1
ADGRF5	55	0.0722198	0.0866846	1
PDF	30	0.0796019	0.0866876	1
SLC16A9	45	0.0734234	0.0867433	1
PYGB	86	0.0673287	0.0867741	1
BTN3A2	114	0.0648025	0.086894	1
ZNF143	12	0.0987726	0.0869835	1
HCST	11	0.099341	0.087048	1
SOX15	7	0.109528	0.0870678	1
KISS1	29	0.0803335	0.0871769	1
ZNF207	9	0.106346	0.0871974	1
KLK5	28	0.081528	0.0872348	1
NBN	236	0.0600144	0.0872446	1
SUSD6	6	0.114801	0.0873245	1
CCDC94	24	0.0845437	0.0873948	1
SPINK13	9	0.110612	0.0873993	1
QDPR	22	0.0856312	0.0874529	1
ARHGAP18	93	0.0667448	0.0876098	1
TMCO6	49	0.0726761	0.0876881	1
CFTR	647	0.0555145	0.0876967	1
PPP6R1	33	0.0786737	0.0877231	1
PDE8B	33	0.0781229	0.0877678	1
TRPM3	60	0.0704424	0.0877687	1
UBXN8	1455	0.0532296	0.087863	1
C11orf21	53	0.0733169	0.0878703	1
NCBP2	37	0.0765662	0.0879232	1
MAGOHB	6	0.118486	0.087984	1
RNF170	17	0.0886849	0.0880663	1
KPNA7	161	0.062253	0.0881745	1
FNDC10	11	0.102601	0.0882985	1
CYP2C9	68	0.0693289	0.0884038	1
ALDH3B1	71	0.0684905	0.0884155	1
TBC1D31	233	0.0602345	0.0884504	1
SRP68	6	0.113667	0.0884518	1
TMEM191B	758	0.0549018	0.0885024	1
SUMO4	24	0.0824387	0.0885859	1
PLEKHA8	64	0.0702291	0.0886953	1
KCNF1	9	0.105688	0.0887347	1
THAP12	30	0.0797803	0.0888459	1
PAX2	10	0.101002	0.0888538	1
IMMP2L	1682	0.0528203	0.0888613	1
BCO2	98	0.0660521	0.0889021	1
STUB1	20	0.0873633	0.0889032	1
BIRC6	18	0.0899886	0.0889725	1
TRIM64B	272	0.0591174	0.0889737	1
TLR3	62	0.0705852	0.08898	1
FGFRL1	32	0.077766	0.089032	1
MAP3K19	214	0.06033	0.0890407	1
SALL4	31	0.0826577	0.0891858	1
NDNF	15	0.0931348	0.0892079	1
CARF	1461	0.0532148	0.089212	1
CDCA4	6	0.118384	0.0892196	1
WDR73	458	0.0566988	0.0892512	1
MAP1LC3C	6	0.119156	0.0893284	1
DYNC2H1	363	0.0576008	0.0893355	1
NAPSA	90	0.0665706	0.0893464	1
PKD1L1	728	0.0549422	0.0894321	1
ATF7IP2	11	0.098825	0.0895358	1
DNASE1L2	144	0.0628923	0.0896568	1
ATF7IP	9	0.1064	0.0896902	1
FAM169B	15	0.0928499	0.0899428	1
TTLL8	68	0.0693218	0.0902453	1
RIIAD1	22	0.0863103	0.0902686	1
PDZRN4	200	0.0608322	0.0902953	1
FAM71F2	213	0.0603466	0.0903124	1
UBXN2A	30	0.0793217	0.0903953	1
LY6G6D	11	0.100354	0.0904174	1
COLGALT2	50	0.0731527	0.0904773	1
NFATC2IP	50	0.0716772	0.090546	1
SYT6	10	0.103139	0.090643	1
CORO1C	86	0.0670881	0.0906473	1
NELL1	42	0.0741783	0.0906559	1
AP5S1	27	0.0817021	0.090658	1
PRKCB	6	0.11802	0.0906597	1
DNASE2	13	0.0931478	0.0906662	1
TEK	19	0.0882682	0.0906798	1
GABRG3	16	0.0886483	0.0910081	1
MAP7D1	7	0.116717	0.0910391	1
VRK2	106	0.0651317	0.0911616	1
PGAP1	58	0.0706223	0.0912193	1
SHBG	253	0.059443	0.0913691	1
FAM183A	445	0.0567158	0.0913913	1
MMP9	99	0.065615	0.0915511	1
TMC1	137	0.0627612	0.0915523	1
NPFFR2	675	0.0552311	0.0916122	1
CCDC180	483	0.0565149	0.0917195	1
S1PR3	9	0.105801	0.091758	1
KRTAP12-2	20	0.0881621	0.0918345	1
PAPD4	51	0.0715304	0.0918649	1
TF	32	0.078227	0.0919325	1
SH3RF2	138	0.0631299	0.0921667	1
ZNF773	73	0.0686308	0.0922088	1
OR10W1	150	0.0625688	0.0922304	1
ICAM5	10	0.0999718	0.0922439	1
C20orf202	1110	0.0537654	0.0922492	1
PTPN21	97	0.0656073	0.092259	1
CHML	77	0.0679628	0.0922799	1
CD8B	38	0.0767337	0.0922937	1
HIST1H2AA	34	0.0787361	0.0923007	1
TMEM204	6	0.116062	0.0923834	1
ATXN7	53	0.0725773	0.0924584	1
PHTF1	277	0.0587236	0.0924857	1
YARS2	92	0.0657298	0.0924956	1
LARP7	130	0.0636263	0.0925122	1
ALDOB	138	0.0629484	0.0926051	1
TTYH2	14	0.0945526	0.0926339	1
CARD19	54	0.0712984	0.0926736	1
ALKBH2	25	0.0835581	0.0926817	1
BPTF	27	0.081893	0.0927236	1
CFAP126	93	0.0662604	0.0927439	1
HIRIP3	91	0.0663316	0.0928632	1
GAS2L1	27	0.0803811	0.093115	1
CD19	65	0.0696933	0.0931596	1
WNT9A	9	0.101987	0.0931909	1
WNT8B	25	0.0807711	0.093222	1
FAM187A	66	0.0680577	0.0932253	1
IRAK3	313	0.0582958	0.0932487	1
MC1R	1688	0.0528055	0.0933029	1
RCL1	8	0.108801	0.0933703	1
LRRN3	16	0.0913382	0.0935483	1
FCHO2	27	0.0804397	0.0935754	1
MORC1	99	0.0658776	0.0936435	1
RNF149	24	0.0828455	0.0936456	1
NTMT1	29	0.0783754	0.0936661	1
PRPH2	18	0.0879554	0.0937405	1
C1orf131	18	0.0870505	0.0937974	1
HEATR5B	119	0.0641362	0.093886	1
DAP3	61	0.0696771	0.0939086	1
SLC35D3	26	0.0822417	0.0940079	1
SLC6A19	186	0.0607926	0.0940173	1
HOXB9	15	0.0907842	0.0940238	1
MAP4K5	39	0.0763924	0.0940523	1
GPBP1L1	52	0.0720733	0.0940889	1
ARHGAP19	55	0.0705166	0.0941188	1
CCL25	81	0.0673922	0.0943623	1
HSD3B7	84	0.0665745	0.0945389	1
IL17C	26	0.0811141	0.0946389	1
PABPN1	26	0.0811339	0.0947282	1
ACAP1	40	0.0744839	0.0947959	1
UROC1	66	0.0689008	0.0949114	1
NCAPG	113	0.0642548	0.09498	1
BCL10	35	0.0771918	0.0950296	1
TMEM161B	12	0.0977305	0.0950304	1
FAM173B	1126	0.0537035	0.0950665	1
TMEM42	32	0.0778478	0.0950808	1
ZBTB11	38	0.0754519	0.0950823	1
RAB37	13	0.0935078	0.095121	1
FRAT1	12	0.0977158	0.0951284	1
CNTLN	1274	0.0534061	0.0951807	1
WNT7A	11	0.0994538	0.0952319	1
ACBD6	14	0.0946669	0.0953663	1
CLASRP	37	0.0752769	0.0954222	1
CAV3	11	0.09896	0.0954799	1
P2RY2	30	0.079215	0.0954912	1
ZNF593	38	0.075392	0.0955372	1
DEPDC7	53	0.0713224	0.0955973	1
OR8U1	29	0.0785964	0.0956158	1
NEMP2	70	0.0685323	0.0956582	1
BIVM	15	0.0864885	0.0959791	1
ZNF133	52	0.0717687	0.0960855	1
SLC6A9	30	0.0788096	0.0961915	1
KRTAP5-2	6	0.111726	0.0962065	1
MDM1	166	0.0611344	0.0962786	1
NDUFB3	49	0.0722643	0.0965012	1
OR5K4	54	0.0718685	0.0967321	1
TLR9	29	0.0778338	0.0967355	1
TMX4	13	0.0932121	0.096736	1
NRIP1	64	0.0694906	0.0968893	1
SNX5	29	0.0782711	0.0969983	1
TLR2	246	0.0593714	0.097089	1
HBQ1	41	0.074608	0.097137	1
S100Z	507	0.0561383	0.0972043	1
TRIP6	47	0.0723964	0.0972819	1
ANKRD33	59	0.0700842	0.0972895	1
OR6T1	85	0.0674473	0.0973548	1
GJB3	32	0.0781633	0.097629	1
ACTN2	16	0.0886007	0.0977082	1
FGF1	7	0.110269	0.0978829	1
VASP	11	0.0971836	0.0981748	1
CLEC12A	568	0.0556088	0.0982043	1
CEP170	141	0.0624873	0.0982152	1
CES1	96	0.0657787	0.0984434	1
NME5	39	0.0747875	0.0984955	1
FAM204A	12	0.0929797	0.098624	1
MRPS14	27	0.0791292	0.0987162	1
MICU2	1421	0.0530659	0.09872	1
KLK12	60	0.0700457	0.0987468	1
GPR137B	2458	0.0521418	0.0987632	1
KCNH8	109	0.0641438	0.0987908	1
GPR108	173	0.0610143	0.0988887	1
GALNT2	28	0.0794461	0.0989478	1
CCNI2	229	0.0592693	0.0991979	1
EP400	124	0.0635986	0.0992345	1
LY96	11	0.0958161	0.0992761	1
INCENP	34	0.0747659	0.0992766	1
IAPP	50	0.0712538	0.0994772	1
NPTXR	6	0.114037	0.0995914	1
ZNF429	458	0.0563128	0.0996016	1
TBC1D26	53	0.0709427	0.0997477	1
FCGR2C	18	0.0870384	0.0997771	1
NEUROG3	8	0.105945	0.0998161	1
C14orf93	34	0.0769767	0.0998584	1
JAKMIP2	55	0.0714958	0.0998822	1
OAS3	155	0.0618663	0.0998981	1
ESPNL	192	0.0606477	0.0999346	1
FKBP11	35	0.0757959	0.100006	1
WFDC2	12	0.0955299	0.10005	1
MYPOP	15	0.091931	0.100087	1
AHSA2	364	0.0571182	0.100101	1
HSPA5	8	0.105261	0.100267	1
CFAP70	74	0.0670636	0.100366	1
RXFP4	42	0.072871	0.100478	1
GH2	561	0.0553793	0.100531	1
TDRP	122	0.063051	0.100608	1
OR4C46	64	0.0688031	0.100661	1
ZNF134	50	0.0709449	0.10073	1
OGFRL1	43	0.0735738	0.10101	1
PPP2R1B	301	0.0579354	0.10102	1
ATF2	8	0.105344	0.101036	1
RSAD1	118	0.0632416	0.101075	1
ADAMTS5	29	0.0777943	0.101132	1
HSD17B8	535	0.0557153	0.101193	1
GLTP	15	0.0888251	0.101199	1
ATR	114	0.0634812	0.101397	1
TGFBR3	32	0.0764458	0.10167	1
ZNF446	151	0.0619506	0.101759	1
FAM135A	67	0.068278	0.101897	1
TNS1	18	0.0852822	0.101966	1
CCDC154	1283	0.0531967	0.102119	1
FCHO1	17	0.0891518	0.102282	1
SULT4A1	28	0.0798744	0.102284	1
TMED5	42	0.0731073	0.102476	1
GDPD5	32	0.076672	0.102485	1
UGT2B10	283	0.058293	0.102563	1
NOTCH2NL	35	0.0748036	0.102596	1
DEGS2	27	0.0807521	0.102779	1
NUP85	10	0.0971974	0.102837	1
METTL8	81	0.0663328	0.102869	1
CHST2	7	0.105995	0.102959	1
RCN2	600	0.0553134	0.102964	1
PAX1	161	0.0614546	0.102995	1
MFSD6L	750	0.0545145	0.103028	1
GPR83	42	0.0732217	0.103071	1
A4GALT	23	0.0825598	0.103089	1
KCNK15	128	0.0631159	0.103104	1
STK33	405	0.0567891	0.103143	1
OR8B4	34	0.0767628	0.103178	1
AARS2	160	0.0612837	0.103311	1
OR2T8	225	0.0595263	0.103355	1
CCDC170	215	0.0596172	0.103376	1
TOR1A	20	0.0848934	0.103397	1
HCN2	16	0.0888343	0.103406	1
ITGAD	955	0.0538721	0.103535	1
C6orf10	151	0.0615339	0.10369	1
CA13	40	0.0736796	0.103708	1
ABCA1	96	0.064724	0.103746	1
KIAA1644	14	0.0920203	0.103805	1
HSD3B2	79	0.0664436	0.103866	1
SAMM50	55	0.0703031	0.103949	1
GP6	190	0.0604368	0.103951	1
RPS6KA5	31	0.0773392	0.10409	1
HHIP	7	0.106221	0.104154	1
TANGO6	93	0.0654073	0.104211	1
C5AR2	36	0.0743079	0.104293	1
SLC4A8	28	0.0790498	0.104387	1
COX16	46	0.0721828	0.104424	1
MFSD4B	262	0.0583445	0.104449	1
FBXO41	8	0.109023	0.104451	1
RFTN1	82	0.0661676	0.104503	1
CCT8	15	0.0905022	0.104672	1
GALNT1	15	0.0914866	0.104699	1
ZEB1	21	0.0827575	0.104703	1
MTHFD1	12	0.0942641	0.10493	1
DEAF1	50	0.0709609	0.104941	1
HTR2A	59	0.0693653	0.104996	1
SYPL2	29	0.0781543	0.10502	1
GNA12	48	0.072568	0.105053	1
HRNR	1796	0.0525166	0.105065	1
CNN2	12	0.0946338	0.105098	1
RRAS	94	0.0648046	0.105181	1
HEATR4	168	0.0609674	0.105186	1
FCMR	41	0.0734848	0.105264	1
B3GNT3	14	0.0940754	0.105265	1
LRRC38	276	0.0582775	0.105354	1
SPECC1L	17	0.0856859	0.105366	1
ADAMTS20	298	0.0579607	0.105443	1
GSTM3	33	0.0755905	0.105569	1
HAPLN3	17	0.0849655	0.105668	1
CHPF	165	0.0610913	0.105674	1
EEF1AKMT2	58	0.0694383	0.105707	1
CALCRL	34	0.0762496	0.105725	1
EIF3E	14	0.0910561	0.105757	1
PCP2	15	0.0928124	0.105802	1
HIST3H3	58	0.0701354	0.105828	1
WTAP	9	0.105425	0.105953	1
ZNF764	51	0.0703821	0.106077	1
LEMD2	19	0.0849866	0.106199	1
UNC119B	44	0.0721407	0.106283	1
PLEKHA4	123	0.0632815	0.10639	1
TATDN3	38	0.0732487	0.106391	1
TCF25	13	0.0932832	0.106442	1
CLEC4G	10	0.0992943	0.106468	1
PRR31	92	0.0660085	0.106557	1
LACRT	20	0.0846846	0.106567	1
C6orf201	36	0.0748803	0.106624	1
FAM83A	2193	0.0520637	0.106726	1
ZNF25	73	0.0674513	0.106736	1
TIMP4	22	0.0818433	0.106916	1
ACY3	60	0.069022	0.106949	1
ARPC4-TTLL3	246	0.0587032	0.106961	1
BCL2L2-PABPN1	6	0.112948	0.107042	1
MRPL21	47	0.0709051	0.107047	1
IAH1	46	0.071683	0.107167	1
XAB2	22	0.0818075	0.10717	1
MRGPRE	21	0.0824828	0.107204	1
TMC3	262	0.0580669	0.107282	1
SNAP29	14	0.0893642	0.107446	1
OR5M10	20	0.0854892	0.107536	1
TRAF3IP2	33	0.0762587	0.107565	1
HRASLS	522	0.0557213	0.107593	1
SPSB3	22	0.0828328	0.107648	1
PCDHGB5	218	0.0592532	0.1077	1
TGOLN2	71	0.0676329	0.107713	1
APIP	637	0.055035	0.107852	1
MRVI1	45	0.0719905	0.107923	1
DDR2	9	0.100866	0.107943	1
PIDD1	136	0.0621374	0.108012	1
APOBEC1	2532	0.0518623	0.108174	1
BLOC1S1	12	0.0941682	0.108263	1
GDE1	181	0.0602328	0.108375	1
IP6K2	69	0.0674548	0.108512	1
INTS4	144	0.0618381	0.108619	1
APOL4	13	0.0932593	0.10862	1
DDX6	1100	0.0534409	0.108674	1
BLOC1S3	38	0.0735432	0.1087	1
CAND2	119	0.0629646	0.108746	1
WDR75	51	0.0708274	0.108805	1
SHANK2	42	0.0726739	0.10883	1
PDZD3	175	0.0603814	0.108861	1
MRPL48	27	0.0778963	0.108899	1
ANP32D	6	0.107984	0.108931	1
BUD23	49	0.0719355	0.10906	1
NUGGC	347	0.0573177	0.109089	1
PTPRD	38	0.0740882	0.109109	1
TAMM41	79	0.0659477	0.109126	1
TSPAN16	43	0.0719511	0.10913	1
MUC15	90	0.0650853	0.109134	1
HSD17B1	28	0.0779463	0.109262	1
PLK4	78	0.0667998	0.10931	1
RPP25	118	0.0633562	0.109355	1
OR51E2	49	0.0707267	0.109366	1
ELF1	13	0.0904845	0.109416	1
LXN	111	0.0635004	0.109511	1
CMAS	9	0.0979664	0.109734	1
BCL2L12	269	0.0583059	0.109854	1
PTPRN	42	0.0723695	0.109896	1
IL34	20	0.0829439	0.109911	1
TMEM171	56	0.0695268	0.109948	1
PPCDC	26	0.0790859	0.109989	1
SGK1	54	0.0687127	0.110108	1
VAT1L	27	0.0788279	0.110181	1
FSBP	29	0.0773806	0.110311	1
SYVN1	11	0.0978545	0.110349	1
MYLK	73	0.0670698	0.110461	1
XKR3	87	0.0656354	0.110587	1
PKD2L2	334	0.0573344	0.110604	1
CCDC96	74	0.0664906	0.110627	1
KRT37	30	0.07764	0.110668	1
HCRTR2	29	0.0777562	0.110709	1
SPNS2	17	0.0847837	0.110732	1
IGSF3	85	0.0651338	0.110741	1
OTUD7A	7	0.107538	0.110842	1
KLHL41	42	0.071353	0.110904	1
TCAIM	58	0.0687096	0.110904	1
CA14	196	0.0595915	0.111051	1
MYRFL	98	0.0644188	0.111076	1
OGFOD2	157	0.060618	0.111158	1
CFAP36	74	0.0665349	0.111167	1
PSMG3	26	0.0797746	0.111178	1
NMT2	14	0.0888207	0.111192	1
CHRNB2	17	0.0866712	0.111221	1
BRD7	11	0.0981609	0.111225	1
FAM81B	1721	0.0525136	0.111289	1
CREB3L2	15	0.0884189	0.111297	1
SECISBP2L	31	0.0763889	0.111383	1
BSND	40	0.0733271	0.111557	1
DGKZ	76	0.066055	0.111646	1
COL6A1	80	0.065768	0.111692	1
CCDC159	31	0.0758092	0.111766	1
BHLHA9	51	0.0701526	0.111805	1
IZUMO3	63	0.0679987	0.111917	1
OR5J2	27	0.0794249	0.112026	1
PIK3CB	52	0.0696143	0.112082	1
DVL3	14	0.0878497	0.112439	1
C17orf75	20	0.0830103	0.112484	1
ZNF57	92	0.0647902	0.112529	1
GORAB	86	0.0654551	0.112555	1
HAX1	210	0.0594251	0.112562	1
2025-09-02	35	0.074769	0.11261	1
CDC42SE1	24	0.0813356	0.11262	1
ZNF726	401	0.0565921	0.112759	1
ADK	28	0.0770847	0.112793	1
EPSTI1	236	0.0585295	0.112949	1
ASIC4	355	0.0569921	0.112964	1
B4GALNT4	35	0.0742682	0.11306	1
ZNF774	395	0.056439	0.113135	1
LYSMD3	28	0.0777866	0.113327	1
NCCRP1	34	0.0753014	0.113339	1
ASCC2	22	0.0817563	0.113493	1
MSR1	267	0.0583434	0.113531	1
SBF1	40	0.0733528	0.113558	1
NPHP3	352	0.05688	0.113559	1
DDIT4	22	0.0818611	0.113698	1
LRRC3C	107	0.0636121	0.113728	1
PLG	24	0.0796709	0.113751	1
SUCLG2	158	0.0608149	0.113798	1
CA7	8	0.104841	0.113815	1
PGA5	14	0.0895736	0.113879	1
TESK1	13	0.0900219	0.11388	1
APC2	27	0.0798447	0.113898	1
PKD1L3	1966	0.0521463	0.113964	1
FOXRED1	169	0.0606859	0.113965	1
SSRP1	8	0.100135	0.114083	1
SMCR8	31	0.0757712	0.114087	1
OR5AP2	68	0.0671302	0.114104	1
HIST1H2BI	47	0.0700579	0.114325	1
GHRHR	121	0.0624337	0.114328	1
RHBDD3	245	0.0584693	0.114447	1
NKX1-2	617	0.0547547	0.114505	1
FAM217B	36	0.0737432	0.114579	1
TSSK1B	49	0.0703754	0.114634	1
DNAJC22	83	0.0654863	0.114674	1
HTRA4	819	0.0540479	0.114995	1
SLC16A6	11	0.0978978	0.115021	1
NMUR1	39	0.0729652	0.115088	1
NPHS2	103	0.063736	0.115202	1
FKBP7	795	0.0540501	0.115337	1
RARRES3	84	0.0650208	0.115371	1
CCDC110	307	0.0574661	0.115502	1
MRPS9	35	0.0745361	0.115517	1
OR5L1	13	0.0915805	0.115925	1
HDGFL1	6	0.105675	0.115959	1
ZIC5	15	0.0864541	0.116056	1
STXBP5L	37	0.0742729	0.116204	1
FAM149B1	83	0.0647762	0.11628	1
TPTE2	1318	0.0529363	0.11635	1
GLCCI1	24	0.0787009	0.116356	1
BCAM	98	0.0635248	0.11639	1
FAM229A	36	0.0736588	0.116483	1
GLDC	158	0.0606708	0.116679	1
LTBP1	85	0.0639725	0.116694	1
FAAP100	49	0.070172	0.116726	1
TRIM67	32	0.0757288	0.116957	1
OR13J1	39	0.0725273	0.116982	1
F11R	27	0.0775324	0.117092	1
SLC35G1	36	0.0736544	0.117099	1
INSC	464	0.0555711	0.11718	1
PIK3C2A	46	0.0699895	0.117382	1
DCAF4	97	0.064465	0.117575	1
TACC3	61	0.0676214	0.117646	1
CA5A	21	0.0794873	0.117649	1
RPS24	19	0.0799704	0.117651	1
TMEM183A	117	0.0623393	0.117788	1
FREM1	280	0.057703	0.117801	1
GNB1L	31	0.0759865	0.11782	1
WFIKKN2	28	0.0754668	0.117903	1
ZNF100	659	0.0546088	0.117914	1
DENND1A	57	0.0687231	0.118106	1
PGM2L1	30	0.0754882	0.118194	1
FLNB	106	0.0634854	0.118208	1
SERTAD4	13	0.0911236	0.118536	1
ARL14EPL	35	0.0742975	0.118543	1
RBCK1	64	0.0674347	0.118546	1
FAM209B	15	0.0863519	0.118608	1
IL10	7	0.105991	0.118715	1
WHRN	38	0.0734138	0.118756	1
XKR9	141	0.061069	0.118807	1
TP53TG3D	265	0.0577317	0.118873	1
CCDC157	175	0.0598309	0.118903	1
MRPS18B	46	0.0700575	0.118997	1
TRABD	24	0.0797175	0.119094	1
GLTPD2	51	0.0697193	0.119116	1
MAEL	38	0.0728948	0.119197	1
DLX4	24	0.0796025	0.1192	1
RAD52	26	0.0773709	0.119315	1
LRG1	26	0.0777982	0.119319	1
COQ10A	28	0.0771279	0.119352	1
TBC1D14	16	0.0863079	0.119377	1
SEMA4D	68	0.066777	0.119386	1
INTS14	92	0.0647105	0.11939	1
INSIG2	6	0.109695	0.119405	1
SPTLC3	44	0.0709431	0.119442	1
WFDC11	9	0.0977899	0.119458	1
NRN1	6	0.110809	0.119459	1
RFWD3	60	0.0683353	0.119473	1
NUDCD1	67	0.0668832	0.119564	1
GPR156	219	0.0588228	0.119588	1
[truncated: 13,890 more rows]

## Sheet: PERADIGM_Q874_selected_pheno
gene	carriers_num	riskscore	p_value	p_value_adjusted
FBN1	9	0.432039	0	0
TSHZ1	7	0.224652	1.97601e-07	0.00314008
SLAMF9	37	0.0945394	2.15059e-07	0.00341729
KCND2	10	0.183496	3.63316e-07	0.00577272
COL5A1	23	0.111891	1.14925e-06	0.0182593
TGFBR2	10	0.168269	2.71183e-06	0.0430829
PPP2CB	7	0.20053	3.52489e-06	0.0559963
OR4M1	38	0.0808258	4.24861e-06	0.0674891
CNOT4	9	0.171864	5.09134e-06	0.0808708
TUBAL3	116	0.0426086	6.12265e-06	0.0972461
PIGH	27	0.0942021	7.06576e-06	0.112218
PARP14	149	0.0356452	1.32396e-05	0.210258
TFF1	6	0.19503	1.81506e-05	0.288232
ZBED5	39	0.0725717	1.93811e-05	0.307753
YME1L1	27	0.0886538	1.97672e-05	0.313864
RNF166	11	0.141352	2.36299e-05	0.375172
HBB	18	0.109944	2.62879e-05	0.417346
LBR	10	0.146258	2.88269e-05	0.457627
C2orf91	29	0.0832502	2.93135e-05	0.465322
CNKSR3	18	0.109091	3.05897e-05	0.48555
CCER2	34	0.0743504	4.87815e-05	0.77426
SPOCK3	19	0.0976687	0.000110534	1
BNC1	6	0.174853	0.000121168	1
SLCO5A1	90	0.0399201	0.000121797	1
INTU	122	0.0342584	0.000125399	1
ADAMTS1	12	0.122044	0.000136752	1
LCT	94	0.0388808	0.000160322	1
TSPYL1	17	0.0985539	0.000176495	1
RPL35	6	0.171708	0.00017993	1
HIST1H2AL	9	0.135308	0.000186435	1
CDA	8	0.145927	0.000187582	1
SLC19A2	17	0.098072	0.000187855	1
CSTL1	122	0.0321844	0.000191018	1
PLCD1	295	0.0178884	0.000235789	1
USP6NL	88	0.0378015	0.000313916	1
VPS37A	11	0.118503	0.000319309	1
UQCR10	25	0.0767081	0.000323588	1
SERP2	8	0.138292	0.000337898	1
MSMO1	16	0.0952347	0.00034163	1
ZNF107	170	0.0249111	0.000355528	1
OR52N5	11	0.114704	0.00036262	1
KRTAP2-1	9	0.129311	0.000363458	1
WIPF2	10	0.121025	0.00041173	1
RFWD2	7	0.14872	0.000421775	1
GJD4	48	0.0513494	0.000431665	1
ALG1L2	40	0.0561993	0.000455546	1
PTH1R	17	0.0898205	0.000456724	1
PICK1	11	0.112593	0.000484714	1
DHX32	111	0.0316114	0.000524101	1
PRRX2	6	0.155938	0.000537494	1
TP53I11	9	0.124395	0.000552281	1
OXT	12	0.105875	0.000596718	1
KIRREL3	18	0.0840001	0.000608739	1
C7orf34	24	0.0731228	0.000614485	1
NLGN1	15	0.0937031	0.000660759	1
ATP4B	37	0.0576909	0.000691063	1
CMSS1	21	0.078502	0.000703506	1
LOC339862	10	0.116487	0.000713341	1
SLC2A13	6	0.148798	0.000721919	1
METTL2B	49	0.0489919	0.000765062	1
IL36A	19	0.0801371	0.000789197	1
MTRNR2L6	38	0.0558645	0.000793207	1
SLC12A7	78	0.0367654	0.000796259	1
FLNC	33	0.0591849	0.000851113	1
KLK8	54	0.0448282	0.000868603	1
MYH15	1973	0.00217333	0.000930592	1
BECN2	1937	0.00221034	0.000954835	1
DSCAM	10	0.113146	0.000964094	1
THNSL1	551	0.00946511	0.00114006	1
CA6	35	0.0550304	0.00116293	1
NUPR1	80	0.0345695	0.0011906	1
IFNG	16	0.0850275	0.00121131	1
RTCA	27	0.0636116	0.00123275	1
RAB31	8	0.123802	0.0012414	1
BDP1	247	0.0167171	0.00124923	1
HOXA1	20	0.0750105	0.00126172	1
ZBTB6	34	0.056799	0.001271	1
PRR3	18	0.0796529	0.00130314	1
NSRP1	31	0.0582018	0.00131184	1
ZNF419	213	0.0186923	0.00131368	1
VSIG10L	505	0.00968092	0.0013369	1
EBLN2	26	0.0647628	0.00137636	1
ADD2	37	0.0536503	0.00139081	1
ATPAF1	34	0.0555865	0.00139397	1
C12orf71	34	0.0565326	0.00143475	1
CCL1	15	0.0864441	0.00145003	1
SLC35B1	28	0.060963	0.00149348	1
TNIK	15	0.0864103	0.00152744	1
C16orf45	16	0.0831261	0.00157472	1
C2orf74	71	0.0355581	0.00159987	1
GIMAP8	89	0.0315139	0.00163236	1
ALDOA	12	0.0973788	0.00163777	1
ATP5G2	83	0.0331089	0.00169315	1
HOXD10	364	0.0121175	0.00170458	1
SFR1	27	0.0612592	0.0017519	1
MED23	82	0.0327268	0.00177082	1
NPBWR1	67	0.0370526	0.00178588	1
RASSF1	33	0.0542563	0.00183425	1
HRAS	99	0.0283316	0.00188211	1
EGFR	151	0.0223742	0.00189391	1
DNASE1L3	55	0.0405856	0.00191619	1
ZSCAN5B	186	0.0192066	0.00194309	1
BBIP1	12	0.0953727	0.00194436	1
POTED	26	0.0607273	0.00198432	1
DHX29	86	0.031014	0.00200067	1
TMEM56-RWDD3	37	0.0504234	0.00205791	1
CLEC7A	23	0.0664469	0.00208518	1
OR2H1	28	0.0585784	0.00209083	1
PPWD1	103	0.0275679	0.00217776	1
ELAC1	9	0.10896	0.00221503	1
GABARAP	14	0.0859082	0.00225315	1
SMC4	116	0.0254814	0.00234524	1
RNF207	112	0.0253355	0.0023616	1
IGSF6	12	0.0916901	0.00237228	1
MMP17	77	0.0325054	0.00240957	1
IQUB	120	0.0240954	0.00245495	1
SYCP2L	114	0.0253073	0.00246171	1
ASTE1	209	0.0171563	0.00249264	1
KRTAP9-2	109	0.0267166	0.00252953	1
CAMTA1	35	0.0505891	0.0025416	1
ABCG4	28	0.0585786	0.00256112	1
RPRD1B	22	0.065498	0.00258591	1
FCGR3B	13	0.0882256	0.00260831	1
AQP12B	41	0.0467522	0.00260836	1
TK1	9	0.107348	0.00263734	1
EVL	6	0.129405	0.00265907	1
SIGLEC11	194	0.0179318	0.00266981	1
BBS4	83	0.0305946	0.00269976	1
CCZ1	81	0.0311459	0.00270224	1
ORAI2	11	0.0947638	0.0027367	1
SLC14A2	147	0.0215048	0.00277313	1
ARHGEF37	1864	0.00160865	0.0027818	1
BSG	30	0.0542912	0.00280269	1
HIGD1C	14	0.0839544	0.00283144	1
CXCL11	474	0.00884461	0.00291941	1
SRPRB	24	0.0604625	0.00296938	1
KATNA1	123	0.0237068	0.00300104	1
PRSS57	1135	0.00352084	0.00300764	1
KRTAP8-1	20	0.0668395	0.00300911	1
OR9K2	77	0.0313388	0.00301532	1
FUT6	49	0.0407316	0.00301638	1
C12orf57	82	0.0309287	0.00308316	1
PITX2	6	0.130271	0.00309769	1
C4orf17	56	0.037905	0.00313899	1
FEV	14	0.0823252	0.00315975	1
TNFRSF19	76	0.0311485	0.00316753	1
C1orf64	29	0.0540674	0.00316847	1
E2F6	12	0.0873453	0.00319811	1
PARS2	34	0.0498412	0.00326828	1
FGF3	32	0.0514184	0.00329417	1
ERCC6	422	0.00967049	0.00330667	1
OR6V1	728	0.00585573	0.00331983	1
SERPINB2	32	0.051714	0.00333011	1
FOXF2	37	0.0468178	0.00345481	1
CEP192	258	0.013873	0.00345584	1
PPM1L	10	0.0963611	0.00354808	1
WHAMM	186	0.0171092	0.00357765	1
FOXK2	15	0.077561	0.00373265	1
CTXN3	8	0.108046	0.00373649	1
SUCNR1	17	0.0721724	0.0037635	1
DEPDC1B	50	0.0392251	0.0037767	1
GJA1	9	0.100788	0.00379738	1
STEAP1	31	0.0520696	0.00380892	1
ONECUT2	9	0.102687	0.00381381	1
USP18	21	0.0645983	0.00387466	1
ZNF394	38	0.0459061	0.00393452	1
CASR	15	0.0763245	0.00397684	1
ZNF467	155	0.0194759	0.00400943	1
MIXL1	9	0.0999461	0.00401676	1
SFTPB	178	0.0175465	0.00405783	1
GOLGA8B	217	0.0155839	0.00408997	1
VAX2	26	0.0560295	0.00414913	1
RND2	36	0.0469446	0.00416662	1
RUNX1	11	0.0904862	0.00417875	1
KRTAP10-4	78	0.028946	0.0042375	1
NKX6-3	29	0.0524539	0.0042535	1
PEG10	17	0.0705906	0.00428102	1
DUSP1	6	0.123477	0.00430199	1
PCDHB14	43	0.0428223	0.00433756	1
PALD1	68	0.0320328	0.00438519	1
TRAPPC2L	71	0.0312045	0.00455665	1
DMTN	18	0.0678575	0.00459192	1
PGA3	23	0.0597495	0.00460867	1
MPP5	23	0.0599962	0.00462412	1
ANKRD33	59	0.0339007	0.00462591	1
MRPS27	48	0.0394415	0.00467875	1
LRRC55	671	0.00591654	0.00468368	1
APOBEC3F	28	0.0530496	0.00470906	1
RPE	77	0.0295932	0.00475153	1
C19orf68	22	0.0600964	0.00477772	1
HGD	80	0.0283391	0.00478777	1
RCBTB2	26	0.0536945	0.00493904	1
TRIP10	52	0.0371238	0.00495166	1
VGLL2	11	0.087496	0.00504776	1
HLA-C	208	0.0148373	0.00510035	1
ASAH2B	24	0.0572961	0.00510138	1
BLOC1S2	80	0.0286236	0.00510269	1
SOCS4	32	0.048444	0.00522696	1
EFEMP1	29	0.0514826	0.00529699	1
C18orf63	102	0.0242996	0.0052993	1
ANKRD50	22	0.0596688	0.00532294	1
ALKBH7	41	0.0418942	0.00542608	1
NR3C1	11	0.0868088	0.00546102	1
SRRM4	21	0.0605729	0.00550226	1
TRIO	22	0.0588643	0.00559544	1
TMEM184B	13	0.0780813	0.00559963	1
SNX8	40	0.0424214	0.00563263	1
C20orf202	1110	0.00287197	0.00573444	1
RAD21	590	0.00616186	0.00575548	1
GKN2	39	0.0421689	0.0057629	1
PGP	9	0.0937169	0.00581886	1
PTTG2	2016	0.000507279	0.0058547	1
C4orf46	14	0.0753662	0.00585957	1
RPL26L1	27	0.0523524	0.00589519	1
OR2D2	33	0.0465333	0.00591274	1
TIMM44	19	0.0624584	0.00591297	1
CCKAR	35	0.0453546	0.00593063	1
KRTAP10-8	217	0.0143271	0.00594915	1
GABRA5	9	0.0946363	0.00595725	1
ZNF200	44	0.039301	0.00599193	1
CYP4Z1	107	0.0230884	0.00600952	1
RWDD2B	169	0.0172805	0.00607718	1
ARAP2	153	0.0179903	0.00610268	1
COL6A1	80	0.0273084	0.00615491	1
CTPS1	324	0.0102996	0.00621365	1
PARP12	72	0.0293248	0.00625685	1
MED16	207	0.0146104	0.00628334	1
TPRG1	283	0.0118011	0.00628472	1
CP	91	0.0250184	0.00629644	1
ASB10	42	0.0398167	0.0062965	1
TMEM79	77	0.0286211	0.00633899	1
C20orf196	12	0.0812049	0.00640429	1
GTF2H1	9	0.0946466	0.00642567	1
PPAT	13	0.0773863	0.00645043	1
RC3H1	74	0.0283022	0.00646721	1
GFPT2	253	0.0126743	0.00659678	1
EZH1	15	0.0701855	0.00662037	1
KIR3DL2	149	0.0182155	0.00668487	1
TMEM223	25	0.0535942	0.00674939	1
ORC5	51	0.0350774	0.00679616	1
PRAMEF6	268	0.0118784	0.00681145	1
LCE3B	8	0.0990077	0.00681991	1
C9orf64	45	0.0382448	0.00682019	1
CD276	244	0.0129558	0.00685396	1
PFKL	84	0.0262014	0.00688787	1
UIMC1	66	0.0300478	0.00693408	1
FAM57B	54	0.0348835	0.00697982	1
GBF1	92	0.0246584	0.00710658	1
KLK3	29	0.0476582	0.00721155	1
HES4	56	0.032738	0.00725979	1
RERG	24	0.0534018	0.00728029	1
HBS1L	233	0.0132056	0.00732462	1
C10orf76	42	0.0388658	0.00749768	1
SF3A3	6	0.113425	0.00751546	1
PLEKHA1	97	0.0234021	0.00757339	1
TSC1	14	0.0718721	0.00757346	1
AHI1	251	0.0123118	0.00767431	1
KRT28	120	0.0198516	0.00767538	1
RFPL1	16	0.0666037	0.00767582	1
TRMT5	285	0.0111099	0.00769467	1
RSPRY1	8	0.0940372	0.0077628	1
SMG9	56	0.0330666	0.00788741	1
HTN1	70	0.0288517	0.00789627	1
FILIP1	155	0.0174185	0.00792546	1
ARHGEF40	70	0.0281587	0.00793866	1
SLA	13	0.07457	0.00806197	1
S100B	11	0.0822066	0.00806935	1
CLEC19A	29	0.0478108	0.0080793	1
CLN6	75	0.0272491	0.0081004	1
MTSS1	11	0.0815554	0.00815672	1
FAM169B	15	0.0681503	0.00815738	1
IGFL2	369	0.00878468	0.00816527	1
HIST1H3C	22	0.0557999	0.00830433	1
GPNMB	1361	0.0015912	0.00835935	1
TTC6	504	0.00646979	0.00841797	1
AFAP1L1	99	0.0228585	0.00851881	1
COL15A1	301	0.0102412	0.00852662	1
MX2	87	0.0247617	0.00853092	1
IKBKE	34	0.0433521	0.00856807	1
TSGA10IP	1060	0.00259565	0.00858406	1
MYO1G	56	0.0322016	0.00858768	1
MRPS21	17	0.0635689	0.00859135	1
CNTN5	35	0.0418639	0.00861525	1
TMEM186	25	0.0522952	0.00861879	1
ATP8B1	82	0.0253954	0.00864139	1
SLC6A4	24	0.052644	0.00870284	1
TOX	8	0.0943386	0.00871379	1
STAM	7	0.0984612	0.00872218	1
POLE	165	0.0157995	0.00872637	1
CDCA7	10	0.0846208	0.008856	1
OR4A15	30	0.045331	0.00889705	1
ASCC1	56	0.0316958	0.00890816	1
NFATC2IP	50	0.0337673	0.00892231	1
KIAA1191	41	0.0381307	0.0089313	1
IFNAR1	43	0.0368685	0.00893742	1
TRMT10C	75	0.0264748	0.0089874	1
FAM110D	17	0.0622066	0.00900003	1
LCN15	30	0.0458646	0.00903265	1
CISD1	6	0.107247	0.00923535	1
TTC25	45	0.0361176	0.00929837	1
METTL6	456	0.00705886	0.00935834	1
COX6A1	37	0.0402647	0.00940114	1
UTP6	90	0.0237003	0.00944495	1
VWA5B1	136	0.0181205	0.00953343	1
DNAH5	625	0.00483443	0.00958479	1
PRAC2	172	0.0154362	0.00961802	1
ASF1B	21	0.0556995	0.00969205	1
KRT1	17	0.0626513	0.00972884	1
ZBTB8A	19	0.058876	0.0097676	1
LRRC71	718	0.00424302	0.0100089	1
ANXA13	39	0.0382163	0.0100765	1
LYRM9	8	0.0935531	0.0100869	1
TNS3	14	0.0679911	0.0100965	1
BNIPL	90	0.023059	0.010102	1
ACRV1	29	0.0471083	0.0101109	1
C8orf33	6	0.1082	0.0101245	1
SCMH1	22	0.0532154	0.0102478	1
PKN1	38	0.0394389	0.0102495	1
CUL9	1249	0.00157608	0.0102646	1
GADL1	104	0.0208399	0.0102658	1
QPCT	345	0.00856098	0.0103596	1
SLC13A3	20	0.0552985	0.0103814	1
RTN4	19	0.0573579	0.0104059	1
IL12RB1	193	0.0138939	0.0105614	1
HR	57	0.0303508	0.0106757	1
RHOT2	110	0.0203233	0.0107017	1
DUOX1	617	0.00495566	0.0107392	1
ADGRE3	234	0.0118596	0.0107424	1
SCN3B	8	0.0916001	0.0107923	1
MCOLN1	31	0.0439197	0.0108114	1
RPL18	15	0.063934	0.0108584	1
C8orf4	94	0.0221021	0.010888	1
HIST1H3D	8	0.0918987	0.0109177	1
CACNA1E	20	0.0545294	0.0109819	1
CDKN2AIP	21	0.053362	0.0110325	1
VTN	306	0.00948359	0.0110362	1
MTOR	30	0.0444342	0.0110501	1
TMEM99	38	0.039002	0.0111858	1
ALDH3A1	213	0.0126377	0.0112211	1
SMR3A	7	0.0983066	0.0112795	1
MFSD14B	26	0.0494395	0.0112807	1
RNGTT	19	0.0568383	0.011305	1
MCOLN2	29	0.0448898	0.0113053	1
CNPPD1	33	0.0413325	0.0113209	1
RFXANK	22	0.0521677	0.0114177	1
XRCC3	34	0.0406511	0.0114612	1
AQP6	16	0.0628573	0.011553	1
LPO	676	0.0041421	0.0116242	1
FAM102B	8	0.0904349	0.0116663	1
OR11A1	13	0.0675858	0.0117836	1
TRIP11	296	0.00920254	0.0118755	1
TMC2	2065	-0.000316756	0.0118885	1
NCAPG	113	0.0192639	0.0119022	1
FSIP1	966	0.00251595	0.0120109	1
SLC39A5	261	0.0105645	0.0120275	1
RNF175	228	0.0117464	0.0120691	1
TRMT112	20	0.0546494	0.012094	1
PARP11	93	0.0215436	0.0121603	1
SLFN13	440	0.00665092	0.0121708	1
TSPYL6	25	0.0481078	0.0121914	1
KLHL12	32	0.0418316	0.0122241	1
PPIP5K2	194	0.013168	0.0122284	1
STPG4	71	0.0256714	0.0123282	1
PVRIG	348	0.00808058	0.0123769	1
NTM	18	0.0581745	0.012471	1
ZNF14	190	0.0132907	0.0124715	1
NCR2	53	0.0309452	0.0125233	1
NPEPPS	14	0.0651793	0.0125868	1
RIT1	33	0.041129	0.0126856	1
OMA1	34	0.0400667	0.012732	1
GLIS3	81	0.0237393	0.0127656	1
GOLM1	75	0.0244926	0.0127925	1
KDF1	14	0.066325	0.012839	1
SH3BGR	102	0.0207169	0.0128722	1
PPT2	7	0.0961781	0.0128953	1
PACRGL	97	0.0208508	0.012918	1
TEFM	51	0.0315237	0.0132201	1
CNTN3	21	0.0524101	0.0132217	1
OR2A7	120	0.0180878	0.0133159	1
MFRP	88	0.0218862	0.0133327	1
NBPF1	802	0.00304947	0.0133877	1
LRRC69	72	0.0248683	0.0133961	1
CCDC150	181	0.0132103	0.0134378	1
NEIL3	27	0.0453356	0.0134551	1
ANLN	193	0.0129518	0.0135196	1
SLC38A3	6	0.103544	0.0136022	1
PLEKHB1	35	0.0394397	0.01363	1
SPRYD3	22	0.0501407	0.0136318	1
ENDOV	72	0.0253233	0.0136811	1
HIST1H4A	92	0.021041	0.0137034	1
SLC39A9	14	0.065137	0.0137577	1
SURF1	368	0.00763763	0.0139913	1
MCC	78	0.0239162	0.0140215	1
ITGB4	179	0.0134252	0.0140266	1
C4orf45	67	0.0261365	0.014049	1
CD40	9	0.0821973	0.01417	1
SEC23IP	123	0.0173496	0.0142555	1
ZNF610	46	0.0326254	0.0143375	1
CFHR1	72	0.0248755	0.0144965	1
DYRK2	8	0.0865736	0.0145899	1
PRL	18	0.0547491	0.0146383	1
VPS13B	361	0.00737943	0.0146479	1
TTC14	181	0.0133457	0.0147362	1
CCDC146	149	0.0151476	0.0148315	1
RASGRF2	23	0.0490313	0.0148599	1
BCKDHB	99	0.0197847	0.014888	1
SAMD7	63	0.0274682	0.0149159	1
ANAPC15	19	0.0532222	0.0149208	1
ANKMY1	207	0.0118025	0.014945	1
EMC9	99	0.0201188	0.0150152	1
C19orf38	8	0.0841794	0.0150827	1
SMTN	62	0.0266091	0.0151201	1
CFAP70	74	0.0240093	0.0151811	1
PSG1	88	0.0208347	0.0153036	1
ADAMTS2	32	0.0403613	0.0153431	1
FBXW10	836	0.00262952	0.0153767	1
ATP13A2	141	0.015725	0.0154624	1
PKN2	10	0.0761963	0.0154968	1
MYOCD	55	0.0286489	0.0155109	1
IDH3B	97	0.0199281	0.015584	1
FAM171A2	17	0.0561783	0.0156356	1
PPIF	72	0.0243188	0.0156665	1
DNAJC15	58	0.0274955	0.0157167	1
PRPF40B	60	0.0272137	0.0157402	1
GPR78	50	0.0306236	0.0157712	1
GNL1	9	0.0802861	0.015895	1
SDK1	88	0.0217824	0.0159595	1
RNF214	10	0.074374	0.0160157	1
ERI1	32	0.0395315	0.0160342	1
DNAJB13	23	0.0476851	0.0161017	1
LY6G5C	20	0.0520788	0.0161875	1
HYOU1	27	0.0432888	0.0162341	1
LGALS14	10	0.0760067	0.0162631	1
BAIAP2	92	0.0209136	0.0163479	1
METRNL	6	0.0984838	0.0163621	1
ZNF512	13	0.0647388	0.016479	1
PPP1R26	32	0.0402177	0.016531	1
KCNS2	19	0.0524445	0.0165455	1
UBASH3A	97	0.0197805	0.0166061	1
CITED4	18	0.0538274	0.0168079	1
ZNF501	87	0.0215522	0.016836	1
KRT39	115	0.017634	0.0169389	1
LYRM7	13	0.065978	0.0170197	1
ZBTB9	36	0.0363138	0.0171749	1
UQCRB	26	0.0435538	0.0172168	1
POP5	41	0.0336146	0.0172284	1
BAHD1	9	0.0783399	0.0172904	1
ARHGEF19	94	0.0199586	0.0173537	1
CNTNAP2	72	0.0237593	0.0175265	1
STATH	18	0.0538858	0.0175352	1
IGSF22	1475	0.000304139	0.0175473	1
TPST2	16	0.057612	0.0175559	1
FHDC1	44	0.031779	0.0176642	1
SLC29A2	221	0.0108775	0.0176775	1
GRIA4	34	0.0378595	0.0176942	1
HCAR2	7	0.0905518	0.017725	1
KLHL28	15	0.0593055	0.0178226	1
TPPP2	412	0.00619478	0.0178228	1
SRPK2	44	0.0325555	0.017858	1
ACACB	296	0.00826261	0.017887	1
FAM208A	63	0.0261049	0.0178927	1
P4HA2	112	0.0178727	0.0179267	1
DNAJB7	35	0.0361272	0.0179379	1
ELSPBP1	37	0.0351825	0.0180356	1
PRMT2	26	0.0433651	0.0180565	1
MRAP2	26	0.0429057	0.0180908	1
NTHL1	569	0.00445197	0.0180993	1
DPP4	154	0.0140077	0.0181244	1
NDUFAF7	114	0.0171968	0.0181284	1
CENPJ	343	0.00728615	0.0181564	1
RGL4	433	0.00583553	0.0181908	1
TREML1	31	0.0387101	0.018229	1
ANKRD13B	17	0.0553508	0.0182384	1
HTR3B	51	0.029059	0.018287	1
ZBTB7C	16	0.0576021	0.018295	1
CCDC137	82	0.0217115	0.0183148	1
SFMBT1	10	0.0736185	0.0183877	1
CYP27A1	90	0.0198798	0.0183955	1
ESRRA	8	0.0832532	0.0184067	1
ZSCAN29	93	0.0196719	0.0184153	1
PATL1	38	0.034157	0.0184272	1
PRR23C	393	0.00666927	0.0184367	1
IFFO2	7	0.0897011	0.0184407	1
FAM118B	39	0.0336208	0.0184759	1
VGLL3	6	0.0967561	0.0187824	1
ERMAP	31	0.0377654	0.0188159	1
C2orf80	73	0.0230551	0.018836	1
DENND1C	113	0.01737	0.0189201	1
TMEM241	24	0.0441708	0.0190795	1
CYP2D6	140	0.0147356	0.0191395	1
MAP4K4	66	0.0237932	0.0193959	1
OSBPL11	14	0.05935	0.0194061	1
AARS	59	0.0265729	0.0194832	1
LPIN3	451	0.00538019	0.0194833	1
CHI3L1	66	0.024512	0.0195071	1
C3orf80	32	0.038166	0.0195982	1
C17orf99	68	0.0239139	0.0197328	1
KIF4B	158	0.0137188	0.0198205	1
ACYP1	9	0.0760996	0.0198913	1
FANCE	55	0.0278287	0.0200058	1
HDLBP	16	0.0558066	0.0200573	1
CILP	165	0.0128573	0.0200837	1
POTEI	228	0.0100351	0.0200991	1
GTF3C1	32	0.0379076	0.0202117	1
FAM124B	72	0.0226855	0.0202558	1
OR10H3	34	0.0360148	0.0204044	1
EPOR	85	0.0205075	0.0204609	1
ITGAE	161	0.0129438	0.02051	1
NEB	592	0.0036832	0.0205719	1
GRSF1	51	0.0281935	0.0205993	1
ARVCF	77	0.0220358	0.0206325	1
CSPP1	218	0.0101711	0.0206467	1
CALN1	36	0.0336535	0.0207989	1
CCDC127	77	0.0215985	0.0209116	1
TSSK4	82	0.0203143	0.0209208	1
NOC4L	27	0.0412179	0.0211207	1
EIF2B2	97	0.018711	0.0211311	1
MARS	133	0.0150974	0.0211719	1
FSTL3	16	0.0543533	0.0211845	1
CHRNA10	48	0.0293737	0.0212604	1
STK38L	16	0.0553054	0.0212729	1
OR10G8	26	0.0414099	0.0214075	1
FAM198A	271	0.00862422	0.0214725	1
C20orf144	448	0.00503495	0.0217322	1
FAM72A	369	0.00637591	0.0217552	1
C8orf86	42	0.0308676	0.0218396	1
TRIML2	46	0.0297234	0.0219535	1
PPP2R3A	73	0.0221546	0.0222511	1
PHYHD1	114	0.016379	0.0222722	1
C5orf24	7	0.0851978	0.0222792	1
ATP6V0A2	50	0.0277711	0.0223795	1
SLC25A24	138	0.0142286	0.0224381	1
PCSK9	193	0.011034	0.0225152	1
ELP5	270	0.0082604	0.022666	1
ANTXR2	45	0.0295962	0.0226866	1
TCP11	141	0.0140113	0.0226997	1
SLC25A29	118	0.0157691	0.0227434	1
LRP10	39	0.0327944	0.0228866	1
RAB11FIP2	29	0.0379114	0.0230199	1
TTC23L	89	0.0191819	0.0230783	1
FLOT2	55	0.0258656	0.0231096	1
C9	724	0.00263988	0.0231382	1
NUDT15	139	0.013938	0.0232194	1
FCAR	53	0.0271539	0.0233646	1
HCAR3	288	0.00773727	0.0235214	1
CDH5	40	0.0309422	0.0235984	1
KRTAP12-2	20	0.0471793	0.0236573	1
WDR19	202	0.010167	0.0236633	1
ANKAR	553	0.00374786	0.0236999	1
SLC9A9	56	0.0260321	0.0237156	1
NUP214	158	0.012882	0.023722	1
ZNF607	224	0.00970132	0.0237419	1
CFHR3	74	0.0215089	0.0237512	1
CLCN3	12	0.0628317	0.0237806	1
SLC36A2	141	0.0137562	0.0241246	1
RBFOX1	8	0.0773328	0.0241304	1
GZF1	71	0.0221476	0.0241908	1
CYP27B1	37	0.0328264	0.0242464	1
ABCC10	109	0.0164378	0.0242753	1
TBC1D32	287	0.00769824	0.0243657	1
MB21D1	59	0.0246743	0.0243707	1
C6orf132	151	0.012929	0.0244419	1
ZNF584	199	0.0105833	0.0245793	1
COX4I2	77	0.0202824	0.0246093	1
SF3B3	9	0.0705535	0.0246187	1
HSPG2	186	0.0109768	0.0246587	1
C10orf142	14	0.0570143	0.0247711	1
RRAD	69	0.021966	0.0248231	1
B3GALT4	21	0.0457392	0.0248581	1
RNPEPL1	15	0.0557097	0.0249471	1
CNTN4	36	0.0325823	0.0250518	1
GPR1	30	0.0376771	0.0250527	1
ELF5	16	0.0532823	0.0250861	1
GPR35	305	0.00725978	0.0251136	1
COLEC10	58	0.0247672	0.0251219	1
FAM20C	16	0.0531161	0.0251644	1
DMKN	122	0.0153903	0.0251813	1
NAA38	43	0.0294799	0.0252269	1
FOXD4L5	281	0.00790019	0.0253165	1
PON3	627	0.0029677	0.0253385	1
USF3	26	0.0402584	0.0253617	1
BRAP	53	0.0259974	0.0254003	1
SDCBP	57	0.0248865	0.0254548	1
KPNA2	23	0.0426897	0.0254583	1
MRPL46	28	0.0379935	0.0254975	1
ISL2	17	0.0510588	0.0255531	1
ATCAY	6	0.0898531	0.0255875	1
LCOR	13	0.0588752	0.02577	1
CLN3	47	0.0278767	0.02577	1
ZNF8	39	0.03183	0.0257928	1
ASS1	58	0.0240782	0.0258199	1
RILPL1	19	0.0470473	0.025825	1
DHDDS	9	0.0721531	0.0258803	1
ZFYVE9	17	0.0512067	0.0259116	1
SLC46A1	17	0.0506271	0.0260345	1
CREG1	23	0.0429604	0.0260376	1
TMBIM4	241	0.00875818	0.0260377	1
ARHGEF38	187	0.0107213	0.0261117	1
FAM200B	299	0.0075516	0.0261196	1
MRPL50	13	0.0579428	0.0261783	1
ERMP1	292	0.00720627	0.0262052	1
RBM12	17	0.0499172	0.0262826	1
MRS2	38	0.0313538	0.0263844	1
ZNF700	179	0.0112774	0.0263883	1
LUZP1	48	0.0274975	0.0263934	1
EIF1AD	11	0.0639964	0.0264043	1
NADSYN1	83	0.0194633	0.0265004	1
MANSC1	133	0.0139056	0.0266162	1
CNTN6	183	0.0107583	0.0266254	1
MIB1	323	0.00663313	0.0266447	1
CLSPN	50	0.0271399	0.0266989	1
FAM76A	6	0.0868973	0.0267095	1
RXFP3	35	0.0329747	0.0267323	1
CNTROB	117	0.0160139	0.0268608	1
KRTAP4-9	8	0.0770378	0.0269398	1
WDR78	273	0.00776465	0.0270097	1
PRDX1	21	0.0443302	0.0272124	1
SLAIN1	42	0.0294432	0.0272478	1
ZSCAN18	34	0.0331527	0.0272781	1
GALNT12	49	0.0261127	0.0273729	1
PRR27	24	0.0405569	0.0273818	1
NIP7	9	0.0704714	0.0274192	1
SLTM	25	0.0401161	0.0274371	1
OR7C1	147	0.0127267	0.0275464	1
CEP83	128	0.0142528	0.0275807	1
UTP20	92	0.0172789	0.0277246	1
OR5H15	58	0.0238007	0.0277294	1
HS1BP3	53	0.0255625	0.0277329	1
NEBL	840	0.00161808	0.0278564	1
PLA2G4D	1138	0.000433147	0.0279864	1
RBPJL	81	0.0194193	0.0280337	1
COQ4	44	0.0284275	0.0280823	1
PTPN23	55	0.0252131	0.0280895	1
GDAP1L1	16	0.0519581	0.0281173	1
KIF18B	44	0.028718	0.0281231	1
LRRC26	138	0.0131443	0.0281902	1
GRIP2	45	0.028427	0.0282505	1
OR12D3	59	0.023597	0.0284048	1
MUC15	90	0.0176082	0.0285515	1
FAAP100	49	0.0261225	0.0285708	1
UBE2Z	7	0.0796851	0.0286137	1
SKIL	6	0.0875572	0.0286495	1
RFC2	73	0.0202092	0.0286793	1
LRCH4	29	0.0358732	0.0287571	1
CTDSP1	26	0.03903	0.028949	1
RRH	107	0.015484	0.0290886	1
CST9L	47	0.0270989	0.0291001	1
LAMP1	102	0.0163631	0.0291479	1
CARHSP1	16	0.0510679	0.0291522	1
NECTIN3	29	0.0353988	0.0292742	1
LRRC75B	119	0.0147492	0.0292784	1
CDK9	29	0.0359704	0.0293386	1
ICE1	44	0.0284507	0.029624	1
OR4D5	21	0.0425429	0.0298072	1
SWSAP1	96	0.016725	0.0298796	1
COL23A1	1326	-0.000103368	0.02993	1
C15orf41	30	0.0361131	0.0299365	1
INTS4	144	0.0126251	0.0299974	1
ATP2A1	219	0.00887289	0.0301608	1
ANXA9	72	0.0203796	0.0302481	1
UBB	25	0.0389191	0.0302989	1
PLPP6	30	0.0350247	0.0303642	1
RAB44	553	0.00347284	0.0303767	1
PARP9	44	0.0272839	0.0305293	1
TNK2	135	0.0132571	0.0306489	1
COL12A1	43	0.0288069	0.03067	1
SSX2IP	51	0.0249079	0.0307585	1
HES7	35	0.0317069	0.0308301	1
SMIM23	12	0.0598466	0.0308441	1
FAM193B	21	0.0420008	0.030886	1
AIRE	542	0.00332109	0.0309064	1
UXS1	46	0.02677	0.030977	1
CPT1C	62	0.0227293	0.0309884	1
EFCC1	192	0.00988184	0.0310306	1
OR7A10	22	0.0419417	0.0310369	1
ITPRIP	87	0.017943	0.0310531	1
CYP2A6	106	0.0158607	0.0311261	1
ZCRB1	72	0.0202619	0.0311876	1
EWSR1	24	0.0387529	0.0313556	1
SCUBE3	19	0.0449954	0.0316737	1
TBC1D10A	17	0.0471997	0.0317319	1
OR6F1	1061	0.00056477	0.0317643	1
ISG15	38	0.0300017	0.0318835	1
RNASEH1	22	0.0421259	0.0319104	1
C9orf24	20	0.0439315	0.032015	1
SSR3	21	0.0420806	0.0320676	1
ASPA	19	0.0450654	0.0321391	1
CYP17A1	60	0.0223282	0.0321639	1
SCRN1	36	0.0307159	0.0321689	1
ABRA	37	0.0304814	0.0322166	1
CFI	48	0.0256181	0.0323396	1
FAM84A	10	0.0637775	0.0323623	1
TAAR2	61	0.0223268	0.0326346	1
PNLDC1	126	0.0133896	0.0326768	1
CLCNKB	500	0.0035996	0.032747	1
TMEM191C	345	0.00566738	0.0327472	1
TMEM170A	132	0.0128172	0.0327648	1
CRCT1	12	0.0582143	0.0328605	1
FFAR3	6	0.0849768	0.0328728	1
HNF4G	34	0.0318759	0.0330254	1
NTS	42	0.0275285	0.0330817	1
KRBOX1	22	0.0401978	0.0332094	1
ATP13A5	1411	-0.000413846	0.0333733	1
COL1A2	11	0.0610559	0.0333755	1
SCYL1	50	0.0250975	0.0334707	1
NOTCH4	326	0.00605915	0.0335774	1
ATR	114	0.0142514	0.0336163	1
COPS7B	15	0.0513257	0.0337417	1
LRRK1	196	0.00942403	0.0339054	1
COL11A1	124	0.0136519	0.033934	1
ZDHHC18	47	0.0257604	0.0339733	1
TMEM9	15	0.0512307	0.0339821	1
SPSB4	22	0.0404566	0.0342649	1
SV2B	20	0.0427834	0.0343539	1
GAREM1	10	0.0637651	0.0343931	1
LY6E	12	0.0564872	0.0345027	1
LRRC18	8	0.0704454	0.0345037	1
OR5D14	38	0.0301242	0.0345297	1
C2orf69	30	0.0341115	0.0346055	1
FAT4	45	0.0267649	0.0346281	1
GPIHBP1	9	0.0669703	0.0347047	1
ABCB9	75	0.0187599	0.0347364	1
DLAT	32	0.0327188	0.0347399	1
GTSF1L	8	0.0708269	0.0348293	1
SMC3	25	0.0372017	0.034897	1
FAM186B	158	0.0112639	0.0348987	1
ABHD14B	36	0.0299115	0.0350322	1
MGARP	22	0.0403193	0.0351132	1
AIFM3	145	0.0118062	0.0351837	1
ZDHHC8	19	0.0436682	0.0351842	1
CXCL12	24	0.0381314	0.0351899	1
SURF6	70	0.0196995	0.0352012	1
ATP23	63	0.020953	0.0352072	1
TAF6	38	0.0294714	0.0352077	1
SLC35F4	22	0.0408268	0.0352987	1
VPS13C	836	0.00127231	0.0353263	1
DOCK4	45	0.0267198	0.0353363	1
ABCA8	383	0.00494858	0.0353439	1
FBLN2	76	0.0184312	0.0354897	1
KCTD20	28	0.0350074	0.0355551	1
MED8	32	0.0318741	0.0358686	1
MNDA	41	0.0272044	0.0359685	1
SLC24A5	191	0.00930337	0.0359916	1
WDR61	17	0.0465376	0.036104	1
BLMH	118	0.013683	0.0362521	1
MARVELD1	10	0.0625972	0.0364319	1
NBPF26	209	0.00867473	0.0365968	1
TPM2	24	0.0377829	0.0366811	1
CNDP1	782	0.00138539	0.0368762	1
TMED5	42	0.0271243	0.0369377	1
TAS2R1	15	0.049735	0.0369798	1
RNF130	13	0.0529418	0.0370539	1
ACAD11	115	0.0137352	0.0370976	1
MAL	19	0.0439631	0.0371035	1
AADACL2	102	0.0148744	0.0371341	1
ACP2	26	0.0354488	0.0373276	1
SETD2	23	0.039147	0.0374911	1
KRTAP10-1	157	0.0105989	0.0376039	1
TMPRSS11F	69	0.0198364	0.0376327	1
FBXO17	81	0.0175867	0.0377016	1
MAP3K11	18	0.0437456	0.0377245	1
C5orf34	137	0.0121301	0.0380689	1
ATP6V1A	17	0.0451144	0.0381289	1
PIK3R4	30	0.0320606	0.0382939	1
CHCHD6	27	0.0353272	0.0383062	1
MBD2	91	0.0157996	0.0383657	1
TP53I13	31	0.0316608	0.0384333	1
BAX	15	0.0485584	0.0384725	1
IFIT2	89	0.0162493	0.0387822	1
CYB5R4	39	0.0280019	0.0388023	1
2025-09-01	80	0.017794	0.0389138	1
SFXN2	913	0.000724911	0.0389881	1
IMPG1	166	0.0100484	0.0390037	1
PSMB10	56	0.0224248	0.0390392	1
CCL24	40	0.0275843	0.0390776	1
CSRP3	41	0.0271545	0.0391446	1
GTSF1	11	0.0571502	0.0391568	1
HS3ST3B1	10	0.0602654	0.0391734	1
CCNB1	54	0.022793	0.0392037	1
NAGA	61	0.0209052	0.0393243	1
PID1	30	0.032533	0.0394576	1
DMBT1	488	0.00309631	0.039545	1
SLC39A10	8	0.0690561	0.0395612	1
NANS	39	0.0278478	0.0396704	1
ALDH1A2	12	0.0550129	0.0397049	1
ARID5A	26	0.0347297	0.039724	1
YOD1	8	0.0688187	0.0397597	1
BTNL3	19	0.0426126	0.0397704	1
FCER1A	35	0.0299929	0.0398182	1
KRT13	35	0.0296409	0.0399348	1
ATP2B2	30	0.0322364	0.039956	1
OR2M4	23	0.0374627	0.039973	1
TFIP11	106	0.014135	0.039975	1
PARG	59	0.0216317	0.0400004	1
CPN2	25	0.0363895	0.0400427	1
TRIM22	96	0.0150791	0.0401142	1
IQCC	506	0.00292397	0.0401786	1
PFKFB2	27	0.034056	0.0402311	1
FAM46A	149	0.0108847	0.0402526	1
FAM189A2	75	0.0184603	0.0403729	1
ZNF318	28	0.0335763	0.0404533	1
SLC35D1	27	0.0341833	0.0405102	1
SLC28A3	99	0.0148648	0.0405429	1
SCARF2	16	0.0480346	0.040603	1
HIP1R	176	0.00953712	0.0406112	1
LTN1	479	0.0032254	0.0406568	1
PRSS38	44	0.0255007	0.0407064	1
AMY2A	134	0.0120059	0.0407071	1
MMS22L	38	0.0276432	0.0407893	1
OBSL1	819	0.00097734	0.0409113	1
LCE2B	6	0.0810917	0.0410637	1
SAMD8	15	0.0469361	0.0411469	1
COPS8	7	0.0740917	0.0412322	1
TP53RK	45	0.0252692	0.0412429	1
DDX1	16	0.0462357	0.0412436	1
RRAGA	11	0.0571159	0.0413359	1
SORBS1	93	0.0152832	0.0414559	1
JAKMIP3	257	0.00682168	0.0415611	1
SFXN3	1575	-0.0010317	0.0416101	1
MYOM1	187	0.00887225	0.041647	1
CENPK	128	0.0120821	0.0417749	1
ENPP6	26	0.0348794	0.0418302	1
SERINC4	232	0.00744703	0.0418517	1
TMEM242	113	0.0132157	0.0420063	1
GPALPP1	49	0.023859	0.0420611	1
PRAMEF10	59	0.0211565	0.042263	1
P2RY2	30	0.0319644	0.0425785	1
TEX33	184	0.0091508	0.0426408	1
RSPO2	22	0.037546	0.0426408	1
RP1	177	0.00925111	0.0427095	1
STPG2	200	0.00830278	0.0427319	1
AP3M2	44	0.0248753	0.0428356	1
OR5F1	112	0.01299	0.0429561	1
STXBP5L	37	0.0278964	0.0429792	1
TPRN	176	0.00930469	0.0429902	1
ERBB2	57	0.0206779	0.0430548	1
TRIM21	125	0.0123732	0.0431291	1
TRAPPC6B	25	0.0356277	0.0431364	1
ITPKB	7	0.0710211	0.0431455	1
PGGT1B	10	0.0598097	0.0431649	1
APLF	229	0.00730662	0.0433426	1
ABCB11	50	0.0229309	0.0434114	1
DEFB127	6	0.0792146	0.0434195	1
DRAM1	8	0.0661476	0.043436	1
GPR89A	155	0.0102187	0.0434464	1
LOC441155	89	0.0159148	0.0434504	1
PDXDC1	194	0.0084891	0.0434672	1
PAGR1	60	0.0200732	0.0434796	1
HIST1H2BB	12	0.0532623	0.0435067	1
MCM6	23	0.0369049	0.0435362	1
GOPC	32	0.0302522	0.0435768	1
HJURP	49	0.0231891	0.0437511	1
CCDC144A	471	0.00296844	0.0437535	1
PTPRA	41	0.025925	0.0437939	1
OR5P2	70	0.01845	0.0438039	1
OLAH	132	0.0118521	0.0438526	1
ABCA7	1683	-0.00141708	0.0438717	1
TMEM106B	14	0.048596	0.0438749	1
LBHD1	15	0.0469383	0.0439176	1
TAF1C	190	0.00862348	0.0439884	1
NDUFA13	42	0.0255321	0.0439892	1
TMEM40	24	0.0356314	0.0440495	1
CBX7	8	0.0659416	0.0441437	1
OR10G3	14	0.0487964	0.0441932	1
FN1	61	0.0200657	0.0443599	1
OR13C2	32	0.0306753	0.0444582	1
GCC2	133	0.0115167	0.0445083	1
AOC1	92	0.0149674	0.0445482	1
TFPT	22	0.0371239	0.0445968	1
SPTBN2	47	0.0237685	0.0447338	1
KBTBD6	8	0.0659198	0.0447604	1
PLPP7	137	0.0111799	0.044763	1
MT1F	33	0.0291605	0.0447843	1
SNX10	8	0.0648752	0.0448013	1
ABCC5	42	0.0253484	0.0448656	1
SMARCA2	56	0.0211394	0.0448854	1
RAVER1	20	0.0394314	0.0448961	1
STK11IP	213	0.00779909	0.0449154	1
DEPDC1	64	0.0190993	0.0449439	1
LRIG1	546	0.00248605	0.0450753	1
FABP7	8	0.0676546	0.0452406	1
RIOX1	21	0.0386255	0.0452417	1
ARHGEF35	178	0.00905109	0.0453019	1
PRELID3B	7	0.0709641	0.0453501	1
PLCH2	184	0.00887472	0.0453531	1
GIT1	6	0.0771464	0.0453856	1
DCAF4L2	490	0.00285563	0.0454633	1
ICK	54	0.0216151	0.0455361	1
SOD1	12	0.0520364	0.0455849	1
FAH	157	0.00993516	0.045713	1
CFAP65	293	0.00559136	0.0457978	1
FLT1	29	0.0315494	0.0458606	1
TMEM200C	14	0.0479417	0.0459285	1
TNNT2	85	0.0157508	0.0461412	1
MAPRE2	396	0.00391185	0.0461854	1
QRSL1	74	0.0170035	0.0463831	1
HIST1H3E	48	0.0225974	0.0464129	1
TACC2	233	0.00690862	0.0466046	1
CCDC14	355	0.0044977	0.0468859	1
MS4A1	22	0.0373861	0.0470822	1
BATF2	55	0.020936	0.047086	1
KCNC3	30	0.0301304	0.0471334	1
VEZT	29	0.0315151	0.047185	1
C6orf58	54	0.0212013	0.0472843	1
DPM2	9	0.0609015	0.0473187	1
CRLS1	76	0.0166997	0.0474095	1
SASS6	33	0.0290733	0.0474509	1
KIAA1549L	66	0.0185208	0.0474982	1
PPP1R3E	21	0.0376734	0.0476063	1
PLEKHA5	26	0.0327668	0.0476567	1
NFKBIB	23	0.0366429	0.0476574	1
2025-03-08	170	0.00884943	0.0476684	1
KIR2DS4	58	0.0199975	0.0477446	1
TXNRD3	6	0.0765604	0.0479311	1
OR10A2	65	0.0189386	0.0479945	1
EPHA4	14	0.0470243	0.0480677	1
CPNE8	32	0.0289712	0.0480732	1
HNF1A	27	0.0319795	0.0480823	1
GOLGB1	200	0.00787333	0.0481782	1
STK39	8	0.0648409	0.0481878	1
GBX2	50	0.0224221	0.0481911	1
MYBPC3	61	0.0193893	0.0482614	1
GLT8D1	100	0.0138229	0.0482644	1
ORC1	67	0.0177937	0.0482871	1
SULT1C4	1993	-0.00185807	0.0483863	1
GABPB1	715	0.00128579	0.0484493	1
IPCEF1	26	0.0323081	0.0484572	1
KRT222	96	0.0141941	0.0486742	1
RIOK1	89	0.0147626	0.0488443	1
C10orf91	53	0.0207724	0.0488534	1
ELOVL5	28	0.0315633	0.0489495	1
TMEM161A	305	0.00500202	0.0489686	1
TAL1	6	0.0776576	0.0490017	1
NECAP2	29	0.0312467	0.0490603	1
MYOC	464	0.00300519	0.0491015	1
ANKRD23	139	0.0104807	0.049216	1
MYBL1	11	0.0563149	0.0492441	1
F13A1	57	0.0202694	0.0493179	1
IFT74	642	0.00164301	0.049321	1
KLK4	60	0.0192243	0.0494877	1
RFTN2	33	0.0284274	0.0495455	1
FAM159A	48	0.0227365	0.049554	1
DSPP	27	0.032408	0.0498429	1
SLC38A1	73	0.0166751	0.0500342	1
SSH1	84	0.0157058	0.0500422	1
FBLN1	28	0.0313072	0.0500662	1
SOS1	37	0.0265698	0.0502566	1
TTC39A	28	0.0308352	0.0502837	1
NRP1	15	0.0446825	0.0503231	1
NEDD9	15	0.0441756	0.0503353	1
JAML	415	0.00328971	0.0505202	1
ESYT1	128	0.0110301	0.050631	1
RDH16	30	0.0296239	0.0506676	1
SMARCD3	45	0.0229966	0.0507004	1
GPR160	111	0.0120326	0.0507411	1
MED10	27	0.0319882	0.050765	1
INCA1	23	0.0351117	0.0508243	1
FDCSP	27	0.0313828	0.0510037	1
GRHPR	294	0.00503974	0.0511876	1
ADAM22	50	0.0218893	0.0512446	1
SYNPO2	57	0.0200729	0.0513429	1
BTBD18	10	0.0565406	0.0514927	1
ANKRD20A4	134	0.0106355	0.0517359	1
FADS3	8	0.0626649	0.0518016	1
PIGX	105	0.0129381	0.0518375	1
GPRC5C	44	0.0232886	0.0519903	1
PP2D1	159	0.00935675	0.0520015	1
VSTM5	79	0.0157488	0.0520059	1
STAC	44	0.023777	0.0521062	1
C1orf194	62	0.0184284	0.0521136	1
ZNF135	1495	-0.00125795	0.0521302	1
PTPRO	19	0.0388208	0.0521796	1
NEK6	35	0.0264212	0.0521821	1
MTHFD1	12	0.0494383	0.0521948	1
CCDC88A	14	0.0474072	0.0522189	1
TEX35	71	0.0171016	0.052243	1
PPEF2	426	0.00315199	0.0522668	1
EXOSC6	16	0.0412842	0.0523973	1
TNFSF12	11	0.0526912	0.0524518	1
DMBX1	16	0.0415134	0.0524704	1
KL	88	0.0143556	0.0524997	1
SCG5	39	0.0244515	0.0526446	1
CDPF1	16	0.043364	0.0527119	1
TMEM125	86	0.0147732	0.0528155	1
CCDC116	95	0.0135146	0.0528227	1
VPS33B	61	0.0191828	0.0530278	1
ABHD12B	2609	-0.00247389	0.0530417	1
AKAP8L	25	0.0336407	0.0531101	1
FGFR1OP	34	0.0271873	0.0533625	1
TGM7	185	0.00796746	0.0534509	1
TMED1	60	0.0184728	0.0535715	1
MTCH2	20	0.0374213	0.0537127	1
SARS2	111	0.0120338	0.0537459	1
PSMC4	17	0.041735	0.0537766	1
NEK5	163	0.00889705	0.0538093	1
DLEC1	1850	-0.00181767	0.053856	1
HMBS	7	0.0666438	0.0538905	1
TBC1D2	87	0.0144547	0.0539061	1
FANCA	250	0.00593772	0.0539163	1
PNKP	275	0.0052018	0.0540072	1
NSMCE1	39	0.0247	0.054134	1
THG1L	40	0.0243122	0.0541386	1
ADAMTSL4	653	0.00121153	0.0542005	1
SMARCD2	62	0.0180221	0.0542106	1
HACL1	150	0.00960544	0.0542197	1
ANGPTL2	34	0.0273327	0.0542422	1
MAN2A2	626	0.00149653	0.0542555	1
GATA6	9	0.0568504	0.0545654	1
TXNRD3NB	42	0.0238055	0.0545902	1
TRIM60	282	0.00510845	0.0546037	1
RTTN	248	0.00604939	0.0547116	1
UNC50	61	0.0183943	0.0547687	1
CAMSAP2	7	0.0662277	0.054769	1
JAGN1	7	0.067681	0.0548618	1
C9orf153	12	0.0498403	0.0548903	1
GJB5	95	0.0133797	0.0549255	1
IFI6	16	0.0409295	0.0550759	1
RNF19B	75	0.0158188	0.055147	1
GPR17	30	0.0294425	0.0551478	1
SHANK2	42	0.0237113	0.0551554	1
TAOK3	105	0.0128448	0.0552884	1
TUBGCP3	1848	-0.00182067	0.0553285	1
TRIM49	880	0.000115019	0.0553696	1
EVPLL	54	0.0198159	0.0554487	1
TWISTNB	137	0.0101114	0.0555546	1
SEZ6	55	0.0195077	0.0555918	1
LBX2	18	0.0395196	0.0557945	1
SLC44A2	55	0.0197305	0.0558325	1
CHMP1A	31	0.0280934	0.0558795	1
C2orf70	72	0.0157064	0.0559886	1
DRGX	15	0.0429498	0.0560013	1
BAIAP2L2	152	0.00906892	0.056064	1
VHLL	83	0.0147519	0.0560759	1
MMAB	174	0.00810161	0.0561946	1
C22orf23	351	0.00389852	0.0562463	1
TXNDC15	115	0.0114778	0.0562987	1
POLD3	16	0.0414182	0.0563012	1
ABLIM1	830	0.000432324	0.0563256	1
SLC4A10	87	0.0140041	0.0563715	1
WNT11	12	0.0482147	0.0563782	1
SLU7	42	0.0228907	0.0563957	1
DDIAS	207	0.00708754	0.0566207	1
ZNF791	51	0.0208002	0.0566402	1
LPP	40	0.0243272	0.0566534	1
ACSM2A	2536	-0.00251472	0.0566648	1
PRDM4	56	0.0192581	0.0568358	1
ANKRD9	19	0.0377325	0.0568735	1
FCGR3A	73	0.0161145	0.057046	1
CFD	78	0.015482	0.0570915	1
TOMM5	7	0.0656572	0.0570951	1
RLBP1	64	0.0177929	0.0571773	1
OTOA	178	0.00797151	0.057196	1
PDK1	47	0.0212938	0.0573882	1
TRMT13	130	0.0101261	0.0574331	1
ARRB1	14	0.0450914	0.0574471	1
MRPL32	855	9.97973e-05	0.057469	1
PPP2R5B	10	0.0537142	0.057673	1
SLCO1B1	220	0.00649226	0.0578551	1
SLC25A20	43	0.0226869	0.057954	1
SLIRP	58	0.0187356	0.0579629	1
NDOR1	76	0.0155419	0.057978	1
FKTN	94	0.0134412	0.0579995	1
FAM89A	225	0.00626627	0.0580608	1
CTSK	33	0.0261209	0.0580767	1
ARL8B	6	0.0720124	0.0580866	1
GMPS	23	0.032822	0.0580923	1
OR1M1	26	0.0307398	0.0581336	1
C1QL2	13	0.0463458	0.0581954	1
CHURC1-FNTB	17	0.0403443	0.0582828	1
HOXB2	54	0.019661	0.0585164	1
PROC	16	0.0401153	0.058637	1
GAS7	32	0.0266658	0.0586873	1
PFN2	7	0.0645333	0.0587962	1
DNAH7	2894	-0.00282344	0.0588137	1
LPAR5	51	0.0201774	0.058863	1
PIGU	31	0.0272322	0.0589782	1
EMILIN3	69	0.0165856	0.059108	1
WDHD1	202	0.00712178	0.0591239	1
ADAT3	128	0.0102897	0.05914	1
BBS1	44	0.0221664	0.0591979	1
MANSC4	44	0.0222108	0.0592032	1
ADGRV1	349	0.00377253	0.0592181	1
NDUFC1	30	0.0290438	0.0593784	1
EPGN	78	0.0152006	0.0594236	1
PRDM7	69	0.0162452	0.0594509	1
PHLPP1	26	0.0302582	0.0596904	1
STYXL1	43	0.0226617	0.0598474	1
PSAP	25	0.0310424	0.0601542	1
CYP4X1	103	0.0121306	0.0601757	1
MAPK10	16	0.0396648	0.0601784	1
TRAPPC9	121	0.0105112	0.0602893	1
SLC35F2	97	0.0126983	0.0603046	1
RGSL1	274	0.00514727	0.0603625	1
OR6B3	48	0.0208247	0.0603992	1
WIPF3	56	0.0186495	0.0604176	1
CCDC169	76	0.0150202	0.0604428	1
ADH4	25	0.0310765	0.0605242	1
CMPK2	34	0.025919	0.060653	1
EPM2AIP1	6	0.0718947	0.0608192	1
DUSP11	36	0.0254951	0.0608213	1
ATP6V0E1	11	0.0503782	0.060945	1
SLC25A21	66	0.0169313	0.061063	1
MRPS10	32	0.0258524	0.0610748	1
GGN	38	0.0237155	0.0611768	1
RALGPS2	16	0.0404383	0.0613445	1
PPP1R32	252	0.00551634	0.0613845	1
SLC7A7	79	0.0140768	0.0614153	1
SLC39A12	47	0.0209956	0.0615413	1
SLC6A16	138	0.00935871	0.0615429	1
BPHL	62	0.0169866	0.061595	1
CNPY4	189	0.00692746	0.0616785	1
GTPBP10	74	0.0153238	0.0616986	1
COG4	70	0.0163688	0.0617121	1
CNBD2	298	0.00453673	0.0617863	1
LY96	11	0.0497676	0.061995	1
CCRL2	67	0.0164326	0.0620224	1
MARCO	162	0.00817048	0.062104	1
ATP8B4	203	0.00663003	0.0621421	1
ZNF34	33	0.0265591	0.0621653	1
ADGRA3	34	0.0252128	0.0621802	1
TMEM127	24	0.0318228	0.0622482	1
MYCBP2	292	0.00453038	0.0623956	1
VEGFA	155	0.00844873	0.062433	1
FES	38	0.0243879	0.0625477	1
NUTM2B	77	0.0148667	0.0626474	1
PIGB	93	0.0130313	0.0626506	1
EHMT1	20	0.0350912	0.062769	1
OR1B1	40	0.0229278	0.0627783	1
PSMA4	10	0.0515161	0.0627939	1
CCDC91	34	0.0255642	0.0630459	1
MOGAT3	15	0.0414478	0.0630826	1
OR51M1	513	0.00173281	0.0632531	1
PCDHGA12	463	0.00222601	0.0632716	1
FMN2	26	0.0299674	0.063272	1
TRAPPC11	130	0.0098845	0.063279	1
EBNA1BP2	52	0.0191845	0.0633222	1
SIDT1	88	0.0133797	0.0634232	1
WDR48	34	0.0253687	0.0634499	1
GMPPA	53	0.0190717	0.0636163	1
DHX36	20	0.0348847	0.0636623	1
UVSSA	45	0.0212764	0.0638521	1
GPRC5D	1732	-0.00194098	0.0638657	1
TUBG2	56	0.0185377	0.0638859	1
MFN2	26	0.0297183	0.0640414	1
TAP2	53	0.019017	0.0640821	1
TPSB2	72	0.0154797	0.0641677	1
SMOC1	48	0.0209192	0.0642825	1
TMEM208	43	0.021406	0.0643286	1
DPY19L3	65	0.0168404	0.0644663	1
BIRC6	18	0.0374199	0.0645134	1
RPL22L1	27	0.0288315	0.0647462	1
PLAC4	18	0.0366211	0.0647721	1
MIIP	91	0.0127795	0.0649114	1
ACSL3	16	0.0393663	0.0650282	1
ZFYVE27	45	0.0209465	0.0650752	1
HIST1H4K	155	0.00829142	0.0650857	1
F13B	79	0.0142934	0.0651321	1
MN1	28	0.0287523	0.0651649	1
HTR2B	130	0.00978285	0.0651758	1
OR4Q3	48	0.0202463	0.0652836	1
NEMP1	12	0.0458401	0.0655973	1
LDB3	75	0.0150117	0.0656076	1
ZNF716	882	-0.000160553	0.0656226	1
SLC38A10	225	0.00576679	0.0658034	1
RTL6	13	0.0442059	0.0658826	1
RAB30	26	0.0296909	0.0659213	1
IL17REL	36	0.024074	0.0659993	1
SLC9A2	50	0.0190903	0.0660822	1
MCM9	159	0.0080583	0.066102	1
KCTD13	20	0.0340743	0.0661499	1
PNPLA7	272	0.00457845	0.0661982	1
MPRIP	13	0.0439152	0.0662064	1
UBXN6	28	0.0274095	0.0662282	1
SERPINA6	11	0.0488379	0.0662391	1
XYLB	99	0.0118949	0.0663416	1
TAF1D	185	0.00704677	0.0663577	1
LY6G5B	39	0.0226646	0.0663975	1
NUDT17	92	0.0129122	0.066504	1
ISPD	106	0.0112871	0.0665311	1
BOD1L2	38	0.0232775	0.0666556	1
PAX8	6	0.0696727	0.0666694	1
DYDC2	38	0.0229445	0.0666705	1
TRAPPC4	41	0.0216929	0.0666788	1
TNP2	36	0.0241914	0.066679	1
GPX8	18	0.0363152	0.0668111	1
ATF6	49	0.0197882	0.0668405	1
PEX14	8	0.058098	0.0669013	1
MAP3K5	26	0.0291499	0.0669515	1
CCNDBP1	24	0.0306044	0.0669681	1
FAM98B	24	0.0308706	0.0670578	1
TTPA	106	0.011422	0.0671241	1
EFNA4	66	0.0161433	0.0671257	1
CCDC15	154	0.00859182	0.0672075	1
AUNIP	1834	-0.0020395	0.0672994	1
LAMP5	32	0.0259389	0.067308	1
P2RX1	16	0.039217	0.0673505	1
ABCC3	516	0.0016534	0.0674509	1
DZIP1L	180	0.00719338	0.0674971	1
THAP7	18	0.03746	0.0675679	1
SERPINB9	145	0.00825802	0.0675716	1
ASPG	358	0.00312373	0.0675989	1
TPH2	29	0.0272793	0.0677628	1
PLPP4	114	0.010456	0.0677891	1
TEKT4	143	0.00847907	0.0677895	1
ADCY9	42	0.0216417	0.0678811	1
ASCL5	47	0.0198281	0.0679522	1
TRIM9	9	0.05411	0.0679758	1
POLR3E	65	0.015713	0.0681216	1
AAAS	184	0.00695095	0.068183	1
RALGDS	31	0.0257674	0.0682094	1
MAMDC4	1069	-0.000908289	0.0684688	1
FGD4	115	0.0103624	0.0685142	1
NSFL1C	10	0.0497222	0.0685296	1
TMEM217	97	0.0118366	0.0686194	1
RAB3C	16	0.0377495	0.0686691	1
OR2G2	20	0.0344846	0.0688632	1
SV2A	14	0.0411958	0.0689963	1
APCS	256	0.00471784	0.0690493	1
C17orf100	64	0.0162466	0.0691185	1
ZNF354B	33	0.0249745	0.0691562	1
CHRNA6	381	0.00286337	0.0691869	1
MYLIP	20	0.034045	0.0693289	1
BRDT	69	0.0150263	0.06941	1
KHDC1L	13	0.0436346	0.0694258	1
RHPN1	177	0.00696284	0.0694687	1
PITPNB	10	0.0505821	0.0696405	1
SLC3A1	185	0.00683616	0.069658	1
SOAT1	163	0.00743474	0.0698641	1
GALNT1	15	0.0400514	0.0699983	1
LARGE1	29	0.0264421	0.0701293	1
ZEB1	21	0.0319264	0.0701453	1
ADAMTS3	32	0.0243271	0.0702064	1
C2CD6	883	-0.000337653	0.0702618	1
RHPN2	30	0.0258687	0.0703516	1
CYP2C19	57	0.0174475	0.0704972	1
IFIT3	36	0.0234145	0.0707373	1
KRTAP21-3	23	0.0308172	0.0707615	1
HLA-B	65	0.015912	0.0707786	1
CLYBL	99	0.0111954	0.0708428	1
COL28A1	259	0.00460536	0.0709247	1
CHST8	25	0.0286608	0.0709433	1
CAP2	33	0.0245008	0.0711463	1
KIAA0040	481	0.00195063	0.0711773	1
NLRP1	137	0.00879442	0.0712614	1
GANAB	14	0.04027	0.0713079	1
CCDC92	13	0.0429151	0.0713969	1
NWD2	27	0.0284036	0.0714057	1
ACTRT3	9	0.0522889	0.0714323	1
MC5R	28	0.0268599	0.0714581	1
OR56A5	14	0.0404706	0.0715666	1
ZDHHC16	78	0.013755	0.0716472	1
SAMD13	34	0.024216	0.0717194	1
CPNE1	427	0.00234703	0.0717637	1
HCFC1R1	6	0.0657606	0.0717885	1
GOLGA6C	104	0.0108547	0.0718374	1
NPR2	29	0.0258859	0.0718712	1
XPR1	10	0.0508375	0.0719204	1
PTPRC	52	0.0181033	0.0719441	1
MTHFD2	19	0.0341584	0.0719875	1
SULF2	30	0.0261758	0.0720033	1
IGFALS	85	0.0123006	0.072021	1
RIPK4	251	0.00477516	0.0722338	1
ITPKC	32	0.0243912	0.0723182	1
PPY	29	0.0263339	0.0723331	1
IRS2	9	0.0531488	0.0723795	1
FADS6	27	0.0271139	0.0724323	1
NOS1	31	0.0251607	0.0724409	1
TMEM216	49	0.018748	0.0725127	1
TMEM199	19	0.0334202	0.0725409	1
ALOX15B	293	0.00391955	0.0727069	1
MSRA	286	0.0040504	0.0727601	1
NMS	69	0.0150423	0.0728074	1
DOCK3	368	0.00274214	0.0728169	1
RBBP8	136	0.0088842	0.0728213	1
SLC2A6	29	0.0261009	0.0730563	1
ST8SIA2	8	0.0557758	0.0731053	1
STEAP4	46	0.019338	0.0731335	1
UNC45B	59	0.0165041	0.0731768	1
LILRA1	450	0.001957	0.0731828	1
RCOR3	11	0.0448155	0.0733196	1
ALKBH3	538	0.0010823	0.0733198	1
CD163L1	621	0.000705407	0.0734276	1
UGT1A10	226	0.00536715	0.0736018	1
HP	32	0.0248241	0.0737313	1
NUP43	39	0.0219841	0.0738458	1
MAP1A	62	0.0157434	0.0738722	1
SLC13A2	93	0.0121262	0.0740145	1
NSA2	51	0.0180304	0.0740762	1
SPATA31D3	29	0.0263997	0.0741131	1
KCNA2	13	0.0420454	0.0742108	1
ADAMTS9	54	0.0172888	0.0743196	1
TRIM51	117	0.00976848	0.0743833	1
RIIAD1	22	0.0313536	0.0744084	1
CYP39A1	119	0.00978962	0.0745373	1
THY1	8	0.0553727	0.0746107	1
HCK	40	0.0212518	0.0747194	1
CNTNAP1	54	0.017522	0.0747758	1
DUSP19	276	0.00403532	0.0747792	1
NRROS	17	0.0361455	0.0747916	1
BMP1	46	0.0191745	0.0748538	1
RAB11FIP1	75	0.0137152	0.0749213	1
MND1	40	0.0214322	0.0749327	1
AES	33	0.0243325	0.0749366	1
RGS9BP	146	0.00837912	0.0749443	1
VPS18	14	0.0407166	0.0749993	1
SLC10A4	69	0.01524	0.0750252	1
GJA9	148	0.00810488	0.0750994	1
IDI2	302	0.00367769	0.0752742	1
CEACAM21	1322	-0.0015046	0.0752834	1
ORMDL3	13	0.0423429	0.0753213	1
HECTD2	29	0.0254858	0.0753853	1
METTL21C	92	0.0117156	0.0753883	1
POTEB3	6	0.0650315	0.0754201	1
ZC3H7B	15	0.0378343	0.0754884	1
FICD	39	0.0217217	0.0755682	1
OPLAH	198	0.00629508	0.0755882	1
PLA1A	71	0.0140177	0.0756178	1
OR14C36	20	0.0323359	0.0756317	1
CD163	50	0.0181708	0.0757217	1
IFITM10	212	0.00565957	0.0757394	1
SUMF1	40	0.0212727	0.0758408	1
RAB39A	20	0.0323403	0.075878	1
MRPL30	9	0.0510716	0.0759151	1
BPIFA3	56	0.0172602	0.0759261	1
DBT	22	0.0306363	0.0759699	1
SLC1A6	7	0.0593262	0.0759906	1
C5orf47	197	0.0060005	0.0760048	1
HCRT	12	0.043947	0.0764654	1
SPO11	203	0.00578848	0.0764761	1
CLP1	35	0.0229067	0.0765398	1
C16orf90	52	0.0175233	0.0768109	1
APOC3	591	0.000702303	0.0768836	1
PCDH20	37	0.0216764	0.0769013	1
ZNF43	257	0.00436817	0.0769194	1
MRNIP	1201	-0.00132968	0.076948	1
TNFRSF6B	177	0.00641232	0.0770579	1
SH3BP1	81	0.0127489	0.0771406	1
MFSD5	23	0.0299105	0.0771873	1
CARD9	1403	-0.00172746	0.0771928	1
GIMAP7	352	0.00282998	0.0772335	1
ASPM	603	0.000634438	0.0772526	1
WDR81	85	0.0126079	0.0773343	1
ZNF17	57	0.016414	0.0773361	1
SYT6	10	0.0472394	0.0776692	1
RAB21	18	0.0334235	0.077789	1
RAD51AP2	437	0.00193387	0.0777925	1
KRTAP5-1	143	0.00781012	0.0779286	1
LTBP4	126	0.00873352	0.0780157	1
PAPOLA	32	0.0240917	0.0780633	1
PROK2	193	0.00612141	0.0781776	1
HSD17B2	362	0.00272947	0.078195	1
C1orf216	303	0.00341013	0.078325	1
CCDC94	24	0.028816	0.0784112	1
ZNF688	45	0.0191823	0.0784183	1
IFT80	58	0.0163721	0.0785	1
MRPL28	39	0.0212605	0.0785105	1
FBXO8	14	0.0386977	0.0785947	1
DLL3	260	0.0041835	0.0786437	1
ERO1A	23	0.0299589	0.0786557	1
RPGRIP1	127	0.00869587	0.0786665	1
PDCD5	20	0.0325912	0.0787025	1
TYMP	149	0.00776138	0.0788726	1
HECW1	31	0.0238432	0.0790332	1
KPRP	623	0.00061423	0.0790906	1
PDGFRB	35	0.0219509	0.0792056	1
CCL3	14	0.0395195	0.0792564	1
VAT1L	27	0.026233	0.0793469	1
C1orf146	41	0.0198112	0.0793542	1
C9orf43	118	0.00950202	0.0795659	1
ABCA12	113	0.00936623	0.0796153	1
DBF4	23	0.0291981	0.07972	1
KIAA0100	120	0.00905544	0.0797301	1
CGNL1	40	0.0205361	0.0797772	1
PANX2	25	0.0271851	0.0798447	1
KLHDC7A	71	0.0137793	0.0798648	1
FRMPD2	300	0.00346621	0.0798873	1
GSE1	17	0.0346153	0.0799041	1
AKR1B1	15	0.0382084	0.0800248	1
CDC6	22	0.0288494	0.0801344	1
FAM177B	56	0.0161918	0.0802166	1
OPRM1	166	0.00671148	0.0802724	1
FAM109A	15	0.0374194	0.0803419	1
IGDCC4	73	0.0131262	0.0804781	1
HMCN2	1203	-0.0014732	0.0804962	1
KIFC1	40	0.0208264	0.0805284	1
EFCAB14	39	0.0201628	0.0805804	1
SLC25A34	124	0.0089607	0.0805893	1
DYSF	294	0.00353871	0.0806018	1
ADCY1	14	0.0396359	0.0806053	1
IL24	22	0.029194	0.0809386	1
GAREM2	80	0.0122699	0.0811727	1
CTF1	22	0.0291693	0.0813916	1
PDHB	9	0.0505999	0.0814317	1
CCNG2	17	0.0344825	0.0814504	1
SIGLEC7	77	0.0130537	0.0814705	1
GABRR1	75	0.0133593	0.0815308	1
NISCH	118	0.00928783	0.0815965	1
STARD9	784	-0.000226852	0.0816885	1
COX6B2	895	-0.000775372	0.0816975	1
KLHL18	28	0.0255437	0.0817424	1
TTLL9	192	0.00571403	0.0818422	1
PSG5	80	0.0121733	0.0818483	1
POTEG	85	0.0119398	0.0819407	1
SPIB	64	0.0147329	0.081963	1
CCDC172	54	0.0161743	0.0820419	1
AMBP	95	0.0107155	0.0820832	1
CD209	18	0.0334412	0.0820918	1
CACTIN	27	0.0259156	0.0822482	1
TMEM14C	20	0.0316934	0.0822963	1
EIF5A	7	0.0568784	0.0823209	1
MEGF8	92	0.0111057	0.0823375	1
TMPRSS11A	81	0.0120742	0.0823608	1
HSPA12A	12	0.0414116	0.0824057	1
ZNF622	24	0.0285335	0.0824717	1
LOC100506388	6	0.0632293	0.0825628	1
CCDC40	316	0.00310539	0.0825802	1
ATMIN	17	0.0342035	0.0826175	1
FAM159B	36	0.0214865	0.0826635	1
GOLGA8J	126	0.00877183	0.0826732	1
RARRES1	18	0.0330049	0.0826951	1
RALBP1	34	0.022111	0.0827481	1
ACTL8	29	0.0243601	0.0828625	1
AKR1B10	74	0.0131675	0.0828653	1
HDHD2	28	0.0248493	0.0829678	1
ACKR3	8	0.0536276	0.0829953	1
UMOD	106	0.0101428	0.0830602	1
SUN3	122	0.00881335	0.0831402	1
PAQR3	123	0.00865918	0.0831565	1
CD55	34	0.022751	0.0832044	1
REN	35	0.0224673	0.0833631	1
DNAJC24	18	0.0329748	0.0833785	1
CHD1L	609	0.000277124	0.0836267	1
NFATC3	46	0.0184118	0.0837109	1
ALX4	27	0.0256304	0.0837241	1
EMILIN1	44	0.0186241	0.0837897	1
PRPSAP2	20	0.0314477	0.0837906	1
ZNF346	15	0.0361932	0.0838431	1
PANK1	29	0.0251755	0.0838442	1
C16orf59	254	0.00412285	0.0838947	1
MED12L	14	0.0376834	0.0840127	1
ADRA1B	19	0.0321699	0.0840252	1
C12orf49	35	0.0217603	0.0840575	1
COX10	10	0.0468609	0.0840702	1
UBAC1	17	0.0340127	0.084078	1
EFEMP2	15	0.0367427	0.0842792	1
NPHS2	103	0.0100087	0.0844447	1
ZNF564	136	0.00780715	0.0844475	1
SMARCB1	17	0.0336456	0.0844862	1
ATP5D	25	0.0269422	0.0844959	1
CDYL	6	0.062258	0.0845018	1
BTN3A3	657	0.00017498	0.08451	1
SCG2	13	0.0405478	0.0845602	1
NPAS3	69	0.0132301	0.084737	1
TMEM63A	144	0.00738136	0.084754	1
BMT2	20	0.0311937	0.0850123	1
C19orf71	2464	-0.00299745	0.0850695	1
HIST1H4E	184	0.00593408	0.0853103	1
RASGRP1	21	0.0307501	0.0853214	1
GIMAP4	16	0.0351873	0.0853914	1
ZNF621	36	0.0210509	0.0854517	1
CLPSL1	57	0.015816	0.0855905	1
PARL	61	0.0151828	0.0857488	1
C15orf59	9	0.0476204	0.085859	1
NOL6	26	0.0262074	0.0859145	1
ZNF502	124	0.0084946	0.0859512	1
SIRT6	44	0.0180329	0.0860199	1
HAX1	210	0.004903	0.0861568	1
THAP8	920	-0.00093552	0.0862366	1
LOC100134391	61	0.0147001	0.0862803	1
AHSA2	364	0.00225145	0.0863621	1
KRT82	1316	-0.00183387	0.0863678	1
TMEM86B	18	0.0327036	0.086525	1
CEBPA	74	0.0128103	0.0865256	1
ATP6V0B	11	0.0438252	0.0866126	1
ACSS2	36	0.0213499	0.0867301	1
SERPINA1	20	0.0302203	0.0867303	1
CLRN2	50	0.0168113	0.0867628	1
TMEM91	19	0.0315509	0.0868548	1
BLK	96	0.0105386	0.0868655	1
ESRP1	23	0.0287	0.0869131	1
CCDC155	88	0.0113912	0.0869458	1
ATAD3C	98	0.0100585	0.0869775	1
EVC	147	0.00735254	0.0870462	1
AGMAT	227	0.0044918	0.087157	1
COL7A1	481	0.00111098	0.0872123	1
WDR45B	9	0.0490779	0.0872572	1
NHLRC3	38	0.0202289	0.0873193	1
KRT16	113	0.00904021	0.0873818	1
OPN5	16	0.0365743	0.0874378	1
FCRL4	137	0.00751956	0.0874383	1
KCNK5	13	0.0383297	0.0874551	1
CDC14A	65	0.0141955	0.0874639	1
GALM	146	0.00721864	0.0874825	1
SLC9B2	42	0.0190467	0.0875365	1
CDR2L	13	0.0384749	0.0875658	1
TYW1	55	0.0155812	0.0875821	1
ZNF512B	10	0.0458273	0.0876352	1
PLEK2	27	0.0259456	0.0877234	1
PET100	29	0.0241562	0.0877379	1
L3MBTL2	22	0.0284748	0.0877917	1
PFKFB4	70	0.0133659	0.087997	1
CCDC6	8	0.0529225	0.0880428	1
NOP14	98	0.00995992	0.0880451	1
PNMT	71	0.0130995	0.0881826	1
SLC30A6	25	0.0266326	0.0883675	1
SYCN	60	0.0150329	0.0883857	1
TDO2	135	0.00785904	0.0884528	1
INTS12	19	0.0314145	0.0886016	1
SUPV3L1	39	0.0197026	0.0886229	1
TSPAN4	81	0.0120876	0.0886312	1
CSE1L	7	0.056283	0.08869	1
PPID	253	0.00396866	0.0888153	1
TMEM89	15	0.0352988	0.0888449	1
LRIF1	42	0.018658	0.0889252	1
TTLL8	68	0.0134657	0.0889521	1
ZNF202	7	0.0552157	0.0890193	1
PAPOLB	41	0.0195585	0.0890324	1
GZMM	1334	-0.00185728	0.0890448	1
KTI12	248	0.00406298	0.0890824	1
SGK2	47	0.0178331	0.0891102	1
LOC100128108	12	0.04072	0.0892066	1
SPATA13	80	0.0119698	0.0894093	1
SNX16	17	0.0323296	0.0897429	1
OCSTAMP	26	0.0266476	0.0898399	1
RCAN3	43	0.0181272	0.0898946	1
ZNF614	43	0.0184426	0.0899638	1
UBAP2	105	0.00934929	0.0901033	1
AFM	521	0.000687302	0.0901752	1
COQ5	31	0.0227897	0.0904423	1
DEFB123	6	0.0589379	0.0904788	1
OR1S2	30	0.0229302	0.0905661	1
C21orf91	33	0.0215512	0.090568	1
NPIPA5	40	0.0198417	0.0905728	1
ALDH2	42	0.0187962	0.090575	1
NMI	272	0.00346304	0.090624	1
UGT2B4	176	0.00580786	0.0908329	1
ANKRD1	59	0.014971	0.0908621	1
CHSY3	32	0.0223256	0.0908736	1
PDXP	34	0.0211092	0.0909094	1
PSMG3	26	0.0251757	0.0909643	1
LRBA	93	0.0104592	0.0909984	1
ODF2	46	0.0174727	0.091164	1
AKR1B15	113	0.00879862	0.0913269	1
TRNT1	335	0.0024926	0.0913301	1
SDE2	88	0.0108684	0.09139	1
CXXC1	6	0.0606877	0.0915638	1
MOGS	110	0.00891871	0.0916279	1
HEPN1	12	0.0402057	0.091715	1
MTRF1L	159	0.00641307	0.0918088	1
CASP4	332	0.00245859	0.09181	1
RPL12	15	0.034891	0.091862	1
KRT14	32	0.0226895	0.091869	1
LILRB3	413	0.00139554	0.0920499	1
PAPD7	29	0.0234742	0.0921979	1
MMP26	7	0.0532924	0.0922799	1
VTCN1	15	0.0356339	0.0922932	1
C1orf123	39	0.0191182	0.0924072	1
CDK8	25	0.0258206	0.092501	1
TEKT5	16	0.0339646	0.0926341	1
MIOS	33	0.0212025	0.0926439	1
ROCK1	12	0.039849	0.0927464	1
PCYT2	94	0.0100354	0.0927611	1
SLA2	51	0.0158671	0.0928296	1
CEP295	442	0.00133702	0.0928956	1
FRRS1	89	0.0106747	0.0928977	1
C6orf47	20	0.0292294	0.0929136	1
CAPRIN1	19	0.030543	0.0929873	1
LAT	29	0.0227837	0.0930119	1
AARS2	160	0.00641333	0.0930154	1
SIGLEC8	61	0.0142722	0.0930288	1
TLR10	509	0.000782032	0.0932685	1
LRFN3	18	0.0310033	0.0933264	1
MYH10	22	0.0276586	0.093342	1
DIMT1	168	0.00601577	0.0935025	1
FUT8	31	0.0220978	0.0935554	1
AOX1	587	0.000226237	0.0936342	1
CASC1	193	0.00507084	0.0936482	1
TLE4	10	0.0444349	0.0936689	1
LSM3	36	0.0200032	0.0936969	1
SIRPB2	29	0.0232489	0.0938102	1
TAS1R1	746	-0.000532225	0.0938254	1
PDP1	14	0.0368405	0.0939413	1
APOBEC3B	432	0.00146092	0.0941088	1
CFAP44	165	0.00620997	0.0941263	1
ABHD17B	32	0.0214183	0.0941573	1
G6PC	217	0.00445653	0.094163	1
CRAMP1	20	0.0285819	0.0942255	1
FRRS1L	60	0.0139304	0.0943814	1
CDKL1	97	0.00959168	0.0945363	1
RSPH1	280	0.00308972	0.0946777	1
ZKSCAN5	47	0.0170974	0.0946867	1
DNASE2B	116	0.008344	0.0947174	1
AHCYL2	24	0.0265823	0.0947198	1
SPAG16	1121	-0.00158626	0.0947384	1
PRDM14	21	0.0280869	0.094875	1
PIGC	32	0.0217075	0.0949264	1
RINT1	91	0.0102797	0.095055	1
DLG2	44	0.0175703	0.0951924	1
G6PC3	45	0.0169107	0.0952506	1
LIMK2	163	0.00597895	0.0953136	1
KRT36	633	-9.42888e-05	0.0954301	1
LMTK3	186	0.00511249	0.0957085	1
WFDC9	6	0.0587365	0.0957264	1
CCR1	8	0.0484046	0.0957974	1
ZMYND11	12	0.0402949	0.0958261	1
DIS3L	154	0.0061671	0.0958997	1
SLC2A5	95	0.00940018	0.0959073	1
ZNF333	217	0.00438747	0.0959308	1
KLK15	38	0.0196408	0.0959907	1
ALMS1	557	0.000348196	0.0960114	1
INAFM1	47	0.0171598	0.096025	1
KRTAP4-5	41	0.017944	0.0960261	1
HORMAD1	12	0.038629	0.0960378	1
AQP9	18	0.0308268	0.0960714	1
PRR29	17	0.0322001	0.096097	1
FAM161B	137	0.00698262	0.0961227	1
CDH9	8	0.0487473	0.0961273	1
DOHH	364	0.00189472	0.0962011	1
EPRS	69	0.0128391	0.0962382	1
MTFR1L	139	0.00726957	0.0963072	1
DCHS1	31	0.021854	0.0964173	1
ISLR	36	0.0202921	0.0964721	1
TSKS	20	0.0281864	0.0965952	1
ATP6V1C1	30	0.0223454	0.0967078	1
BCL2L2	9	0.046019	0.0967322	1
RTP1	15	0.0335093	0.0967425	1
HS3ST3A1	41	0.0181613	0.096766	1
C21orf62	48	0.0162593	0.096951	1
PIAS2	458	0.000914314	0.097112	1
ENTPD5	51	0.015351	0.0971478	1
RCAN1	976	-0.00123487	0.0972169	1
ATP5E	8	0.0485897	0.0973018	1
GSTK1	134	0.0071794	0.0973834	1
GPD1L	15	0.0331471	0.0975167	1
RNF133	133	0.0073149	0.0975549	1
TMTC4	244	0.00382488	0.0976462	1
TCTE1	140	0.00666882	0.097667	1
MTIF3	82	0.0107953	0.0976903	1
MPV17	16	0.0323931	0.0977243	1
MPZL3	181	0.00507407	0.0977803	1
C1QTNF5	240	0.00373489	0.0978447	1
ACADL	2163	-0.00297958	0.0979253	1
ZNF853	53	0.0147387	0.0979588	1
ABHD15	66	0.0128903	0.0979891	1
UGT2B10	283	0.00289705	0.0979958	1
KEAP1	13	0.0371034	0.0980163	1
EI24	17	0.0324383	0.0980201	1
MRVI1	45	0.0170979	0.0980754	1
CDK19	15	0.0329935	0.0981358	1
GALNTL6	17	0.0309787	0.0981673	1
RELL1	8	0.049905	0.0982319	1
CASP10	172	0.00577798	0.0982341	1
KYAT3	161	0.00582413	0.0984015	1
TRPS1	6	0.0577213	0.0985014	1
CDK15	323	0.00234291	0.0985666	1
NOCT	30	0.0226662	0.0986965	1
OTOP1	831	-0.000873029	0.0987101	1
ACADVL	144	0.00691404	0.0987245	1
IDNK	38	0.0189387	0.0988933	1
DYM	34	0.0205654	0.0989062	1
BIK	6	0.0576139	0.0989819	1
CA7	8	0.0497782	0.0989894	1
HERC6	124	0.0078073	0.0990478	1
PPP1R9A	21	0.0277438	0.0990757	1
PTPRH	982	-0.00144366	0.0991057	1
PNPT1	31	0.0211274	0.0992636	1
COIL	95	0.00939651	0.0993142	1
GPBP1	15	0.0344155	0.099323	1
SHISA4	66	0.0127416	0.0993246	1
IL16	59	0.0135971	0.099525	1
SAPCD1	466	0.000959221	0.0995317	1
EIF4E2	7	0.0531106	0.0995764	1
CRYZ	339	0.00196658	0.0996614	1
PYURF	15	0.0331452	0.0996761	1
TAF6L	18	0.0303116	0.0997413	1
INPP5B	870	-0.00104271	0.0998105	1
SNCAIP	71	0.012061	0.0998763	1
ELOVL3	12	0.0379098	0.0999758	1
RASA2	81	0.0107442	0.100033	1
SLCO1B7	158	0.00601373	0.100245	1
KIAA1328	448	0.000868391	0.10027	1
LRRC34	235	0.00372844	0.100301	1
SUGCT	134	0.00687219	0.100407	1
NTPCR	52	0.015344	0.10043	1
SAMSN1	101	0.00905945	0.100709	1
FAM86C1	107	0.00845214	0.100759	1
PRKAG2	25	0.0244628	0.100789	1
HERC1	67	0.0121586	0.100799	1
YIPF2	586	2.09718e-06	0.100849	1
OR2A2	19	0.0288505	0.10097	1
ZBTB10	15	0.0338656	0.101051	1
DPAGT1	42	0.0169895	0.101106	1
RAD50	247	0.00339582	0.101128	1
INSM2	28	0.0223168	0.101352	1
C1QBP	32	0.0205689	0.10148	1
CASP7	86	0.0103742	0.101493	1
C2CD3	251	0.00346867	0.101513	1
GNLY	1953	-0.00284808	0.101796	1
SCARA5	61	0.0134352	0.101836	1
FBXO4	83	0.0103445	0.101897	1
SPTAN1	24	0.0248338	0.101973	1
GCN1	46	0.0159095	0.101987	1
RFESD	40	0.0182232	0.102077	1
LCE3D	23	0.0264683	0.102119	1
NELFB	23	0.0260639	0.102472	1
MLYCD	93	0.00947025	0.102565	1
LRP2BP	15	0.0327882	0.102571	1
ZNF154	79	0.0109173	0.102897	1
SLC30A5	14	0.0342432	0.102981	1
ANXA8	268	0.00298375	0.103024	1
ZNF284	129	0.00720873	0.103032	1
CRYBB1	41	0.0171562	0.103076	1
SHQ1	477	0.000659929	0.103389	1
MAP3K20	23	0.0258418	0.103422	1
VPS37B	33	0.0199401	0.103664	1
JAKMIP2	55	0.014394	0.103705	1
PGPEP1	17	0.0301054	0.103797	1
OR13C9	976	-0.00156918	0.103839	1
MIP	17	0.030403	0.10384	1
UBAC2	67	0.0120627	0.10386	1
THADA	201	0.00435737	0.103876	1
TMEM130	46	0.0162835	0.104009	1
IGSF9B	38	0.0186333	0.104232	1
HABP2	1354	-0.002133	0.104289	1
SLC28A2	326	0.00206875	0.104312	1
WDFY3	44	0.016946	0.104323	1
GKAP1	8	0.0483732	0.104358	1
POLR2A	55	0.0140928	0.104483	1
TTC30A	51	0.0151818	0.104556	1
PSG7	163	0.00540026	0.104676	1
NKX6-2	44	0.0161876	0.104711	1
RBMXL1	11	0.0393729	0.104805	1
GOLT1A	17	0.0298402	0.104946	1
TM2D2	79	0.0107335	0.104958	1
DAAM2	15	0.0330787	0.104982	1
TRMT2A	2635	-0.00339568	0.105087	1
MAP3K21	109	0.00829754	0.105199	1
PCDHA11	107	0.00817608	0.105222	1
TBC1D19	32	0.0204437	0.10529	1
MRPL24	44	0.0164757	0.105316	1
PGM2L1	30	0.021313	0.105355	1
SNPH	7	0.053106	0.105597	1
ZFAND1	38	0.0185554	0.105768	1
FGFBP1	236	0.00342444	0.105987	1
KIAA1671	37	0.0182532	0.105997	1
HGC6.3	10	0.0407954	0.106081	1
NPY2R	26	0.0233624	0.106111	1
OSBPL7	40	0.0178217	0.106248	1
TBXAS1	156	0.00588467	0.106318	1
ARHGAP40	654	-0.000403487	0.106428	1
PCDHGB2	47	0.0159047	0.106429	1
CALML3	22	0.0249974	0.106587	1
MMP19	390	0.00128323	0.106648	1
TUSC5	15	0.0330818	0.106654	1
C1orf35	52	0.014589	0.106736	1
FSTL4	30	0.0210843	0.106743	1
IPO5	63	0.0124719	0.106756	1
LZTS1	14	0.0346235	0.106776	1
PPM1K	9	0.0439776	0.106797	1
ATL3	39	0.0174915	0.106967	1
ST8SIA5	27	0.0222003	0.107032	1
RGS7	12	0.0370284	0.107185	1
RTL10	43	0.0164848	0.107216	1
TMEM62	124	0.00714319	0.107263	1
ZNF821	6	0.055632	0.107434	1
PCDHB7	1998	-0.00293742	0.107478	1
CPSF4	18	0.0287992	0.107506	1
LLGL1	29	0.0215555	0.107663	1
SCG3	33	0.0197214	0.107741	1
PPA1	52	0.0144577	0.107819	1
TRIM63	184	0.00461492	0.10815	1
RNASE7	17	0.0285127	0.108177	1
C17orf107	1176	-0.00205434	0.108213	1
BCL9	62	0.0121561	0.108285	1
ZNF705B	15	0.0321829	0.108354	1
LYPD4	17	0.0292349	0.108358	1
MGAT4A	51	0.0145584	0.108435	1
TMC4	111	0.00765878	0.108532	1
KRT75	325	0.00190513	0.108578	1
DNAAF5	89	0.00951807	0.108727	1
SLC24A4	48	0.0151373	0.1088	1
TMEM232	1894	-0.00300082	0.108863	1
USP49	13	0.0341821	0.108878	1
ENPP4	40	0.0177497	0.108897	1
HOXC6	14	0.0334351	0.109087	1
TMEM225B	838	-0.00119793	0.109138	1
CYB561A3	31	0.0205465	0.109229	1
KPNA7	161	0.00550457	0.109363	1
KRTAP16-1	52	0.0144485	0.109517	1
PPP1R35	68	0.0120883	0.109538	1
CHRND	100	0.00852026	0.10956	1
TMEM132A	44	0.0158036	0.109626	1
C12orf80	660	-0.000542615	0.109724	1
UBE2Q2	45	0.0156428	0.109935	1
STARD6	37	0.0182495	0.110003	1
NSUN3	37	0.0181689	0.110018	1
TSSK6	32	0.019684	0.110022	1
GPX7	54	0.0142823	0.11003	1
KALRN	566	-0.00014672	0.110118	1
PCDHB8	90	0.00940633	0.110224	1
ZNF770	23	0.0239232	0.110404	1
TNFRSF13B	160	0.00535779	0.110406	1
CER1	25	0.0233468	0.110424	1
C18orf65	23	0.0248642	0.11053	1
HVCN1	19	0.0274377	0.110674	1
TEKT1	389	0.00119637	0.110742	1
C3orf52	534	0.00011628	0.110828	1
NDUFS3	66	0.0119569	0.110926	1
KDELR2	20	0.0266267	0.110946	1
SHISA2	15	0.0311092	0.110966	1
PGPEP1L	51	0.0145183	0.111314	1
BPI	73	0.011362	0.11139	1
SLC33A1	31	0.0208221	0.111521	1
CDH3	60	0.0126436	0.11153	1
NEFL	21	0.0257204	0.111604	1
CTSZ	154	0.00533756	0.111636	1
ARMT1	109	0.00776017	0.111656	1
GRM5	8	0.0452845	0.111674	1
WDR72	115	0.00732405	0.111859	1
CKB	6	0.0550616	0.11188	1
CD58	9	0.0425452	0.111887	1
BTBD6	65	0.0117238	0.111946	1
ROGDI	34	0.0194462	0.112045	1
POU2F1	11	0.0380241	0.112073	1
ZNF776	483	0.000274871	0.112285	1
KXD1	7	0.0496149	0.11236	1
GPRIN3	50	0.0147344	0.112448	1
REG3G	100	0.00804665	0.112453	1
TMTC2	32	0.0195864	0.112468	1
TCL1B	31	0.0205772	0.112515	1
TOMM70	8	0.0460003	0.112519	1
HSH2D	19	0.0272232	0.112591	1
PLXDC1	40	0.0167678	0.112645	1
BRI3	18	0.0291091	0.112697	1
CCDC182	11	0.037861	0.11279	1
GPAT2	126	0.00666147	0.11279	1
ZFP90	33	0.0192961	0.112892	1
KRTAP20-1	13	0.035335	0.112919	1
ATP4A	91	0.00888511	0.113026	1
IGFBPL1	28	0.0208783	0.113116	1
RANBP10	12	0.0367849	0.113199	1
CIZ1	39	0.0167313	0.113224	1
ARMC10	60	0.0124402	0.11323	1
C2orf16	151	0.00544373	0.113278	1
LYPLA2	14	0.0329908	0.11335	1
KRTAP5-6	67	0.0117469	0.113397	1
KCNQ1	127	0.00666086	0.113472	1
TNFRSF4	64	0.0116718	0.11348	1
ZFAND6	22	0.024159	0.113483	1
SNTG2	194	0.00435368	0.113514	1
SYNE2	281	0.00244767	0.113551	1
CD96	107	0.00786735	0.113555	1
C7orf71	20	0.0267638	0.113595	1
IMMP1L	145	0.00593556	0.113661	1
SMARCAL1	101	0.00804712	0.114211	1
PSMF1	35	0.0175828	0.114338	1
ADAMTSL3	116	0.00718532	0.114758	1
CSH1	23	0.023405	0.114948	1
RNF125	30	0.020262	0.115065	1
NVL	115	0.00724323	0.115066	1
AFAP1	44	0.0157734	0.115073	1
PAPLN	2261	-0.00330886	0.115106	1
GUCA1C	17	0.0294754	0.115135	1
GAK	27	0.0218314	0.115202	1
FOSL1	54	0.0138492	0.11531	1
OR6S1	227	0.00338697	0.115363	1
RPF1	75	0.010309	0.115682	1
MSR1	267	0.00249726	0.1157	1
ODF3B	101	0.00787027	0.115712	1
IGFBP1	152	0.00533661	0.115736	1
ZNF19	81	0.00981108	0.115845	1
MITD1	38	0.0173625	0.116023	1
INSIG1	43	0.0158044	0.116033	1
PTPRCAP	16	0.0298295	0.116102	1
FAM3D	20	0.0258194	0.116157	1
SARDH	296	0.00187743	0.116162	1
GPR22	18	0.0279235	0.116241	1
LCE3E	87	0.00926501	0.11636	1
KDM6B	10	0.0405082	0.116476	1
ZNF562	44	0.0150723	0.116605	1
CSTF3	17	0.029131	0.116703	1
C6orf15	33	0.0188965	0.116731	1
HRH3	28	0.0207605	0.116847	1
FAM53B	13	0.0333696	0.116872	1
KIZ	145	0.00553025	0.116957	1
GLIS1	42	0.0155704	0.117097	1
HTR1A	18	0.0277296	0.117155	1
KERA	20	0.0264266	0.117176	1
PRSS41	53	0.0133709	0.117201	1
GPR148	49	0.0139815	0.117202	1
DCP1B	57	0.012659	0.117269	1
CENPM	19	0.0266075	0.117329	1
ZNF623	163	0.00492074	0.117341	1
CCR9	25	0.0221725	0.117348	1
ING2	13	0.033626	0.117516	1
ICAM4	221	0.00339199	0.117593	1
GRASP	7	0.0470106	0.117836	1
WDFY1	8	0.0440266	0.117859	1
BCCIP	175	0.00449747	0.117902	1
CYSTM1	11	0.0377201	0.118084	1
C6orf223	124	0.00648388	0.118101	1
NFATC1	21	0.0242314	0.118156	1
KLHL42	11	0.0363702	0.118171	1
ADTRP	20	0.0252827	0.118211	1
SIRT5	348	0.00127229	0.118245	1
TUT1	668	-0.000798605	0.118413	1
OCLN	48	0.0144054	0.118422	1
EID3	55	0.0124516	0.118562	1
CPA6	48	0.0142789	0.118667	1
GPX6	7	0.0469068	0.118675	1
LRRC14	33	0.0188507	0.118734	1
PDCD11	72	0.0106809	0.118816	1
SCN7A	144	0.00560533	0.118858	1
ACOT8	221	0.00339525	0.118884	1
JAK1	7	0.0489965	0.119278	1
CTU1	48	0.0145238	0.119317	1
GLOD4	30	0.0193287	0.119526	1
MAPK7	45	0.0147549	0.119597	1
MYEOV	48	0.0138511	0.119637	1
WDR3	129	0.00617266	0.119664	1
TMEM184C	31	0.0188609	0.119707	1
ODF3	18	0.0274105	0.119724	1
NPNT	54	0.0126912	0.119844	1
MVD	83	0.00952703	0.119931	1
PLEKHG5	316	0.00169502	0.119998	1
GOLGA6L3	106	0.0073015	0.120073	1
DNAH14	8734	-0.00481944	0.120113	1
PER3	203	0.00376014	0.120222	1
ZNF691	13	0.0324893	0.120237	1
LARP1	23	0.0227524	0.120468	1
RHBDL2	558	-0.000327573	0.120657	1
PRR5L	50	0.0132441	0.120667	1
OAT	103	0.00736975	0.12072	1
RB1CC1	22	0.0239595	0.120789	1
LRRC38	276	0.00219135	0.120894	1
ASL	119	0.006662	0.12096	1
ITGAD	955	-0.00180569	0.121058	1
C1orf159	32	0.0186333	0.121137	1
SP140L	199	0.00372545	0.121152	1
ADD1	44	0.0148251	0.121203	1
KRT2	43	0.0150967	0.121225	1
PDSS2	20	0.0249044	0.121273	1
ASCL3	787	-0.00136952	0.121341	1
ACOX3	135	0.0058927	0.121351	1
ENKD1	100	0.0078143	0.121547	1
SLC25A3	13	0.0330894	0.121568	1
KCNA1	7	0.0455294	0.121574	1
HINFP	18	0.0270396	0.121594	1
DTX1	32	0.0185394	0.121741	1
ENPP1	76	0.00989428	0.121823	1
TSPAN11	40	0.016199	0.121903	1
RINL	35	0.0173836	0.121962	1
TUBB4A	13	0.0321833	0.12202	1
CPEB2	105	0.00747824	0.122088	1
SPATA25	16	0.0284152	0.12212	1
TMPO	72	0.0104353	0.122124	1
TMEM19	117	0.00647475	0.122133	1
SRCAP	7	0.0469167	0.12215	1
KDELR3	107	0.00744505	0.122234	1
SCUBE2	327	0.00139742	0.122323	1
STMN3	39	0.0167609	0.122423	1
ZNF211	1541	-0.00273442	0.12244	1
UFM1	8	0.0427646	0.122552	1
EPS15L1	13	0.032358	0.122644	1
FAM118A	90	0.00850511	0.122678	1
PCDHGC5	101	0.00765849	0.122802	1
BHLHE22	52	0.0132183	0.122849	1
EFCAB7	135	0.00563394	0.122959	1
POLN	997	-0.00188468	0.123123	1
RCE1	15	0.0304098	0.123224	1
NACA2	29	0.0190941	0.123332	1
PROKR2	86	0.00867816	0.123405	1
MS4A15	116	0.00668322	0.12354	1
CHST10	10	0.0374208	0.123666	1
KIR3DL1	98	0.00794144	0.123834	1
TMEM25	35	0.0172142	0.123898	1
KRTAP9-1	58	0.0121952	0.123923	1
PRKAG1	26	0.021175	0.123972	1
GRIN1	22	0.023751	0.12405	1
RBP5	22	0.0231657	0.124086	1
ZDHHC11	134	0.00557776	0.124101	1
TMC5	114	0.00701992	0.124229	1
LSMEM2	123	0.00618053	0.124285	1
TMEM52	37	0.0169489	0.124311	1
SAP25	71	0.01022	0.124357	1
DDX6	1100	-0.00212023	0.124436	1
PROCA1	60	0.0116264	0.124558	1
COMP	101	0.00764538	0.124583	1
DPP7	235	0.00264369	0.12464	1
MEP1B	179	0.00407841	0.124773	1
C1orf174	32	0.0183701	0.124801	1
TMEM150B	23	0.023129	0.124932	1
LIN37	26	0.020521	0.124953	1
CFAP54	547	-0.000352376	0.124967	1
PRPS1L1	49	0.013265	0.12502	1
BLZF1	435	0.000373508	0.125109	1
MERTK	114	0.00659493	0.125174	1
FAM162B	37	0.0165609	0.125521	1
CNTNAP4	92	0.00819486	0.125622	1
[truncated: 13,890 more rows]

## Sheet: PERADIGM_Q874_original
gene	carriers_num	riskscore	p_value	p_value_adjusted
FBN1	9	0.35652	0	0
COL5A1	23	0.120926	3.13743e-06	0.0498506
YME1L1	27	0.114556	3.93127e-06	0.0624679
CNOT4	9	0.178186	4.30032e-06	0.0683278
ZBED5	39	0.0956243	6.2218e-06	0.098852
OR4M1	38	0.0971816	7.67545e-06	0.12194
TGFBR2	10	0.164707	8.35032e-06	0.132653
KCND2	10	0.161684	1.55618e-05	0.2472
SERP2	8	0.17487	1.98739e-05	0.315677
PARP14	149	0.0574709	3.06884e-05	0.487424
TFF1	6	0.195993	3.10233e-05	0.492711
TUBAL3	116	0.0613402	3.34603e-05	0.531383
SLAMF9	37	0.0916937	3.60121e-05	0.571872
TSHZ1	7	0.180146	4.32587e-05	0.686904
PIGH	27	0.100069	6.6017e-05	1
MSMO1	16	0.122243	7.04754e-05	1
CSTL1	122	0.0594599	7.16218e-05	1
CCER2	34	0.0886431	0.000119294	1
LBR	10	0.1431	0.000132223	1
SPOCK3	19	0.108709	0.000179699	1
PLCD1	295	0.0441685	0.000209433	1
PPP2CB	7	0.163275	0.000225266	1
SLC12A7	78	0.0644558	0.000245593	1
SLC35B1	28	0.0910578	0.0002632	1
ATP5G2	83	0.0624189	0.000297392	1
AQP12B	41	0.0783772	0.000339967	1
CMSS1	21	0.101605	0.000348886	1
HIST1H2AL	9	0.139658	0.000394542	1
RNF166	11	0.128913	0.000427319	1
RAD21	590	0.0370945	0.000451352	1
HIGD1C	14	0.114772	0.000453695	1
PICK1	11	0.127203	0.000498266	1
GJD4	48	0.0731298	0.00049963	1
RND2	36	0.0800495	0.000522087	1
MED23	82	0.0610292	0.000582152	1
COX4I2	77	0.0611796	0.000611919	1
MYH15	1973	0.0302676	0.000641379	1
VSIG10L	505	0.0377341	0.000656627	1
CNKSR3	18	0.103042	0.000664795	1
GABARAP	14	0.112813	0.000674647	1
C19orf68	22	0.0949359	0.000717057	1
OR9K2	77	0.0608691	0.00072747	1
LRRC75B	119	0.0532609	0.000752216	1
HBB	18	0.0997039	0.000896724	1
INTU	122	0.0524651	0.000923285	1
KRTAP8-1	20	0.0950634	0.000961121	1
C4orf45	67	0.0624675	0.000970674	1
DHX32	111	0.0534356	0.000972577	1
PCDHB14	43	0.0724223	0.000985391	1
KRTAP2-1	9	0.130412	0.0010755	1
ALG1L2	40	0.0732313	0.00113313	1
HOXA1	20	0.0940889	0.00117899	1
ATP4B	37	0.0750729	0.00121229	1
C2orf91	29	0.0818853	0.00126525	1
ZNF107	170	0.0470677	0.00127165	1
EGFR	151	0.048368	0.00130513	1
SERPINB2	32	0.0788273	0.00131798	1
PPWD1	103	0.0536496	0.00136937	1
LCT	94	0.0550426	0.00137203	1
VAX2	26	0.0846906	0.00143934	1
FSIP1	966	0.0326872	0.0014538	1
CLEC7A	23	0.0872621	0.00149262	1
TOX	8	0.132999	0.00149547	1
RFWD2	7	0.140775	0.00155135	1
NUPR1	80	0.0570415	0.00165431	1
MTOR	30	0.0785286	0.00183515	1
TNIK	15	0.101891	0.00194591	1
SFTPB	178	0.0456579	0.00195222	1
IL36A	19	0.0934244	0.00196553	1
STPG4	71	0.0584835	0.00201222	1
ATPAF1	34	0.0748231	0.00208716	1
ZSCAN5B	186	0.0451937	0.00210399	1
C20orf202	1110	0.0316651	0.00211741	1
S100B	11	0.115153	0.00219396	1
FUT6	49	0.0652266	0.0022486	1
ZNF394	38	0.071491	0.00225105	1
TSPYL1	17	0.0957661	0.00229111	1
MAP4K4	66	0.0598597	0.00231758	1
RNF207	112	0.0512695	0.00232719	1
SUCNR1	17	0.0946397	0.00235387	1
NKX6-3	29	0.0779996	0.00235808	1
ZSCAN18	34	0.0734069	0.00236322	1
CCDC94	24	0.0836773	0.00240007	1
FHDC1	44	0.0676817	0.00240558	1
RAB31	8	0.128046	0.00241746	1
USP6NL	88	0.0547267	0.00245265	1
PRR3	18	0.0925621	0.00247206	1
BBIP1	12	0.106981	0.00247716	1
BLOC1S2	80	0.0559369	0.00248214	1
C9orf64	45	0.0672193	0.00250416	1
MTRNR2L6	38	0.0699951	0.00257742	1
SLCO5A1	90	0.0534642	0.00262228	1
OXT	12	0.107446	0.00265284	1
TP53I11	9	0.119521	0.00271788	1
MYBPC3	61	0.0596408	0.00272077	1
KRT1	17	0.0938259	0.00272859	1
TPRG1	283	0.0403579	0.00273782	1
THNSL1	551	0.0352091	0.00275679	1
OR2H1	28	0.0784581	0.00276804	1
GKN2	39	0.0696552	0.00282084	1
DMKN	122	0.0489786	0.0028797	1
TRIO	22	0.0848693	0.00288818	1
SLC19A2	17	0.0928793	0.00289614	1
CEP192	258	0.0407417	0.00289928	1
FOXF2	37	0.0701386	0.00290023	1
SLC14A2	147	0.0467628	0.00291954	1
PTPN23	55	0.0615978	0.00292234	1
METTL2B	49	0.0643976	0.00295962	1
BECN2	1937	0.029059	0.00299206	1
NFATC2IP	50	0.0631816	0.00312503	1
KRTAP9-2	109	0.0502465	0.00314082	1
ZNF14	190	0.0438603	0.0031633	1
NOC4L	27	0.0782155	0.00317562	1
IQUB	120	0.0489915	0.00318049	1
CDA	8	0.124187	0.00320364	1
IFNG	16	0.0946626	0.00323798	1
ONECUT2	9	0.117211	0.00328604	1
TRAPPC2L	71	0.056279	0.00338247	1
OR52N5	11	0.108383	0.00340384	1
DMTN	18	0.0892986	0.00343928	1
KLK8	54	0.0612731	0.00345022	1
KPNA2	23	0.0809836	0.00346534	1
ARHGEF40	70	0.0564889	0.00353481	1
BSG	30	0.0739687	0.0035529	1
CXCL11	474	0.0355337	0.00360537	1
MRPS10	32	0.0728449	0.00367367	1
SMG9	56	0.0603533	0.00368648	1
DHX29	86	0.0525317	0.00372191	1
WIPF2	10	0.112005	0.00372828	1
ZBTB7C	16	0.092916	0.00372906	1
OR6V1	728	0.0331515	0.00373752	1
SLFN13	440	0.0360931	0.00375314	1
C10orf142	14	0.0978188	0.00375397	1
NPBWR1	67	0.0567283	0.00377534	1
RNF175	228	0.041214	0.00377667	1
ASCC1	56	0.0602767	0.00378073	1
FOXK2	15	0.0960873	0.00378649	1
PARP11	93	0.0517118	0.00379461	1
RSPRY1	8	0.121075	0.00391628	1
CCDC150	181	0.0436068	0.00397994	1
BNC1	6	0.136524	0.0039923	1
HBS1L	233	0.0411234	0.00405628	1
SIGLEC11	194	0.0426558	0.00414695	1
FOXD4L5	281	0.0390251	0.00414903	1
PTTG2	2016	0.028808	0.00419795	1
MPP5	23	0.0799504	0.00421121	1
NEB	592	0.0341628	0.00434209	1
MRPS21	17	0.0891328	0.0043999	1
DSCAM	10	0.109964	0.004406	1
AQP6	16	0.0917106	0.00441128	1
PRRX2	6	0.136729	0.00442158	1
FCGR3B	13	0.0990842	0.00442905	1
RBM12	17	0.088755	0.0044411	1
ADAMTS2	32	0.0712652	0.00458756	1
INTS4	144	0.0454583	0.0046748	1
UQCR10	25	0.0771397	0.00469821	1
MIXL1	9	0.114238	0.00473215	1
USP18	21	0.0817773	0.00474898	1
IKBKE	34	0.0689473	0.00492671	1
PKN1	38	0.0666169	0.00492937	1
RCBTB2	26	0.0761279	0.004962	1
DDX1	16	0.0904052	0.0049652	1
HGD	80	0.0529447	0.00499917	1
ANLN	193	0.042218	0.00502212	1
TMEM56-RWDD3	37	0.0668709	0.00511029	1
STAC	44	0.063193	0.00511369	1
STAM	7	0.124464	0.00520633	1
MRAP2	26	0.0763825	0.00521032	1
HLA-C	208	0.0412107	0.00532489	1
HCAR2	7	0.125063	0.00533802	1
OR2D2	33	0.0694889	0.00549254	1
ALKBH7	41	0.0637674	0.00557452	1
DUSP1	6	0.133833	0.0055779	1
VGLL3	6	0.131546	0.00572495	1
P2RY2	30	0.0717176	0.00583773	1
RPRD1B	22	0.0788677	0.00592611	1
RFXANK	22	0.078564	0.00600864	1
SOCS4	32	0.0695889	0.00608218	1
PON3	627	0.0331309	0.00609783	1
IL10	7	0.121846	0.00611891	1
ASTE1	209	0.0410949	0.00612486	1
C2orf74	71	0.0537987	0.00624231	1
CTXN3	8	0.116587	0.00627389	1
CFAP70	74	0.0535008	0.00636919	1
GRIP2	45	0.0614919	0.00640933	1
CD40	9	0.108702	0.00658242	1
ZNF200	44	0.0621229	0.00661778	1
FEV	14	0.0923758	0.00670696	1
AFAP1L1	99	0.0492925	0.00672357	1
MB21D1	59	0.0565888	0.00679368	1
BBS4	83	0.0509451	0.00687871	1
ANKRD50	22	0.0781275	0.00694327	1
RPL35	6	0.129165	0.00695335	1
SLC6A4	24	0.0753718	0.00696413	1
EIF2B2	97	0.0490185	0.00706449	1
HTN1	70	0.0533214	0.00707653	1
SMC4	116	0.0467736	0.00714698	1
LOC339862	10	0.104887	0.00716284	1
PTH1R	17	0.0851468	0.00720248	1
AHI1	251	0.0388286	0.00723705	1
UBB	25	0.0746577	0.00725694	1
IFNAR1	43	0.0622024	0.00733303	1
RWDD2B	169	0.0424883	0.00734897	1
C4orf46	14	0.0904364	0.00736783	1
PGA3	23	0.0752196	0.00744078	1
C18orf63	102	0.048122	0.00744395	1
VEZT	29	0.070299	0.00744861	1
FAM118B	39	0.0633822	0.00748824	1
TSGA10IP	1060	0.030503	0.00750987	1
SORBS1	93	0.0492493	0.00751002	1
CYP17A1	60	0.0556082	0.00756209	1
KIRREL3	18	0.0824512	0.00756675	1
RERG	24	0.0748796	0.00760688	1
C9orf24	20	0.0796014	0.00765134	1
MCC	78	0.0513725	0.00767032	1
TK1	9	0.109444	0.00769562	1
GIMAP8	89	0.0492825	0.00769721	1
C12orf71	34	0.0666576	0.00774887	1
ADGRE3	234	0.0392722	0.00781974	1
TXNRD3	6	0.127433	0.00795269	1
MAN2A2	626	0.032715	0.00795521	1
EBLN2	26	0.0721944	0.00796354	1
CCNB1	54	0.0566204	0.00802865	1
PTPRO	19	0.0811432	0.00807236	1
ALDOA	12	0.0963619	0.00808235	1
ATP8B1	82	0.050172	0.00813818	1
C7orf34	24	0.0737681	0.00814684	1
ZNF43	257	0.038242	0.00815493	1
FAM102B	8	0.1122	0.00815581	1
HOXD10	364	0.0359513	0.00817218	1
SLTM	25	0.0727017	0.00823575	1
PATL1	38	0.0636594	0.00829994	1
NTM	18	0.0823973	0.00832457	1
C8orf4	94	0.0486606	0.00836313	1
COL6A1	80	0.0506737	0.00839842	1
NOC3L	759	0.031609	0.00856992	1
CNPPD1	33	0.0653023	0.00857072	1
POP5	41	0.0621155	0.00867647	1
POTED	26	0.0721455	0.00867824	1
NLGN1	15	0.08839	0.00869713	1
RPE	77	0.0515608	0.00876159	1
MCOLN1	31	0.0675992	0.00878794	1
CP	91	0.0487656	0.00885035	1
ERCC6	422	0.0348429	0.008858	1
LPIN3	451	0.0342711	0.00901772	1
ARVCF	77	0.0507476	0.00904586	1
PNMT	71	0.0522488	0.00907295	1
CREG1	23	0.0752322	0.00925178	1
SLC2A13	6	0.123441	0.00941726	1
HR	57	0.05524	0.00943355	1
ATR	114	0.0459931	0.00954912	1
GPR1	30	0.0674155	0.0096603	1
AHSA2	364	0.0355141	0.00967006	1
MRPS27	48	0.0582838	0.00967721	1
SRRM4	21	0.0758726	0.0097556	1
LRRC71	718	0.0317368	0.00976232	1
TNS1	18	0.0808878	0.009788	1
ADD2	37	0.0625282	0.009813	1
SLA	13	0.0914663	0.00981743	1
ZNF8	39	0.0621841	0.00983817	1
PPM1L	10	0.100612	0.00990635	1
PGP	9	0.103786	0.00994067	1
ISL2	17	0.0820154	0.0100234	1
EFEMP1	29	0.0682548	0.010055	1
SLC29A2	221	0.0392664	0.0101499	1
CLEC19A	29	0.0687262	0.0101762	1
NSA2	51	0.0568934	0.0103958	1
CCL1	15	0.0851871	0.0103992	1
MCOLN2	29	0.0677839	0.0104032	1
IDH3B	97	0.0474455	0.010427	1
PRSS57	1135	0.0298678	0.0104318	1
MYO1G	56	0.0548707	0.0104524	1
GSTA4	10	0.101687	0.0104576	1
RAB44	553	0.0329048	0.0104707	1
TMEM52	37	0.0625499	0.0104901	1
ASB10	42	0.060329	0.0105017	1
HTR3B	51	0.056537	0.0105937	1
ZNF467	155	0.0420535	0.0106766	1
GOLGA8B	217	0.0390751	0.0108957	1
KRTAP12-2	20	0.076661	0.0109132	1
ARAP2	153	0.0421769	0.010918	1
WHAMM	186	0.0402842	0.0109919	1
TNFRSF19	76	0.0501377	0.0110288	1
FAM208A	63	0.0531622	0.01115	1
CCDC127	77	0.0499032	0.0112386	1
NEBL	840	0.0309332	0.011335	1
ASPM	603	0.0323671	0.0114418	1
PRAMEF6	268	0.0374092	0.0114526	1
VPS37A	11	0.094064	0.0115261	1
C6orf47	20	0.0750759	0.0115478	1
KCNS2	19	0.077655	0.0115889	1
LCN15	30	0.0665897	0.0116351	1
ARHGEF37	1864	0.0280786	0.0117511	1
ROM1	95	0.0470177	0.0117774	1
MRVI1	45	0.0582146	0.0118001	1
BDP1	247	0.037547	0.0118291	1
DPAGT1	42	0.0601047	0.0118417	1
MBD2	91	0.047716	0.01203	1
LCE3B	8	0.106669	0.0120385	1
SCG2	13	0.0892055	0.0120407	1
C1orf64	29	0.0669546	0.0120614	1
USF3	26	0.0700313	0.0121215	1
DNASE1L3	55	0.054854	0.0121225	1
TPPP2	412	0.0343066	0.0121746	1
PRR23C	393	0.0344186	0.0122227	1
AARS2	160	0.0412478	0.0122258	1
ZNF287	20	0.0773737	0.0122426	1
PPAT	13	0.0887595	0.0122721	1
COLEC10	58	0.0540752	0.0123969	1
RASGRF2	23	0.0710966	0.012404	1
SYCP2L	114	0.0448996	0.0124276	1
C16orf45	16	0.0820625	0.0125108	1
EVL	6	0.118145	0.0125169	1
KLK3	29	0.0666255	0.0125312	1
TBC1D10A	17	0.0795155	0.0127373	1
ZNF610	46	0.0569561	0.0127679	1
TRIM22	96	0.0465141	0.012957	1
CNTROB	117	0.0442248	0.0130634	1
RASSF1	33	0.0633754	0.0131387	1
ALDH3A1	213	0.0388291	0.0131417	1
MTSS1	11	0.0919655	0.0132408	1
PDCD5	20	0.075232	0.0132544	1
ADAMTS1	12	0.0896527	0.0133238	1
SERINC4	232	0.0382558	0.0133591	1
RFPL1	16	0.0799098	0.0133839	1
LCE2B	6	0.117371	0.0134121	1
SLC38A3	6	0.118219	0.0134578	1
PLEKHA1	97	0.0463398	0.0135001	1
BCKDHB	99	0.0457393	0.0135271	1
RAB30	26	0.0684219	0.0135673	1
UQCRB	26	0.0683323	0.0135885	1
LRRC55	671	0.0315718	0.01368	1
TEKT5	16	0.0810145	0.0137395	1
PSG1	88	0.0471801	0.0137879	1
NR3C1	11	0.0940636	0.0138448	1
TMEM208	43	0.0581083	0.0139011	1
CGNL1	40	0.0590284	0.014045	1
PPY	29	0.0653592	0.01406	1
VTN	306	0.0358361	0.014287	1
TCP11	141	0.0420229	0.0142871	1
SLC39A10	8	0.104642	0.0143729	1
CD276	244	0.0371931	0.0143903	1
DYRK2	8	0.105006	0.0143939	1
CISD1	6	0.115735	0.0143967	1
BLK	96	0.0460442	0.0145062	1
NUP214	158	0.0407808	0.0145789	1
E2F6	12	0.0886254	0.0146213	1
TMEM184B	13	0.0856429	0.0147945	1
DUOX1	617	0.0318468	0.0148015	1
APOBEC3F	28	0.0669623	0.014811	1
MED16	207	0.0387204	0.0148274	1
GRHPR	294	0.0356617	0.0148513	1
QPCT	345	0.034916	0.0148566	1
TEKT4	143	0.0418956	0.0150643	1
LGALS14	10	0.0954526	0.0151318	1
KLHL12	32	0.063862	0.0151344	1
ASAH2B	24	0.0692248	0.0153288	1
NDUFAF7	114	0.0441242	0.0153787	1
HRAS	99	0.0452493	0.0154259	1
SF3B3	9	0.0988511	0.0156356	1
CCDC146	149	0.0412731	0.0157816	1
TSPYL6	25	0.0673543	0.0158	1
FAM124B	72	0.0493586	0.0158472	1
SAMD7	63	0.0508967	0.0159691	1
SMTN	62	0.0512161	0.0159787	1
TMEM262	19	0.0743243	0.0159789	1
UBASH3A	97	0.0460745	0.0159909	1
GLIS1	42	0.0577086	0.0160162	1
BRDT	69	0.0499791	0.0162154	1
RIIAD1	22	0.0707454	0.0162572	1
KATNA1	123	0.0428498	0.0162804	1
POLE	165	0.0399554	0.0163783	1
C9	724	0.0309524	0.0164885	1
ITGB4	179	0.039546	0.0165678	1
PRR27	24	0.0687181	0.0166241	1
CFI	48	0.0550339	0.0166597	1
PALD1	68	0.0498161	0.016748	1
FAM200B	299	0.0355448	0.0167561	1
OR4A15	30	0.0640973	0.0168213	1
RUNX1	11	0.0900922	0.0169558	1
COX6A1	37	0.0596344	0.0170775	1
TRIP10	52	0.0534496	0.0171177	1
NSRP1	31	0.0627345	0.0172059	1
CYP4Z1	107	0.0444492	0.0173691	1
CNTNAP2	72	0.049104	0.0173805	1
ZDHHC18	47	0.0546787	0.0175878	1
GTSF1L	8	0.10109	0.0175904	1
UTP20	92	0.0456825	0.0176693	1
CDCA7	10	0.0932352	0.017719	1
OR10G8	26	0.0669213	0.017922	1
QRSL1	74	0.0478865	0.0179233	1
SLIRP	58	0.051926	0.0179664	1
ZBTB8A	19	0.0732676	0.0179884	1
HS1BP3	53	0.0528973	0.0180693	1
SLC25A33	11	0.0883508	0.018167	1
PIK3R4	30	0.0628661	0.0182354	1
TACC2	233	0.0371146	0.0182489	1
OR4D5	21	0.0717865	0.018262	1
PIGU	31	0.0621967	0.0185007	1
FBXO17	81	0.0468707	0.0185033	1
PFKL	84	0.046751	0.01862	1
TMEM79	77	0.0476186	0.0188093	1
C20orf196	12	0.0858702	0.0188185	1
CYP2A6	106	0.0435738	0.0188514	1
LRIG1	546	0.0319507	0.0188869	1
DEPDC1	64	0.0501476	0.0190396	1
PPP1R3E	21	0.0710037	0.019115	1
ATP5D	25	0.0665764	0.0191411	1
NDOR1	76	0.0477309	0.0191731	1
RNF130	13	0.0821738	0.0192172	1
GFPT2	253	0.0364546	0.0192223	1
C4orf17	56	0.0515894	0.0192726	1
LY6G5C	20	0.0718109	0.0193137	1
CACNA1E	20	0.0720593	0.0193643	1
SKIL	6	0.109702	0.0193792	1
ZIC4	36	0.0580978	0.0196495	1
CLN6	75	0.0479057	0.0196742	1
KRTAP10-4	78	0.0474241	0.0198174	1
ATP2B2	30	0.0618863	0.0198593	1
C6orf58	54	0.0521794	0.0198989	1
ANKRD33	59	0.0509525	0.0199917	1
SNX8	40	0.0570137	0.020013	1
SCARF2	16	0.0773813	0.0200648	1
ZBTB9	36	0.05824	0.0201409	1
PHF1	6	0.109973	0.0201433	1
KIR3DL2	149	0.0402709	0.0201504	1
FGF3	32	0.0606528	0.020165	1
SRPRB	24	0.0668985	0.020191	1
ANKRD1	59	0.0505213	0.0202491	1
TTC6	504	0.0322886	0.0202695	1
IL17REL	36	0.0588013	0.0202771	1
ZNF501	87	0.0458295	0.0203059	1
OR10G3	14	0.0805683	0.0203455	1
MARCO	162	0.0396418	0.0204035	1
NOS1	31	0.0610681	0.0204119	1
IGSF6	12	0.0844206	0.0204751	1
GABRA5	9	0.094659	0.0204843	1
CCKAR	35	0.0593043	0.0205747	1
SH3BGR	102	0.0440679	0.0205854	1
CARHSP1	16	0.076443	0.0206359	1
TACC1	22	0.068601	0.0206496	1
IFT74	642	0.0310958	0.0207408	1
CTDSP1	26	0.0645618	0.0207464	1
C10orf91	53	0.0525251	0.0208308	1
LRRC69	72	0.0480475	0.0209026	1
ORC5	51	0.0527943	0.0209418	1
ATP2A1	219	0.0371804	0.0209773	1
UGT2B10	283	0.0352156	0.0210893	1
COL1A2	11	0.0858293	0.021097	1
RNGTT	19	0.0718885	0.0211159	1
GPX8	18	0.0731504	0.0211391	1
EFEMP2	15	0.0764725	0.0211576	1
HAGH	926	0.0297081	0.0212421	1
LPO	676	0.030767	0.0212534	1
OR4Q3	48	0.0534427	0.0212627	1
GPRC5C	44	0.0552123	0.0213043	1
PKN2	10	0.0898115	0.0213136	1
ANKMY1	207	0.037452	0.0213362	1
RHBDL2	558	0.0316685	0.021425	1
TRIP6	47	0.0540344	0.0214396	1
SFMBT1	10	0.0894995	0.0214655	1
ANXA9	72	0.0479523	0.0216207	1
GADL1	104	0.0436217	0.0216371	1
RTCA	27	0.0641672	0.0216647	1
HEATR4	168	0.0390855	0.0217751	1
GPSM1	77	0.0468217	0.0217941	1
GTF2H1	9	0.0934078	0.0218336	1
HIST1H3D	8	0.0963926	0.0218861	1
FAM193B	21	0.0689919	0.0219054	1
STEAP1	31	0.0604077	0.0219142	1
BMP1	46	0.0539515	0.021976	1
PDGFRB	35	0.0584198	0.0220048	1
KIAA1328	448	0.0327602	0.0220419	1
HES4	56	0.0506081	0.0220712	1
RRH	107	0.0431578	0.0221359	1
TTC25	45	0.0540873	0.022177	1
TMEM223	25	0.0645521	0.0222177	1
ZSCAN29	93	0.0443427	0.0222365	1
CNTN3	21	0.0690462	0.0222653	1
WDR61	17	0.0742788	0.0224749	1
C12orf57	82	0.0461219	0.0225063	1
FLNC	33	0.0594389	0.0225264	1
COL12A1	43	0.0552723	0.0225588	1
B3GALT2	15	0.0773178	0.02274	1
HIST1H3C	22	0.0678857	0.0227733	1
EDC4	29	0.061789	0.0227842	1
CDKN2AIP	21	0.0684866	0.0227998	1
ANKRD13B	17	0.0730291	0.0229007	1
TRMT112	20	0.0690643	0.0230025	1
ZFAND6	22	0.0673008	0.0230753	1
SFXN2	913	0.0294344	0.0230915	1
MFAP3	9	0.0927214	0.0231923	1
PRAMEF14	479	0.0321423	0.0232163	1
COL15A1	301	0.0346092	0.0232954	1
SLC38A10	225	0.0363924	0.0233503	1
FAM98B	24	0.0653691	0.0234485	1
KRT39	115	0.0420756	0.0234485	1
CEP83	128	0.0410619	0.0235303	1
CER1	25	0.0642616	0.0235655	1
INPP5E	57	0.0503332	0.0236255	1
SPRYD3	22	0.0669199	0.0236502	1
ACACB	296	0.0348223	0.0237055	1
DNAAF5	89	0.0452685	0.0237123	1
HCK	40	0.0560253	0.0237681	1
DNAH5	625	0.0309078	0.0238881	1
SFR1	27	0.0632407	0.0239956	1
KRT28	120	0.0416089	0.0240557	1
LOC441155	89	0.0447897	0.0241565	1
GJA1	9	0.0903719	0.0241612	1
SYCN	60	0.0496124	0.0242821	1
STK39	8	0.0958333	0.0243344	1
LY6E	12	0.0837331	0.024338	1
OR2M4	23	0.0660514	0.0243436	1
CAP2	33	0.0588524	0.0243528	1
MX2	87	0.0449163	0.0244581	1
DYSF	294	0.0346806	0.0244788	1
DEPDC1B	50	0.0520062	0.0245124	1
GGN	38	0.0560656	0.0245587	1
ITPRIP	87	0.0448181	0.0245849	1
OR11A1	13	0.0801001	0.0246006	1
KIAA0100	120	0.0414032	0.0246217	1
RTN4	19	0.0700494	0.0247161	1
TTC14	181	0.0379779	0.0247326	1
CARD9	1403	0.0281202	0.0247428	1
PPIF	72	0.0473403	0.0251249	1
KXD1	7	0.0988183	0.0251522	1
FFAR3	6	0.107197	0.0252281	1
GDAP1L1	16	0.0743526	0.025259	1
SLU7	42	0.0545675	0.0253555	1
ZNF607	224	0.0365763	0.0255893	1
ANXA13	39	0.0554903	0.02564	1
SHISA2	15	0.0760139	0.0257546	1
KIR2DS4	58	0.0498832	0.0259378	1
C17orf99	68	0.0475094	0.0259433	1
HIP1R	176	0.0382765	0.0259721	1
ENDOV	72	0.0470318	0.0259986	1
CA6	35	0.0572694	0.0261197	1
SOS1	37	0.0562505	0.02617	1
CSE1L	7	0.101039	0.0262107	1
FAM57B	54	0.0506123	0.0262469	1
H1FNT	45	0.0530114	0.026313	1
RC3H1	74	0.0466557	0.0263781	1
GPD1L	15	0.0739357	0.0263935	1
FSTL3	16	0.0737177	0.0264145	1
WDR92	14	0.0764927	0.0264779	1
GSTK1	134	0.0400623	0.0264896	1
CYP2D6	140	0.0399009	0.0265214	1
SPOP	7	0.100031	0.0265232	1
TSPAN11	40	0.0553679	0.0265985	1
FES	38	0.0553777	0.0267713	1
ZNF512	13	0.0793756	0.0267749	1
STAT3	30	0.0598427	0.0267787	1
RBMXL1	11	0.084012	0.0268625	1
PITX2	6	0.10503	0.026942	1
CUL9	1249	0.028342	0.0269913	1
BAHD1	9	0.0894577	0.0270373	1
TAOK3	105	0.0426196	0.0270699	1
TRIML2	46	0.0527515	0.0270733	1
PTPRA	41	0.0549784	0.0273315	1
CASR	15	0.0746408	0.0273766	1
UTP6	90	0.0439357	0.0274615	1
TAF1C	190	0.0373241	0.0275111	1
TREML1	31	0.0585013	0.0275161	1
GZMM	1334	0.0280681	0.0275208	1
KIFC1	40	0.0548866	0.0275372	1
MEP1B	179	0.0377567	0.0276866	1
CCZ1	81	0.0454491	0.0278155	1
VWA5B1	136	0.0394959	0.0279009	1
FAM189A2	75	0.045774	0.02792	1
TMEM241	24	0.0642753	0.027928	1
TTF2	188	0.0373399	0.0279455	1
GOPC	32	0.058234	0.0281411	1
LYRM7	13	0.0788074	0.0282395	1
LIMK2	163	0.0381267	0.0282917	1
ABCA12	113	0.0411805	0.0284807	1
ZBTB10	15	0.0739103	0.0286026	1
SLAIN1	42	0.0530753	0.0286938	1
PVRIG	348	0.0334089	0.0288943	1
SCN3B	8	0.0933628	0.0290339	1
TMEM170A	132	0.0401251	0.029186	1
TNFSF12	11	0.0831244	0.0293569	1
FAM135A	67	0.0470562	0.0293961	1
TTPA	106	0.041939	0.0297058	1
NTHL1	569	0.0309392	0.0297282	1
KRTAP10-8	217	0.0360695	0.0297342	1
TRMT10C	75	0.0454834	0.0298892	1
CLCN3	12	0.0799169	0.0301239	1
XPR1	10	0.0844226	0.0301775	1
NEDD9	15	0.0735448	0.0301983	1
GTF3C1	32	0.0571899	0.0302292	1
GALNT12	49	0.0509904	0.030403	1
HECTD2	29	0.0592606	0.0304109	1
EFNA4	66	0.0464959	0.0304744	1
ACTL8	29	0.0591976	0.0305538	1
GPR22	18	0.0690966	0.0306656	1
OSBPL11	14	0.0755709	0.0307069	1
CHI3L1	66	0.0468339	0.0307484	1
PEG10	17	0.0705949	0.0308471	1
PRAC2	172	0.0372904	0.0308476	1
SLC38A1	73	0.0460309	0.0309225	1
AADACL2	102	0.0423516	0.0310233	1
PPP1R26	32	0.056866	0.0311473	1
SLC35D1	27	0.061048	0.0311474	1
APCS	256	0.0349598	0.0311694	1
TBC1D2	87	0.0436227	0.0312774	1
ZNF419	213	0.0361355	0.0313417	1
TMEM186	25	0.0613651	0.0313773	1
CTRB1	41	0.0530911	0.0314432	1
COL11A1	124	0.0403706	0.0314547	1
KIR3DL1	98	0.0423891	0.0315076	1
VSTM5	79	0.0449233	0.0315601	1
GPR150	776	0.029687	0.0316085	1
CFAP44	165	0.0378298	0.0316349	1
FGFBP1	236	0.0351212	0.0316398	1
AUNIP	1834	0.027148	0.0316724	1
ACSM2A	2536	0.0264684	0.0316846	1
LPIN1	115	0.0409758	0.0317108	1
CA7	8	0.0924823	0.0317264	1
METTL6	456	0.0316724	0.0317862	1
GZF1	71	0.0460738	0.0318152	1
TMBIM4	241	0.0350941	0.0318301	1
LILRA1	450	0.0318381	0.0318895	1
CKB	6	0.10236	0.031944	1
PPP2R3A	73	0.045344	0.0319782	1
PRELID3B	7	0.0956372	0.0320478	1
COPS7B	15	0.0728768	0.0321218	1
LRRK1	196	0.0365144	0.0322452	1
FADS3	8	0.0913167	0.0322653	1
NPEPPS	14	0.0744347	0.0323844	1
DHDDS	9	0.0874395	0.0324786	1
RRAD	69	0.0460249	0.0324845	1
SPATA31D3	29	0.0591399	0.0325184	1
RHOT2	110	0.0413815	0.0325949	1
CHST8	25	0.0616149	0.0326925	1
SSR3	21	0.064516	0.0327526	1
HCAR3	288	0.033837	0.0327935	1
MMP13	83	0.0438942	0.0328246	1
BCL2L14	47	0.0505899	0.0328476	1
GRIN1	22	0.0635881	0.0328587	1
ACRV1	29	0.0586168	0.0328891	1
TMPO	72	0.0454746	0.0329871	1
FAM76A	6	0.101827	0.0330398	1
SASS6	33	0.0566938	0.0333668	1
FAM110D	17	0.069095	0.0333798	1
BOD1L2	38	0.0543675	0.0335316	1
RSPO2	22	0.0638748	0.03386	1
ATCAY	6	0.101226	0.0340378	1
PRDM14	21	0.0650245	0.0340507	1
PPT2	7	0.0947707	0.0341438	1
ETFRF1	36	0.0545769	0.0342537	1
RNPEPL1	15	0.0724526	0.0342973	1
MMP7	25	0.0604413	0.0343191	1
RIOX1	21	0.0645496	0.0343217	1
ABCC5	42	0.0515655	0.0343889	1
EFCC1	192	0.0363504	0.0345052	1
ARHGEF19	94	0.0422398	0.0345359	1
FBXW10	836	0.0292587	0.0347301	1
GBX2	50	0.0497277	0.0347912	1
LRRC26	138	0.0390618	0.034812	1
ABLIM1	830	0.0292398	0.0348207	1
EPHA4	14	0.0733573	0.0348702	1
SLC39A12	47	0.0504004	0.0348836	1
ADAMTSL4	653	0.0300528	0.0349096	1
GTSF1	11	0.0804413	0.0349644	1
MYLIP	20	0.0643895	0.0350267	1
SUSD3	69	0.0453732	0.0350449	1
PRSS38	44	0.0511992	0.0350657	1
UVSSA	45	0.0512606	0.0350705	1
KRTAP4-5	41	0.0527789	0.035129	1
NTS	42	0.0520983	0.0353364	1
TTC30A	51	0.0494625	0.0353775	1
RELL1	8	0.0897558	0.0354577	1
TNS3	14	0.0741209	0.035463	1
C5orf24	7	0.0950475	0.035565	1
CNOT3	7	0.0943701	0.0357015	1
RIOK1	89	0.0429574	0.0357131	1
PGM2L1	30	0.057132	0.0357536	1
BNIPL	90	0.0428678	0.0357725	1
SLC13A3	20	0.0650667	0.0358356	1
PLA2G4D	1138	0.0282629	0.0361605	1
ELSPBP1	37	0.0538648	0.0361692	1
UCHL3	45	0.0507875	0.0363183	1
EPOR	85	0.0432792	0.0363309	1
ELP5	270	0.0343603	0.0363828	1
LTBP4	126	0.0395564	0.0364146	1
HEPHL1	379	0.0322332	0.0365694	1
KIAA1191	41	0.0522335	0.0365858	1
TMEM99	38	0.053583	0.0366263	1
HDHD2	28	0.0579238	0.0366315	1
IFFO2	7	0.0947606	0.0366514	1
SLC2A6	29	0.0575566	0.0366578	1
NADSYN1	83	0.0433706	0.0367777	1
TMEM242	113	0.0404244	0.0367786	1
INCA1	23	0.0621478	0.0368542	1
CDPF1	16	0.0692618	0.0369119	1
TRDN	369	0.032439	0.0369294	1
KCTD13	20	0.0647431	0.0369518	1
GPIHBP1	9	0.0853718	0.037001	1
C7orf49	26	0.0600971	0.0370759	1
TMEM40	24	0.0608834	0.0370938	1
TEKT1	389	0.0323208	0.0371345	1
ENPP6	26	0.0600192	0.0371366	1
MRPL50	13	0.0754339	0.0373188	1
NUP43	39	0.0526063	0.0373645	1
RBFOX1	8	0.0885734	0.0373724	1
CCDC14	355	0.0325592	0.0373738	1
IL5RA	82	0.0432648	0.0373788	1
IGSF22	1475	0.0275618	0.0374864	1
SV2B	20	0.0641081	0.0375503	1
LILRB3	413	0.031829	0.037606	1
GMPPA	53	0.0482982	0.0376252	1
SMIM23	12	0.0765602	0.0376265	1
CYB5R4	39	0.0525221	0.0376608	1
IL26	11	0.0790367	0.0376866	1
SLC39A5	261	0.0342061	0.0377264	1
C9orf43	118	0.0399091	0.0378231	1
CITED4	18	0.0666942	0.0378435	1
GRIA4	34	0.0551034	0.0379204	1
BATF2	55	0.0476221	0.037923	1
PPP1R35	68	0.0451583	0.0379245	1
LAMP1	102	0.0410285	0.0379854	1
TSKS	20	0.0644497	0.0380781	1
KPNA7	161	0.0374366	0.0380826	1
ROGDI	34	0.0545612	0.0381575	1
GJB4	518	0.0307585	0.0382185	1
FLOT2	55	0.0477176	0.0383646	1
ACAD11	115	0.0398734	0.0383653	1
MGARP	22	0.0625371	0.0384536	1
FAM159A	48	0.0489799	0.0385154	1
SLC9A9	56	0.0477622	0.0385349	1
CCDC92	13	0.0735701	0.0386385	1
RCOR3	11	0.0798668	0.0387381	1
CD209	18	0.0668239	0.0388235	1
TRIQK	9	0.0844829	0.0388626	1
PPIP5K2	194	0.0358457	0.0388873	1
SLC35F2	97	0.0413565	0.0389742	1
TMEM115	16	0.0697781	0.038977	1
MYOCD	55	0.0475647	0.0390506	1
NEIL3	27	0.0586997	0.0391043	1
DNAJB13	23	0.0616439	0.0396195	1
CNTN5	35	0.0543828	0.0396879	1
RGL4	433	0.0317537	0.0396896	1
LY96	11	0.0785025	0.0397233	1
SERPINA6	11	0.0782561	0.0397547	1
ZNF502	124	0.0392623	0.0399337	1
IRS2	9	0.0838403	0.0400334	1
ASPG	358	0.032373	0.040105	1
RGSL1	274	0.0337769	0.0401478	1
ICE1	44	0.0505741	0.0401507	1
ANKAR	553	0.0305353	0.0401717	1
PARP9	44	0.05026	0.0402247	1
TSC1	14	0.072489	0.040255	1
WDR48	34	0.0539802	0.0402858	1
SLC7A7	79	0.0436393	0.0403162	1
CFHR1	72	0.0442747	0.0403317	1
OR7A10	22	0.0616164	0.0403721	1
PSMG3	26	0.0588182	0.04048	1
SCMH1	22	0.0616741	0.0405403	1
TMEM9	15	0.0697891	0.0405938	1
RTKN	34	0.0540615	0.0405962	1
FAM169B	15	0.0686068	0.0406254	1
LRCH4	29	0.0567792	0.0406369	1
LYPLA1	36	0.0531516	0.0407344	1
GIT1	6	0.0971531	0.0407344	1
OR52B4	37	0.05301	0.0407902	1
TP53RK	45	0.05013	0.0409227	1
CLCNKB	500	0.0306164	0.0411352	1
ORAI2	11	0.0773731	0.0412132	1
SPATA13	80	0.0431826	0.0412343	1
ZNF510	143	0.0379242	0.0412726	1
RNF19B	75	0.0437057	0.0413787	1
VHLL	83	0.0425609	0.0413975	1
EPRS	69	0.0450129	0.0414167	1
TMEM191C	345	0.0324858	0.0414412	1
CD163	50	0.0483897	0.041532	1
TEFM	51	0.0483435	0.0416458	1
GMPS	23	0.061133	0.0417	1
PEX14	8	0.0873833	0.0418702	1
PLAU	32	0.0548031	0.0418798	1
C10orf76	42	0.0511442	0.0419173	1
CSRP3	41	0.0506309	0.0419249	1
CRLS1	76	0.0434012	0.0420304	1
ATP6V1A	17	0.0664645	0.0420877	1
DOCK3	368	0.0320895	0.0420954	1
TTYH3	7	0.0899317	0.0421604	1
HOXC6	14	0.0708559	0.0422423	1
HOXB2	54	0.0473366	0.0424315	1
VAT1L	27	0.0577688	0.0424417	1
WDR19	202	0.0353758	0.0424858	1
CAPRIN1	19	0.0639841	0.0426179	1
UXS1	46	0.0495988	0.0426891	1
AARS	59	0.0462751	0.042777	1
PAGR1	60	0.0461357	0.0428433	1
GNLY	1953	0.0267244	0.0428654	1
HYOU1	27	0.057376	0.04295	1
ANKRD9	19	0.0641692	0.0429785	1
ICK	54	0.0473373	0.0429863	1
SLC39A9	14	0.0720883	0.0430519	1
ACTL7B	7	0.090857	0.0430525	1
PLEKHB1	35	0.0533425	0.0431034	1
ERI1	32	0.0547573	0.0432465	1
ARID5A	26	0.0579615	0.0432485	1
RASSF2	49	0.0480364	0.0432485	1
AIRE	542	0.0305055	0.0433243	1
SARDH	296	0.0330497	0.0433658	1
CHRNA10	48	0.0487582	0.0433764	1
KCNC3	30	0.0554383	0.0437481	1
HLA-B	65	0.0449081	0.0437931	1
LDLRAD2	47	0.0484904	0.0438197	1
NSFL1C	10	0.0788678	0.0438311	1
HACL1	150	0.0373031	0.0438639	1
TFIP11	106	0.0403593	0.0439026	1
ZC3H4	9	0.0822182	0.0439348	1
GPR17	30	0.0551007	0.0439737	1
GPAT2	126	0.0384887	0.0440457	1
EVC	147	0.0374043	0.0440819	1
SLC24A4	48	0.0485091	0.0441032	1
CFHR3	74	0.0434962	0.0441133	1
PRL	18	0.064614	0.0441231	1
WDR45B	9	0.082369	0.0441318	1
CRCT1	12	0.07512	0.044134	1
MGAT4A	51	0.0479193	0.0441402	1
MNDA	41	0.0504909	0.0441441	1
ANKIB1	20	0.0630438	0.0441558	1
FCGR3A	73	0.043257	0.0441674	1
FGD4	115	0.0394483	0.0441926	1
CLSPN	50	0.0480288	0.0443736	1
C21orf62	48	0.0484254	0.0444655	1
UIMC1	66	0.0447729	0.0445574	1
PLPP4	114	0.0394365	0.0446284	1
TRIP11	296	0.0331629	0.0446368	1
OMA1	34	0.0539913	0.0447352	1
DNAJC8	18	0.0650665	0.0447594	1
SURF1	368	0.0320877	0.0447611	1
LSM3	36	0.0525069	0.0449429	1
MUC15	90	0.0418554	0.0449994	1
LRP10	39	0.0514968	0.0452314	1
ANKRD11	7	0.0906045	0.0453126	1
TNNT2	85	0.0420432	0.0453454	1
ADAMTS3	32	0.0538238	0.0454322	1
YOD1	8	0.0862599	0.0454945	1
FRMPD2	300	0.0329135	0.04558	1
TGM1	249	0.0337493	0.0456195	1
CDH24	105	0.039868	0.045703	1
CATSPER2	111	0.0395881	0.0457511	1
FAM84A	10	0.0799456	0.0457982	1
FADS6	27	0.0568993	0.0458439	1
PROKR2	86	0.0415485	0.0458529	1
ARHGEF35	178	0.0358652	0.0458986	1
ZDHHC3	58	0.0454388	0.0459318	1
IDI2	302	0.0327679	0.045986	1
MYEOV	48	0.0484197	0.0460454	1
FABP7	8	0.0859579	0.0462532	1
GOLM1	75	0.0432239	0.0463896	1
IPO11	40	0.0505937	0.0464366	1
OR3A1	362	0.0320071	0.0464651	1
PRKAG2	25	0.0578318	0.0464724	1
CYP27B1	37	0.052171	0.0464931	1
OPN3	26	0.057055	0.0465164	1
SWSAP1	96	0.0404344	0.0465325	1
RILP	48	0.0481902	0.0465383	1
MAPK10	16	0.0668502	0.046712	1
TMEM161A	305	0.0326919	0.0468893	1
PRDX1	21	0.0608283	0.0469833	1
RGS7	12	0.0730177	0.0470363	1
OR1B1	40	0.0505532	0.0471365	1
AKR1B1	15	0.0687232	0.0471968	1
CT62	213	0.0348309	0.0472402	1
DCHS1	31	0.05426	0.0472478	1
TTC39A	28	0.0564484	0.0472832	1
OR56A5	14	0.0691532	0.04733	1
DIMT1	168	0.0363961	0.0473411	1
ATP5H	52	0.0472974	0.0475124	1
TMEM91	19	0.0629553	0.0475498	1
TRIM31	1475	0.0272008	0.0475501	1
CENPF	571	0.0300243	0.0476538	1
HAX1	210	0.034884	0.0476985	1
TUBG2	56	0.0466783	0.0476991	1
ZNF584	199	0.0350675	0.0477407	1
FBLN2	76	0.042574	0.047798	1
CCDC77	116	0.0390877	0.0480048	1
TRIM51	117	0.0386584	0.0481005	1
TNN	244	0.0339327	0.0481108	1
KRTAP9-9	10	0.0777627	0.0486637	1
OPA1	32	0.0535758	0.0486939	1
PPP1R9A	21	0.0603312	0.0487055	1
BPHL	62	0.0448023	0.0488158	1
ECT2L	1114	0.0278333	0.0488462	1
PLAC4	18	0.0630525	0.0488615	1
ATP13A5	1411	0.0271647	0.0488959	1
DPP4	154	0.0366408	0.0490025	1
IGDCC4	73	0.0432241	0.0490468	1
SLC46A1	17	0.0654744	0.0490841	1
PNISR	19	0.0628708	0.0491758	1
CLN3	47	0.0481065	0.0493264	1
ABCG4	28	0.05563	0.049337	1
SMARCA2	56	0.0459126	0.0493414	1
BIRC6	18	0.0642019	0.0494594	1
MED8	32	0.053441	0.0494623	1
OR6N2	20	0.0613161	0.0495	1
IGFBP1	152	0.0366104	0.0496345	1
ZNF16	81	0.042159	0.0496555	1
WIPF3	56	0.0458769	0.0496844	1
OR5H15	58	0.0455154	0.0498397	1
NDUFA3	43	0.0491612	0.0499417	1
PGPEP1L	51	0.0469564	0.0499774	1
ABCC10	109	0.0391771	0.0500255	1
MVB12B	27	0.0559544	0.0500407	1
PAPLN	2261	0.0262629	0.0500786	1
C7orf71	20	0.0612855	0.0501845	1
FAM46A	149	0.0368348	0.0502029	1
SIX1	22	0.0595561	0.050203	1
CPSF4	18	0.0637083	0.0502576	1
TRIM60	282	0.0328906	0.0502716	1
SAP25	71	0.0426856	0.0502792	1
FILIP1	155	0.0364407	0.0503529	1
SPACA7	45	0.0484905	0.0503993	1
ZNF623	163	0.0364222	0.0507593	1
GALNT1	15	0.0665882	0.0507767	1
HMG20A	28	0.0550086	0.050936	1
SPAG11B	54	0.045974	0.0509498	1
RNASE9	54	0.0461709	0.0509927	1
OR7C1	147	0.0367424	0.0510474	1
PSAP	25	0.0570282	0.051067	1
ERMAP	31	0.0538126	0.0511899	1
JAGN1	7	0.0869841	0.0512162	1
GRK2	9	0.0797325	0.0513561	1
TBC1D22B	11	0.0737236	0.0514366	1
RASA2	81	0.0416018	0.0514704	1
MFRP	88	0.0408863	0.0515915	1
TBKBP1	17	0.0645095	0.051592	1
PP2D1	159	0.0362201	0.0516181	1
IQCC	506	0.0300947	0.051765	1
EVPLL	54	0.0463356	0.0519621	1
OR2G2	20	0.0619224	0.051977	1
GLT8D1	100	0.0401461	0.0519899	1
CST9L	47	0.0478892	0.0523666	1
TMEM63A	144	0.0367832	0.052382	1
DENND4A	58	0.0450175	0.0524012	1
WNT3A	8	0.083792	0.0524583	1
TAS2R41	76	0.0420915	0.0525801	1
MCM6	23	0.0581559	0.0526314	1
KRTAP16-1	52	0.0464868	0.0526916	1
UBE2Z	7	0.0875047	0.0527216	1
C2orf80	73	0.0427972	0.0528206	1
TMPRSS11F	69	0.0432572	0.0528534	1
DNAJB7	35	0.0514723	0.0529995	1
ZKSCAN5	47	0.0475606	0.0530271	1
DHX36	20	0.0614518	0.0532677	1
TRMT5	285	0.0327038	0.0533076	1
NOSTRIN	104	0.0391884	0.0533197	1
RABEPK	1631	0.026792	0.0533279	1
FASTKD3	2362	0.0261042	0.0533512	1
CCDC40	316	0.0322895	0.0534497	1
PARS2	34	0.0516898	0.0535645	1
FSD2	101	0.0395891	0.0536013	1
ATP8B3	577	0.0296093	0.0536517	1
CCNB1IP1	18	0.0620251	0.0536925	1
SPSB3	22	0.0588174	0.0538169	1
ATP13A2	141	0.0369312	0.0538583	1
C3orf56	104	0.0392214	0.0539198	1
FAM72A	369	0.0314968	0.0539999	1
LYRM9	8	0.0827336	0.0540012	1
ZBTB6	34	0.0516992	0.0542029	1
PPA1	52	0.0463604	0.0542136	1
RETN	6	0.0923539	0.0542161	1
ZNF853	53	0.0459537	0.0542422	1
CNPY4	189	0.0349967	0.0542483	1
TAF1B	253	0.0333187	0.054297	1
GPR89A	155	0.0363179	0.0543636	1
JAK1	7	0.0869094	0.0544355	1
ADH4	25	0.0570105	0.0545724	1
LY6G5B	39	0.0494475	0.0546492	1
C2CD2L	22	0.0585458	0.0546991	1
MATN1	27	0.0553513	0.0547787	1
AOC1	92	0.0400261	0.0548365	1
LUZP1	48	0.0467913	0.0549434	1
KLK10	241	0.0335986	0.0549603	1
VGLL4	30	0.0536056	0.0549761	1
JAML	415	0.030787	0.0549824	1
CENPJ	343	0.0316204	0.0549953	1
CDH5	40	0.049458	0.0550198	1
KTI12	248	0.0331405	0.0550362	1
POMGNT2	21	0.0590665	0.055044	1
SLC9A2	50	0.0462967	0.0550945	1
GPR35	305	0.0322183	0.0551787	1
IFT88	61	0.0435121	0.0552214	1
NOL6	26	0.0553978	0.0552341	1
CCM2	11	0.0730559	0.0553606	1
VGLL2	11	0.0740762	0.0553763	1
FCAR	53	0.0462259	0.05539	1
EZH1	15	0.0658257	0.0554064	1
HSPG2	186	0.0350014	0.055429	1
POTEI	228	0.0337563	0.0554421	1
OR10A2	65	0.0436972	0.0554759	1
ATAD2B	10	0.0766318	0.0555192	1
DMBX1	16	0.0641061	0.0555258	1
SURF6	70	0.0430786	0.0555543	1
PDE2A	22	0.0587778	0.0555723	1
CTSK	33	0.0515842	0.0555731	1
GNL1	9	0.0789681	0.0556944	1
FMN2	26	0.0558319	0.0557864	1
DNAH14	8734	0.0243834	0.0559028	1
LYAR	57	0.0452582	0.0559126	1
TRIM63	184	0.0351064	0.0559664	1
PQLC3	53	0.0453919	0.0560957	1
SDK1	88	0.0405631	0.0561373	1
SYT2	7	0.0868431	0.0562296	1
GRK3	39	0.0489383	0.0562296	1
PLPP2	112	0.0384411	0.0563064	1
SALL3	43	0.0478084	0.0564672	1
AMY2A	134	0.0371716	0.0565284	1
DLEC1	1850	0.0264936	0.0565357	1
FKTN	94	0.0397232	0.0566809	1
RAVER1	20	0.0601783	0.0567428	1
PCDH20	37	0.0501159	0.0567694	1
AHCYL2	24	0.0575332	0.056826	1
LAT	29	0.0538683	0.0568373	1
GRASP	7	0.0858014	0.0569013	1
ABCB9	75	0.0417143	0.0569169	1
SORL1	62	0.0436041	0.0569529	1
TPRN	176	0.0351066	0.0570016	1
TBC1D32	287	0.0323943	0.0570722	1
ZNF446	151	0.0361703	0.0571978	1
P2RX5	123	0.0377346	0.0572714	1
KDF1	14	0.0665895	0.057318	1
HMGCS1	6	0.0917341	0.0574585	1
SLC39A7	70	0.0426542	0.0574739	1
IL16	59	0.0445239	0.0577645	1
VPS33B	61	0.0439192	0.0578123	1
ALS2CR12	127	0.0371315	0.0579225	1
CCRL2	67	0.0431701	0.0579282	1
SSH1	84	0.0409407	0.0579557	1
C1orf228	154	0.0359278	0.0583995	1
SOAT1	163	0.0356919	0.0584208	1
CSTB	243	0.0332445	0.0586019	1
DENND1C	113	0.0383208	0.058603	1
LARGE1	29	0.0532045	0.0586638	1
SIRT6	44	0.047115	0.0589042	1
SOX13	19	0.060725	0.058919	1
ABCB11	50	0.0462592	0.0589425	1
LOC101928841	1567	0.0267227	0.0589846	1
PIK3R5	15	0.0648015	0.0590565	1
NOTCH4	326	0.0317109	0.0590947	1
NPAS3	69	0.042505	0.0593513	1
TMTC4	244	0.0331377	0.0593861	1
ADAM22	50	0.045631	0.0594715	1
CCDC137	82	0.0412226	0.0595604	1
OPN5	16	0.0641645	0.0595881	1
TP53TG3D	265	0.032675	0.0596138	1
MYOM1	187	0.0348553	0.0597965	1
RNF123	59	0.0442634	0.0598424	1
VPS13C	836	0.0281605	0.0599355	1
PROC	16	0.0635713	0.059978	1
CLP1	35	0.0503238	0.0599868	1
TSLP	23	0.0561582	0.0601182	1
TMEM19	117	0.037732	0.0603302	1
RNF214	10	0.0741284	0.0605621	1
NEK6	35	0.0503132	0.0606093	1
MAP6	36	0.049953	0.0606984	1
FAH	157	0.0357038	0.0607011	1
GPR78	50	0.0458726	0.0608617	1
KPRP	623	0.0291269	0.060889	1
IGFL2	369	0.0310343	0.0609189	1
INSM2	28	0.0535038	0.0609608	1
IL20RB	27	0.0541909	0.0610458	1
POLR2A	55	0.0443738	0.0610889	1
MTFR1L	139	0.036575	0.0611033	1
CHST10	10	0.0750528	0.0611239	1
MMP17	77	0.0407171	0.0611967	1
METRNL	6	0.0891355	0.0612409	1
AOAH	923	0.0279543	0.0612514	1
TPD52L3	6	0.0892056	0.0612799	1
ANTXR2	45	0.0468198	0.0613176	1
SPO11	203	0.0338894	0.0613272	1
RANBP10	12	0.0697069	0.061447	1
COX6B2	895	0.0280687	0.0615187	1
STK38L	16	0.0638733	0.0615531	1
TAS2R50	25	0.0553797	0.061651	1
ALKBH3	538	0.0295738	0.0616529	1
PFKFB2	27	0.0543523	0.0616691	1
SSX2IP	51	0.04516	0.0617288	1
TMEM127	24	0.0556948	0.0618373	1
C2CD6	883	0.0280349	0.0618711	1
CELF2	32	0.0509748	0.0620009	1
PANK1	29	0.0526314	0.0620657	1
BAG5	160	0.0354053	0.0621202	1
MAP3K5	26	0.0537329	0.0622012	1
PARP12	72	0.0417546	0.0623135	1
LTB	15	0.064886	0.0623142	1
SFXN3	1575	0.0267246	0.0623601	1
PRKCD	15	0.064406	0.0624133	1
DOHH	364	0.0311001	0.0624726	1
MTRF1L	159	0.0354147	0.0627068	1
ZNF19	81	0.0407768	0.0627075	1
GLT1D1	60	0.0432959	0.0627275	1
HACE1	43	0.0475365	0.0628314	1
PIGP	40	0.0485414	0.0628567	1
NFKBIB	23	0.0564422	0.0629103	1
DUSP10	6	0.0890856	0.0629284	1
SCRN1	36	0.0499029	0.0630362	1
PAPOLA	32	0.0508874	0.063091	1
MYEF2	1204	0.0272664	0.0631028	1
ZFYVE9	17	0.0612594	0.0631542	1
SNX10	8	0.0787436	0.0631694	1
OBSL1	819	0.028245	0.0631803	1
MYOC	464	0.0301406	0.0633471	1
PKD2	27	0.0539933	0.063384	1
TYMP	149	0.0357006	0.0634212	1
FAM86C1	107	0.0381915	0.0634627	1
TRAPPC4	41	0.0475103	0.0635848	1
C19orf53	10	0.0740412	0.0636446	1
VIL1	128	0.0366968	0.0636994	1
CLPP	8	0.0794689	0.0638421	1
ADGRV1	349	0.0313485	0.064178	1
PDCD11	72	0.0414347	0.0643148	1
TSNARE1	136	0.0360469	0.064414	1
TAAR2	61	0.0434258	0.0644422	1
SMR3A	7	0.0845486	0.0644525	1
EWSR1	24	0.0549007	0.064494	1
PNLDC1	126	0.0368107	0.0645786	1
DDIAS	207	0.033907	0.0646285	1
FAM20C	16	0.0626828	0.0646683	1
RAB6C	60	0.0430961	0.0646717	1
LRRC18	8	0.0781228	0.0647794	1
OR8K3	257	0.0327345	0.0647854	1
2025-09-01	80	0.0404739	0.0648583	1
PSMA4	10	0.0731579	0.0648998	1
XRCC3	34	0.050033	0.0649424	1
TTLL8	68	0.0422939	0.0650712	1
LIN7C	11	0.0700463	0.0651223	1
TRAPPC6B	25	0.0545465	0.0653072	1
ZNF99	301	0.031713	0.0653772	1
LDB3	75	0.0404403	0.0654886	1
NAGA	61	0.042877	0.0655636	1
ERMP1	292	0.0320404	0.0656789	1
TTLL9	192	0.0341487	0.0656794	1
CCDC144A	471	0.029869	0.0659167	1
ANXA5	158	0.0354377	0.0659594	1
GOLGA6C	104	0.0382164	0.0660166	1
ESRRA	8	0.0798985	0.0660385	1
DUSP8	9	0.0753365	0.0662239	1
HIKESHI	24	0.0551846	0.0663264	1
HMGCR	18	0.0598915	0.0663393	1
ANAPC15	19	0.0598599	0.0663953	1
KLHL18	28	0.05265	0.0664653	1
MRPS9	35	0.0494477	0.0664873	1
MTCH2	20	0.0581627	0.066542	1
HRH3	28	0.0526075	0.0665793	1
SAMD8	15	0.0638666	0.0665876	1
KRBOX1	22	0.0566068	0.0667902	1
NBPF1	802	0.0282157	0.066983	1
TRNT1	335	0.0311993	0.066986	1
MAGI1	34	0.0498085	0.0670584	1
OR5D14	38	0.0487053	0.0670858	1
RDH16	30	0.0515449	0.0674511	1
SEMA3B	255	0.0323903	0.0674663	1
LGALS7	72	0.0412093	0.0674971	1
SMC3	25	0.0544908	0.067573	1
IQCJ-SCHIP1	21	0.0570606	0.0676189	1
BUB1	78	0.0403188	0.067899	1
SNTG2	194	0.0336191	0.068001	1
ACSL3	16	0.0620014	0.0680645	1
PCSK9	193	0.0340289	0.0682456	1
SLC33A1	31	0.0508422	0.0682705	1
SMARCD3	45	0.0456924	0.0682877	1
ODF3	18	0.0592685	0.0683169	1
GCN1	46	0.0457366	0.0683454	1
TMC2	2065	0.0260771	0.0683659	1
MAP4	67	0.0419674	0.0683924	1
RNASEH1	22	0.0566917	0.0684045	1
ADARB1	6	0.0865353	0.0685495	1
RTTN	248	0.0326277	0.0685688	1
C1orf54	14	0.064462	0.0685785	1
ALOX15B	293	0.0317773	0.0688336	1
HIST1H4K	155	0.0349464	0.0688782	1
GPALPP1	49	0.0451383	0.0689238	1
BTBD18	10	0.0718774	0.0690491	1
ABHD14B	36	0.0484044	0.0690564	1
ABCA7	1683	0.0264485	0.0691104	1
ELP4	62	0.0425684	0.0691698	1
GCC2	133	0.0359691	0.069474	1
PLA2G4A	23	0.0551054	0.0695043	1
RSRP1	106	0.0375353	0.0697199	1
CDK9	29	0.0518625	0.0697494	1
MOGAT3	15	0.0629282	0.0697645	1
EEF1AKMT3	34	0.0489221	0.0697814	1
DFFB	42	0.0464942	0.0698457	1
ELAC1	9	0.0743922	0.0698915	1
ISG15	38	0.0481343	0.0699132	1
MFSD5	23	0.0558779	0.0700632	1
CNTNAP1	54	0.0437345	0.0701012	1
CHRND	100	0.0380598	0.070128	1
STXBP5L	37	0.0485232	0.0701879	1
PTPN13	147	0.0356462	0.0702741	1
CHRNA6	381	0.0303964	0.0703228	1
UBAC2	67	0.0415872	0.0704693	1
MIA3	148	0.0356716	0.0705205	1
LRFN3	18	0.0589423	0.0705994	1
LOC100506388	6	0.0860179	0.0706572	1
DPP7	235	0.0327844	0.0706613	1
OR5F1	112	0.037224	0.0706766	1
NPR2	29	0.0510966	0.0707055	1
ROCK2	23	0.0555405	0.070763	1
SF3A3	6	0.0855909	0.0709198	1
DPY19L3	65	0.0420044	0.0709803	1
GBF1	92	0.0389886	0.0710016	1
OCM	1367	0.0268045	0.0710936	1
MRS2	38	0.0475984	0.0711312	1
CRELD2	31	0.0498577	0.0711948	1
ATP6V1C1	30	0.050948	0.0711995	1
TMEM130	46	0.0451956	0.0713493	1
ASL	119	0.036867	0.0713813	1
ITGAX	61	0.0426325	0.0714442	1
MMS22L	38	0.0474797	0.0715166	1
ZCRB1	72	0.0408862	0.0715501	1
SLC6A16	138	0.0358935	0.0715962	1
GP6	190	0.0339665	0.0716592	1
TRPC4	750	0.0282242	0.0716747	1
PITPNM1	45	0.0456076	0.0716943	1
SNCAIP	71	0.0405657	0.0717333	1
SPSB4	22	0.0551538	0.0717682	1
OR12D3	59	0.0426346	0.0717859	1
TRNAU1AP	28	0.0516667	0.0718587	1
RHPN2	30	0.0510745	0.0718695	1
RBBP8	136	0.0358277	0.0719746	1
PARL	61	0.0423313	0.0720121	1
CYP27A1	90	0.0387693	0.0720449	1
CFD	78	0.0400956	0.0720726	1
GATA6	9	0.074578	0.0720739	1
TRIM58	2664	0.0256205	0.0721222	1
NRIP3	97	0.0384568	0.0722328	1
GJA9	148	0.0352506	0.0722826	1
KRTAP21-3	23	0.0547619	0.0723075	1
CPT1C	62	0.0422563	0.0723515	1
CCDC116	95	0.0384779	0.0723613	1
ABCC3	516	0.0293566	0.07243	1
NDE1	22	0.0557767	0.0724535	1
MROH9	159	0.0347029	0.072682	1
TCTE1	140	0.0357978	0.0727023	1
A4GNT	743	0.0282908	0.0727783	1
FAM53B	13	0.0659215	0.0727826	1
STARD9	784	0.0281016	0.0727936	1
FBXO4	83	0.0392433	0.0728405	1
DRAM1	8	0.0768486	0.0728447	1
NISCH	118	0.0367545	0.072936	1
FER	24	0.0542026	0.0730192	1
WDR81	85	0.0394728	0.0730331	1
ITPKC	32	0.0498193	0.0730647	1
KDM1B	26	0.0520246	0.0731221	1
SHANK2	42	0.0461011	0.0732154	1
TXNRD3NB	42	0.046374	0.0732234	1
PACRGL	97	0.0380286	0.0733093	1
RILPL1	19	0.0579069	0.0735242	1
GLIS3	81	0.0396902	0.0735339	1
CEBPA	74	0.0403713	0.0735789	1
TMEM62	124	0.036218	0.073657	1
MANSC1	133	0.035913	0.073681	1
GABRR1	75	0.0403792	0.0736884	1
HIF1A	30	0.05049	0.0737971	1
SIRPB2	29	0.0508163	0.0738395	1
MAP3K21	109	0.0368512	0.0739635	1
ZNF211	1541	0.0265219	0.0739962	1
IPCEF1	26	0.0524778	0.0740515	1
PDSS1	40	0.0467352	0.0740869	1
TMEM44	231	0.0325821	0.0741267	1
TRIM65	336	0.0308382	0.0742337	1
PTPRCAP	16	0.0606258	0.074336	1
MYCBP2	292	0.0312853	0.0746527	1
CPNE8	32	0.0496748	0.074682	1
PAPD7	29	0.0509082	0.0746919	1
TDO2	135	0.0357402	0.0747752	1
RAB26	44	0.0455011	0.0748908	1
DVL1	21	0.0564776	0.0749288	1
CNGB1	287	0.0316646	0.0749495	1
PITPNB	10	0.0710431	0.074976	1
C1orf123	39	0.0473141	0.0751968	1
LRP2BP	15	0.0622634	0.0753147	1
RALBP1	34	0.0485751	0.0753912	1
DNAH7	2894	0.0254005	0.0754234	1
HDLBP	16	0.0607054	0.0754569	1
TIMM50	38	0.046881	0.0756304	1
HECW1	31	0.0502676	0.0756491	1
LOC100128108	12	0.0665031	0.0756856	1
KRTAP22-1	84	0.0388979	0.0756861	1
AP3S2	20	0.0557084	0.0757927	1
NDUFB7	133	0.0357445	0.075817	1
HPX	137	0.0354983	0.0758493	1
PLSCR5	44	0.0454301	0.0758993	1
COG1	102	0.0376308	0.0759006	1
ANKRD20A4	134	0.0356245	0.0760072	1
ATG9A	19	0.0580231	0.0760741	1
FAM198A	271	0.0317976	0.0762684	1
ZNF500	26	0.051684	0.0763101	1
PRKD3	26	0.0518775	0.0763153	1
EXOSC6	16	0.0596139	0.0764349	1
STX3	40	0.0462204	0.0765468	1
DMBT1	488	0.0294501	0.0765647	1
KRT81	333	0.0310012	0.0765762	1
MAB21L3	80	0.0393108	0.0767323	1
BTNL3	19	0.0570137	0.0768105	1
CD55	34	0.0484878	0.0768648	1
STK11IP	213	0.0328648	0.0768942	1
LGR4	232	0.0326308	0.0769475	1
MFSD4A	20	0.0561993	0.0770373	1
EIF4E1B	45	0.0454808	0.0770967	1
TRIM6	292	0.0313633	0.0773313	1
MAL	19	0.0579742	0.0774913	1
C1orf194	62	0.0414937	0.0775534	1
GOLGA8N	27	0.0516606	0.0775563	1
CAMSAP2	7	0.0795539	0.0775584	1
ERBB2	57	0.0422763	0.0775655	1
GNPDA1	41	0.0462097	0.0776501	1
SPTBN2	47	0.0443117	0.0776593	1
CDR2L	13	0.0640202	0.0777016	1
CEP350	95	0.038006	0.0777287	1
PARG	59	0.042442	0.0779487	1
FAM161B	137	0.0352621	0.0780154	1
FAM208B	108	0.0371513	0.0781404	1
PROK1	42	0.045761	0.078178	1
AK7	50	0.0438187	0.0781964	1
MAMDC4	1069	0.0272257	0.078248	1
OTOP1	831	0.0278004	0.0783136	1
CACNA1D	34	0.0485264	0.0783955	1
MRE11	113	0.0366637	0.0784011	1
TRIM21	125	0.0358369	0.0784196	1
SLC22A20	127	0.0360248	0.0784227	1
TGM7	185	0.0335364	0.0784624	1
ATP6V0A2	50	0.0435035	0.0785221	1
PHYHD1	114	0.0365327	0.0785457	1
ZDHHC8	19	0.0569151	0.078547	1
TMEM150B	23	0.0535492	0.0786208	1
GCHFR	11	0.0673237	0.0786468	1
CNBD2	298	0.0311864	0.0786589	1
MACROD1	35	0.0477718	0.0786809	1
DSP	110	0.0367984	0.0786842	1
CAMTA1	35	0.0482533	0.0787481	1
TMC4	111	0.0367344	0.0787693	1
ZNF700	179	0.0338324	0.0787847	1
MRPL46	28	0.0505554	0.0788265	1
IMMP2L	1682	0.0262652	0.0789242	1
TRIM56	30	0.0499137	0.0789519	1
NDUFA13	42	0.0456417	0.0790472	1
ACYP1	9	0.0717618	0.0790513	1
TMEM216	49	0.0437438	0.0791505	1
EGFL7	108	0.0371925	0.0791939	1
ZEB1	21	0.0552858	0.0792694	1
KIAA1549L	66	0.0407085	0.0792975	1
AP3M2	44	0.0454989	0.079332	1
C1orf105	168	0.0340097	0.0793498	1
CD34	46	0.0446175	0.0794488	1
FAM186B	158	0.0344211	0.0794777	1
COL28A1	259	0.031712	0.079513	1
ZNF512B	10	0.0686353	0.0796051	1
RNF125	30	0.0499328	0.0796408	1
TMEM106B	14	0.0616876	0.0797191	1
HSD17B2	362	0.0305698	0.0797697	1
CNTN4	36	0.0471254	0.0797779	1
PCDHA11	107	0.0369788	0.0798804	1
MFSD14B	26	0.0518134	0.079889	1
CYB5D1	160	0.0341993	0.0799015	1
HSD17B11	33	0.0480367	0.0799745	1
TNPO3	23	0.0532582	0.0799875	1
IFNAR2	86	0.0384507	0.0800516	1
TMCC2	35	0.0474925	0.0800758	1
ZNF227	284	0.0314433	0.0801267	1
DRAM2	161	0.034469	0.0802633	1
CCDC43	37	0.0468655	0.0804272	1
NBPF26	209	0.0328663	0.0805157	1
ASPA	19	0.0566031	0.080531	1
ZSCAN21	146	0.0347644	0.0806449	1
TSSK6	32	0.0492513	0.0806495	1
OR2A7	120	0.0360188	0.0807554	1
MPZL3	181	0.0335888	0.0808281	1
ZNF770	23	0.0532939	0.0809536	1
GALNTL6	17	0.0580758	0.0809841	1
KLK4	60	0.0416777	0.0811079	1
ANKS3	31	0.0487413	0.0812209	1
KL	88	0.0381586	0.081343	1
AAAS	184	0.0334988	0.0814895	1
THG1L	40	0.0460333	0.0816701	1
TCL1B	31	0.0491799	0.0817615	1
NCBP2	37	0.046991	0.0817809	1
TUT1	668	0.0282601	0.0818306	1
CYP2C19	57	0.042141	0.0818499	1
ZNF716	882	0.0276304	0.0818899	1
SPATA5L1	110	0.036299	0.0819038	1
NUP210L	110	0.0364726	0.0819861	1
PRAMEF10	59	0.0419758	0.08199	1
VPS13B	361	0.0303138	0.0820167	1
PLA1A	71	0.039977	0.082118	1
NCR2	53	0.04302	0.0821266	1
STATH	18	0.056915	0.0821938	1
LRRIQ3	256	0.0317629	0.082203	1
SLC35F4	22	0.0540162	0.08221	1
TUBGCP3	1848	0.026066	0.0822127	1
EIF5B	1395	0.0265094	0.0822148	1
SYF2	32	0.0489883	0.0823217	1
C2orf69	30	0.0497035	0.0823552	1
PGGT1B	10	0.0682098	0.082465	1
RARRES1	18	0.0571858	0.0824967	1
NPC1	105	0.0368221	0.0826359	1
HGC6.3	10	0.0693885	0.0826706	1
CHMP1A	31	0.0486315	0.082715	1
GLB1L	119	0.0360704	0.0827254	1
HNF4G	34	0.0478757	0.0827498	1
LDLR	25	0.0522281	0.0828067	1
RPUSD2	59	0.0412991	0.0828339	1
NEU3	1826	0.0260419	0.0832783	1
FDCSP	27	0.0508907	0.0834293	1
DZIP1	121	0.0359475	0.0834433	1
GIMAP4	16	0.0592177	0.0835976	1
IFT80	58	0.0418393	0.0836199	1
SHQ1	477	0.0293259	0.0836346	1
HVCN1	19	0.0560393	0.0836886	1
SKOR1	731	0.0280456	0.0837094	1
ANKH	12	0.064739	0.0837114	1
SLC25A3	13	0.0637889	0.083724	1
ODF3L2	40	0.0458062	0.0838144	1
BBOX1	212	0.0325724	0.0838729	1
COG4	70	0.0398241	0.0840243	1
NLRP13	420	0.0298292	0.0840762	1
KIF4B	158	0.0343238	0.0841191	1
LCOR	13	0.0631307	0.0842206	1
TBC1D24	60	0.0416212	0.0842905	1
ZNF318	28	0.0498059	0.0842999	1
SLC1A6	7	0.0782896	0.0843098	1
MARVELD1	10	0.0683268	0.0843493	1
MMAB	174	0.0336383	0.0843845	1
CPED1	268	0.0314408	0.0843943	1
PRKAG1	26	0.0511377	0.0845217	1
CTSZ	154	0.0341561	0.0845417	1
TPSB2	72	0.0397935	0.0845863	1
SSUH2	91	0.0377958	0.0846502	1
NDUFS3	66	0.040541	0.0848271	1
ZNF543	1977	0.0258653	0.0848466	1
TEX261	55	0.0421502	0.0848851	1
CYP39A1	119	0.0355924	0.0848928	1
AK5	12	0.065645	0.0849195	1
PPP2R5B	10	0.0682968	0.0850321	1
KRT76	2545	0.0254647	0.0851872	1
IGSF21	24	0.0527257	0.0852677	1
STK33	405	0.0298103	0.0852948	1
SYNE2	281	0.0314028	0.0854892	1
KERA	20	0.0548612	0.0856191	1
SARS2	111	0.0364892	0.0856394	1
CCDC30	366	0.0300777	0.0856481	1
ADAMTS14	153	0.0341613	0.0859311	1
OTOA	178	0.0333619	0.0859742	1
OR10H3	34	0.0470713	0.0860265	1
UFM1	8	0.0727352	0.0861549	1
ANKRD2	21	0.0538074	0.0861566	1
GOLGB1	200	0.0326555	0.0861938	1
ITPR1	39	0.0457146	0.0861952	1
SETD2	23	0.0526696	0.0862125	1
SMLR1	711	0.0279975	0.0862493	1
MAP1A	62	0.0412075	0.0862602	1
TBC1D19	32	0.0478824	0.0863211	1
SVIL	91	0.0375952	0.0863617	1
METTL21C	92	0.0375762	0.0864078	1
ZNF17	57	0.0417664	0.0865103	1
HMCN2	1203	0.0268003	0.0866983	1
KRT16	113	0.0362548	0.0866984	1
GMFG	24	0.0519041	0.0871299	1
KIAA1161	47	0.0438862	0.08715	1
SLC25A25	23	0.0525293	0.0871605	1
NUDT17	92	0.0375059	0.0872889	1
CIB2	20	0.0546939	0.0873176	1
HIST1H2AI	11	0.0656528	0.0873734	1
CCL24	40	0.0454506	0.0875692	1
HOXB13	11	0.0648722	0.0876802	1
KIAA0930	935	0.0273006	0.0877312	1
MAPK11	12	0.0645609	0.0877887	1
P2RY14	19	0.0552631	0.0878249	1
CFAP54	547	0.0287704	0.0878509	1
COPS8	7	0.077551	0.0878711	1
GPNMB	1361	0.0265665	0.0878869	1
FRRS1L	60	0.0410229	0.0879303	1
RYR1	488	0.0290359	0.0879418	1
GKAP1	8	0.0724074	0.0879872	1
SLC13A2	93	0.0376778	0.0880615	1
MYOM3	923	0.0273334	0.0880989	1
CPN2	25	0.0508051	0.0882859	1
CENPV	272	0.0313032	0.0885491	1
ZNF658	185	0.0330914	0.0885644	1
KRTAP5-3	25	0.0512533	0.0886636	1
P4HA2	112	0.0358862	0.0887231	1
CPA5	29	0.0485201	0.0887745	1
SLC25A24	138	0.0347584	0.0887767	1
WDR5B	706	0.0280373	0.0888012	1
ETV1	17	0.056931	0.0888081	1
PUM3	475	0.0290953	0.0889015	1
ART1	465	0.0291538	0.0889096	1
GTPBP10	74	0.0393088	0.0889814	1
NEK5	163	0.0337353	0.0893984	1
IFNGR2	15	0.0588127	0.089427	1
AOX1	587	0.0284087	0.0896461	1
EXOSC4	30	0.0487093	0.0896979	1
MCEE	167	0.0336441	0.0897147	1
G6PC3	45	0.0435302	0.0897744	1
F13B	79	0.0383062	0.0899002	1
C5orf47	197	0.0327217	0.0899762	1
EIF1AD	11	0.0658514	0.0899931	1
BCL9	62	0.0407962	0.0900145	1
PSG5	80	0.0381495	0.0900473	1
POLR3G	46	0.0433873	0.0901383	1
DCLK2	22	0.0527649	0.0901808	1
FAM153B	247	0.0316566	0.0902853	1
FAM109B	287	0.0311264	0.0903011	1
CRB1	193	0.0326547	0.090331	1
ERO1A	23	0.0525291	0.0904315	1
FAHD2A	36	0.0461728	0.0904708	1
WDFY3	44	0.0440635	0.0907579	1
EIF2AK1	59	0.041158	0.0907623	1
CYSTM1	11	0.0657819	0.0908072	1
ZNF284	129	0.0352452	0.0908714	1
CNDP1	782	0.0276533	0.0908879	1
RTKN2	175	0.0333536	0.0908932	1
PRR29	17	0.0574002	0.0909031	1
TARS2	75	0.0389571	0.0909187	1
ZFYVE27	45	0.0430229	0.0909511	1
LYPD4	17	0.0570905	0.0910896	1
L3MBTL2	22	0.0520565	0.0911043	1
EPM2AIP1	6	0.0809466	0.0911154	1
DOCK7	113	0.0359762	0.0911325	1
PPP1R12B	119	0.0353774	0.0912609	1
OR2AG1	7	0.0760277	0.0912838	1
TNFRSF17	11	0.0653958	0.0912872	1
OR5J2	27	0.049912	0.0913076	1
VPS18	14	0.060501	0.0913716	1
C1orf159	32	0.047681	0.0914005	1
SMCHD1	23	0.052311	0.0914211	1
TMPRSS11A	81	0.0385826	0.091497	1
PAX8	6	0.0787832	0.091623	1
COQ4	44	0.0438808	0.0916561	1
IDE	436	0.0293902	0.0916903	1
COL2A1	14	0.0604447	0.0918171	1
CDC6	22	0.0524242	0.0919398	1
TTYH2	14	0.0601097	0.0919472	1
UQCRC1	46	0.0434283	0.0919807	1
AIFM3	145	0.0342044	0.0920766	1
EHMT1	20	0.0541981	0.0921105	1
ZBED9	71	0.039117	0.0921156	1
TLE2	105	0.03628	0.0921357	1
ACER3	16	0.0575325	0.09218	1
RAB11FIP2	29	0.0484266	0.0922135	1
SLC3A1	185	0.0329799	0.0924221	1
KDM4E	31	0.0474504	0.0924266	1
GTF2IRD2	98	0.0368762	0.092536	1
SHISA4	66	0.0394256	0.0926396	1
CLTA	9	0.068929	0.0927072	1
MYBL1	11	0.0662066	0.0927542	1
SLC36A2	141	0.0344472	0.0929843	1
TNK2	135	0.034776	0.0930613	1
NWD2	27	0.0493791	0.0931678	1
UBAC1	17	0.0562998	0.0932165	1
INAFM1	47	0.0427759	0.0932618	1
MTHFD2L	44	0.0437274	0.0933034	1
DHX34	231	0.0317835	0.0933394	1
SORCS3	29	0.0484917	0.0933747	1
ESYT1	128	0.0348953	0.0934027	1
SULF2	30	0.0480662	0.0934821	1
C20orf194	61	0.0406055	0.0935151	1
TNRC6A	20	0.0539335	0.0935671	1
C8orf33	6	0.0792526	0.093597	1
NTPCR	52	0.0421826	0.0936056	1
B3GNT6	31	0.0469592	0.0936466	1
EPS8L3	91	0.0373904	0.093706	1
HNF1A	27	0.0497422	0.0937553	1
DYNC1LI2	9	0.0680315	0.0937613	1
RIMBP2	23	0.0514149	0.0938327	1
PRSS41	53	0.0415852	0.0939023	1
LONP1	780	0.027472	0.0939316	1
CLYBL	99	0.0366445	0.0939878	1
IGFBPL1	28	0.0490428	0.0940065	1
AHCYL1	53	0.0417127	0.0940431	1
TMEM232	1894	0.0257903	0.0940709	1
DEFB125	75	0.038738	0.0940904	1
DUSP19	276	0.0310128	0.0941535	1
SEZ6	55	0.0413508	0.0942624	1
CTC1	315	0.0304191	0.0944682	1
BPIFB4	157	0.0335951	0.094473	1
TMEM215	10	0.0671265	0.0945145	1
VTCN1	15	0.0583538	0.0945321	1
DLL3	260	0.0311874	0.0946031	1
RAB21	18	0.0559576	0.0946921	1
C16orf90	52	0.0418054	0.0947172	1
GTSE1	47	0.043208	0.0948197	1
SCARA5	61	0.0405068	0.0949059	1
TSPAN4	81	0.0380207	0.0949356	1
AGMAT	227	0.0319225	0.0951867	1
VPS26B	8	0.0712462	0.0952404	1
STEAP4	46	0.0429522	0.0952973	1
ELF5	16	0.0574131	0.0952991	1
GPATCH1	68	0.0393026	0.0953883	1
OR1M1	26	0.0496346	0.0954948	1
NSMCE1	39	0.0443673	0.0956453	1
GALNT14	231	0.0316505	0.0956647	1
MC2R	14	0.0605147	0.0956745	1
OR13C2	32	0.0466954	0.095733	1
YBEY	23	0.0516346	0.095754	1
BRI3	18	0.0555585	0.0957564	1
CDH9	8	0.0711682	0.0958667	1
OSBP2	52	0.0418686	0.0958838	1
RXFP3	35	0.0457179	0.0959059	1
KLK15	38	0.0448749	0.0960124	1
TRAPPC9	121	0.0351186	0.0960195	1
CREM	53	0.041309	0.0961287	1
PRPF40B	60	0.0403486	0.0961559	1
KEAP1	13	0.0608043	0.096179	1
UGT2B28	110	0.0357106	0.0962212	1
PI3	6	0.0793439	0.0962704	1
SREBF1	48	0.0425213	0.096272	1
CCDC85C	12	0.0624232	0.0962967	1
FAM76B	6	0.0779421	0.0964234	1
SMIM27	6	0.0777923	0.096523	1
TMEM199	19	0.0538565	0.096579	1
TANGO6	93	0.0369635	0.0966653	1
OR4B1	39	0.0438561	0.096711	1
PDK1	47	0.0424558	0.0968216	1
ZNF202	7	0.0740532	0.0969721	1
GPR160	111	0.0354863	0.0969858	1
LCE3D	23	0.0515076	0.0970031	1
ABHD12B	2609	0.0252618	0.0970379	1
TUBA3E	146	0.0340805	0.0970507	1
PLCH2	184	0.0327212	0.0970826	1
SEC23IP	123	0.0349818	0.0970847	1
DNAH10	601	0.0281155	0.0970949	1
PLXNC1	34	0.0463566	0.0970972	1
SCUBE2	327	0.0302898	0.0971703	1
TRAPPC11	130	0.0344747	0.0971981	1
PROCR	23	0.0517396	0.0972205	1
MRPL30	9	0.0691883	0.0972352	1
CHD1L	609	0.0281904	0.0973062	1
OR5P2	70	0.0389345	0.0973461	1
TM6SF1	64	0.0397591	0.0973736	1
REN	35	0.0454792	0.0974393	1
C17orf100	64	0.0396988	0.0974803	1
ANKK1	483	0.0290176	0.097517	1
NDUFC1	30	0.047134	0.097561	1
C12orf43	44	0.043103	0.0975625	1
ABHD10	50	0.0422427	0.0977458	1
TMEM89	15	0.0584229	0.0978803	1
LOC100134391	61	0.0402183	0.0978824	1
TSPAN10	486	0.0288654	0.0979517	1
ZNF691	13	0.0596768	0.0980302	1
C16orf70	19	0.0533354	0.098144	1
POLR2C	23	0.0508974	0.0981773	1
HACD3	44	0.0430926	0.0981989	1
NRP1	15	0.058012	0.0983484	1
MRPL17	30	0.0481062	0.0984085	1
AMBP	95	0.0367774	0.0985271	1
HEPN1	12	0.0611665	0.0985789	1
FN1	61	0.0399899	0.0987289	1
JAKMIP3	257	0.0309778	0.0987453	1
CENPM	19	0.0538936	0.0987474	1
SLC25A34	124	0.0347107	0.0987982	1
AP1B1	8	0.070745	0.0988189	1
GPR87	314	0.0303447	0.0988408	1
NAALADL1	83	0.0372823	0.098855	1
TRPS1	6	0.0786218	0.0988654	1
HNRNPCL2	317	0.0302296	0.0990394	1
ZSCAN32	193	0.0324075	0.0990656	1
OR13D1	33	0.0457954	0.0990685	1
KRT75	325	0.0302136	0.0990924	1
FAT4	45	0.0425289	0.0990947	1
PSMB10	56	0.0406835	0.0991023	1
MYMK	18	0.0543938	0.0991811	1
EBNA1BP2	52	0.0415269	0.0992307	1
CASP10	172	0.0329017	0.0992458	1
SLCO1B1	220	0.0317256	0.0993188	1
APOC3	591	0.028212	0.0993201	1
UNC79	12	0.0616121	0.0993406	1
MUCL1	67	0.0390227	0.0995828	1
BAIAP2L2	152	0.0335009	0.0996173	1
STYXL1	43	0.0432752	0.0997002	1
TMEM184C	31	0.0469496	0.0998298	1
TMEM198	46	0.0424888	0.0999573	1
UNC13B	157	0.0334856	0.100005	1
KIF2C	33	0.0465413	0.100036	1
CCNO	75	0.0382727	0.100083	1
LRIF1	42	0.0432286	0.100144	1
GIMAP6	19	0.0540833	0.100193	1
SATB1	6	0.0782932	0.1002	1
MBOAT2	34	0.0456396	0.100325	1
EPGN	78	0.0378435	0.100476	1
SLFNL1	1667	0.0259413	0.10049	1
DPEP1	127	0.0345397	0.100576	1
ZDHHC14	12	0.061483	0.100773	1
PIGB	93	0.0365644	0.100776	1
CTPS1	324	0.0301334	0.100816	1
KRTAP10-1	157	0.0331176	0.100913	1
LBHD1	15	0.0573116	0.10101	1
POP1	188	0.0325208	0.101011	1
IZUMO1R	571	0.0281322	0.101117	1
RFC2	73	0.0385415	0.101133	1
MFN2	26	0.0491736	0.101346	1
IFNL2	66	0.0390196	0.10136	1
C3orf35	33	0.0456579	0.101387	1
REC114	50	0.0418486	0.101417	1
XYLB	99	0.0360202	0.101649	1
KLHDC7A	71	0.038019	0.101801	1
HSPA12A	12	0.0618011	0.101884	1
FRAT2	8	0.0701322	0.101967	1
C18orf21	50	0.0417895	0.102043	1
BLMH	118	0.0348036	0.102103	1
EHMT2	21	0.0519953	0.102121	1
EVPL	407	0.0292261	0.10218	1
OR2L2	159	0.0333533	0.102194	1
SOD1	12	0.0621309	0.102247	1
TSSK4	82	0.0374664	0.102285	1
SH3BGRL2	12	0.061054	0.10231	1
NAAA	22	0.0510738	0.102314	1
SELENOM	79	0.0376049	0.102382	1
BAIAP2	92	0.0364862	0.1024	1
ATP4A	91	0.0366407	0.102452	1
CCL3	14	0.0586005	0.102475	1
B4GAT1	13	0.059327	0.102482	1
ST5	15	0.0573409	0.102519	1
C1QBP	32	0.0461403	0.102677	1
MRPL41	22	0.0516748	0.102733	1
HDAC2	9	0.0672337	0.102783	1
DYDC2	38	0.0442192	0.102813	1
CMPK2	34	0.045602	0.10285	1
PRDM4	56	0.040504	0.102866	1
ADRA1D	91	0.0365281	0.102867	1
ADAT3	128	0.0344403	0.102875	1
TIMM44	19	0.0539661	0.102881	1
FLT1	29	0.0477241	0.102957	1
RTN4IP1	72	0.0383871	0.103054	1
KLHL42	11	0.0630198	0.103133	1
LOC729159	40	0.0438188	0.103474	1
ASF1B	21	0.0521595	0.103491	1
CACTIN	27	0.0480298	0.103607	1
IL1F10	75	0.0379614	0.103647	1
ASPDH	26	0.0481259	0.103712	1
FAM89A	225	0.0314219	0.103837	1
COX10	10	0.0635108	0.104265	1
DHRS4L2	47	0.0418836	0.104272	1
MED31	89	0.0366427	0.104273	1
TRIM24	43	0.0426588	0.104358	1
MROH8	69	0.0387034	0.104403	1
CYB561D2	1083	0.0266091	0.10457	1
ZFP90	33	0.0455366	0.104625	1
CD22	60	0.0393525	0.104791	1
CD36	474	0.0287497	0.104829	1
SLC5A4	2336	0.0254039	0.104845	1
TTI2	43	0.0427597	0.104854	1
C15orf41	30	0.0468376	0.105154	1
DCAF4L2	490	0.0285391	0.105234	1
HIVEP2	10	0.0644592	0.105348	1
SLC9A4	122	0.0345402	0.105379	1
ALG5	8	0.0698364	0.105496	1
SURF2	128	0.0344616	0.105664	1
CCDC91	34	0.0451086	0.105772	1
TRADD	8	0.0687776	0.105851	1
DEFA4	50	0.0414454	0.105852	1
KRT38	198	0.0321525	0.105976	1
CLNK	154	0.0332649	0.106096	1
C6orf132	151	0.0333557	0.106106	1
PCYT2	94	0.0362777	0.106131	1
RGL3	394	0.029324	0.106154	1
LRRC72	78	0.0376635	0.106326	1
ETNK2	15	0.0559999	0.106573	1
VNN2	241	0.0311035	0.106683	1
RRAGA	11	0.0630612	0.106716	1
DDX42	8	0.0691522	0.106749	1
GEMIN5	115	0.0349247	0.106754	1
TM2D2	79	0.0373576	0.10687	1
ATP8B4	203	0.0319088	0.10699	1
MRNIP	1201	0.026364	0.107151	1
PDP1	14	0.0579655	0.107157	1
TRABD	24	0.0497988	0.107169	1
BCL2L2	9	0.067225	0.107202	1
PSMC4	17	0.0541869	0.107218	1
ITGAD	955	0.0268591	0.107267	1
FOLH1	47	0.041563	0.107346	1
PCCB	125	0.0343236	0.107513	1
SAMSN1	101	0.0354813	0.107817	1
PROK2	193	0.0320524	0.10793	1
RPGRIP1	127	0.0340938	0.107936	1
PDK2	80	0.0371986	0.108132	1
C8orf86	42	0.0425873	0.108226	1
F13A1	57	0.0397692	0.108324	1
SMARCD2	62	0.0394189	0.108382	1
ACADVL	144	0.0333504	0.108593	1
PPP1R32	252	0.030844	0.108636	1
PSG7	163	0.0327599	0.108636	1
NEMP1	12	0.0603264	0.108657	1
RHPN1	177	0.0323538	0.108664	1
EID3	55	0.0400796	0.108715	1
DRGX	15	0.0563231	0.10874	1
HERC1	67	0.0384954	0.108901	1
PABPC1L	40	0.0425418	0.109022	1
IFIT2	89	0.0362879	0.109029	1
CARMIL2	79	0.037165	0.109226	1
ZNF705B	15	0.0566136	0.109305	1
INPP5B	870	0.0271234	0.109311	1
STIL	48	0.0415655	0.109334	1
C14orf178	164	0.0328589	0.109368	1
FGFR1OP	34	0.0448619	0.109451	1
ANO5	949	0.0267756	0.109459	1
RFESD	40	0.0433917	0.109511	1
CRLF3	43	0.0425992	0.109524	1
DUSP11	36	0.0436893	0.109527	1
ODF2	46	0.0418238	0.109541	1
ELN	107	0.0349224	0.109546	1
NCAPG	113	0.0348484	0.109572	1
TNFSF13	33	0.0449184	0.109756	1
BSCL2	104	0.0351582	0.109842	1
MMP26	7	0.072121	0.10992	1
KHDC1	29	0.0461481	0.109936	1
KRTAP9-1	58	0.0402174	0.110001	1
CENPK	128	0.0342288	0.110141	1
CD163L1	621	0.0277986	0.110141	1
OR10T2	36	0.0439896	0.110266	1
FAM71C	250	0.0308922	0.110317	1
XKR9	141	0.0335001	0.110341	1
POSTN	86	0.0367175	0.110359	1
C19orf38	8	0.0693209	0.110398	1
SIDT1	88	0.0367401	0.11042	1
CRABP1	16	0.0543586	0.110465	1
ACADL	2163	0.025397	0.110512	1
SLC30A6	25	0.0482989	0.110528	1
ITGAE	161	0.0326916	0.110767	1
C1orf198	9	0.0654234	0.110893	1
ZNF154	79	0.0373488	0.110895	1
FCER1A	35	0.0447036	0.110917	1
CDK15	323	0.0299611	0.111051	1
UNC50	61	0.0394434	0.111106	1
ABCA8	383	0.0291637	0.111193	1
PALM	55	0.0398699	0.111408	1
CEACAM21	1322	0.0261773	0.111606	1
CREB3L3	609	0.0278262	0.111667	1
OR11H1	159	0.0326934	0.111724	1
SCYL1	50	0.0409614	0.111752	1
BSN	24	0.0487241	0.11188	1
KHDC1L	13	0.0580806	0.112127	1
C2orf54	26	0.0478143	0.112284	1
PARN	54	0.0401456	0.112331	1
ATP1A2	20	0.0509648	0.112378	1
PTPRM	15	0.0553949	0.112408	1
MMP19	390	0.0290022	0.112495	1
GOLGA8J	126	0.0341759	0.112497	1
MPRIP	13	0.0585379	0.112572	1
NME3	841	0.0270074	0.112827	1
KIZ	145	0.0333282	0.112844	1
CFAP65	293	0.0301378	0.112977	1
SLC28A3	99	0.035447	0.113043	1
CCDC168	1641	0.0257664	0.113075	1
CPA6	48	0.0408271	0.113212	1
ACP2	26	0.048022	0.113222	1
CNPY3-GNMT	31	0.0456171	0.113407	1
NPNT	54	0.0399859	0.11346	1
SNX30	10	0.0628024	0.113463	1
PHF10	86	0.0361958	0.113489	1
HIST1H4A	92	0.0360025	0.113521	1
BPIFA3	56	0.0394471	0.11353	1
TOMM5	7	0.0708474	0.113645	1
TINAG	132	0.0337623	0.113873	1
2025-03-08	170	0.0324632	0.113983	1
GOLGA2	21	0.0507106	0.114078	1
OLAH	132	0.0335276	0.11408	1
CUL4A	14	0.0565264	0.114222	1
CEP295	442	0.0287189	0.114262	1
VENTX	39	0.0428123	0.114289	1
DCSTAMP	80	0.0369875	0.114378	1
SPEF1	47	0.0407552	0.114394	1
CCDC88C	59	0.0391486	0.114516	1
ZNF791	51	0.040303	0.114547	1
KRTAP5-7	42	0.0421472	0.114781	1
MYO5B	98	0.0353519	0.114871	1
CDK19	15	0.0559128	0.114933	1
SEPHS1	6	0.0732209	0.115057	1
PRR5L	50	0.0402103	0.115098	1
ZNF682	76	0.0370078	0.115158	1
ADK	28	0.0467509	0.115191	1
JDP2	33	0.0439344	0.115203	1
USH1C	284	0.0301307	0.115285	1
C9orf57	57	0.0391387	0.115362	1
DSPP	27	0.0465174	0.115593	1
ALDH1A2	12	0.0591038	0.115596	1
BCL2L2-PABPN1	6	0.0736396	0.115681	1
C2orf73	163	0.0325865	0.115829	1
MVD	83	0.0363611	0.115869	1
RGS2	66	0.0381272	0.115912	1
MKI67	148	0.0328698	0.115931	1
NELFB	23	0.0484964	0.115952	1
CALN1	36	0.0432571	0.116006	1
TEX33	184	0.0317891	0.116038	1
UTS2R	151	0.0329079	0.116152	1
ATP13A4	183	0.0319059	0.116303	1
GANAB	14	0.0560141	0.11643	1
FCHSD1	915	0.0268001	0.116456	1
TRIM23	17	0.0531302	0.116466	1
PACRG	109	0.0346986	0.116577	1
TTC23L	89	0.0359361	0.116604	1
RAB3C	16	0.053161	0.116629	1
WDR46	121	0.0341368	0.116801	1
KCNK5	13	0.0569314	0.116841	1
NDST4	35	0.0434801	0.116883	1
ARHGAP15	34	0.044377	0.116976	1
EIF4E2	7	0.0684307	0.117038	1
TAS2R1	15	0.0546833	0.117067	1
FAM86B1	37	0.043508	0.117152	1
ASIC5	120	0.0341854	0.117169	1
FER1L5	169	0.0323372	0.117259	1
ZMYM5	691	0.0274367	0.117323	1
NEFL	21	0.0499614	0.117475	1
CLPSL1	57	0.0391738	0.117478	1
ZNF442	402	0.0289111	0.117513	1
BCAP29	48	0.0405476	0.117628	1
LRRC3	48	0.0409293	0.117735	1
CCDC82	43	0.0417558	0.117803	1
STX2	39	0.0432805	0.117948	1
RPL18	15	0.0549952	0.117978	1
SCARB2	88	0.0359066	0.118021	1
TIRAP	48	0.0408067	0.118094	1
KRT20	104	0.0346578	0.11817	1
PYURF	15	0.0547074	0.118186	1
LRP1B	48	0.0409263	0.11828	1
FANCE	55	0.0392933	0.118291	1
SGK2	47	0.0404432	0.118403	1
STX6	23	0.0485377	0.11844	1
COTL1	15	0.05469	0.118441	1
TMED5	42	0.0420056	0.118827	1
CEP290	704	0.0273235	0.118831	1
LYZL2	19	0.0507249	0.118845	1
CCDC9	573	0.0277662	0.118924	1
TOX2	11	0.0599704	0.118944	1
OR6C2	36	0.0433435	0.11907	1
WDFY1	8	0.0665606	0.119111	1
CKAP5	8	0.0670418	0.119123	1
HCRTR2	29	0.0454786	0.119196	1
LCE4A	88	0.0359708	0.119227	1
ACKR3	8	0.0674299	0.119229	1
FRY	52	0.0395511	0.119275	1
ZNF426	138	0.0330596	0.119402	1
FAM171A2	17	0.0525127	0.119408	1
TBC1D16	48	0.0406495	0.119457	1
TNFSF8	7	0.0689636	0.119462	1
TBC1D2B	54	0.0398083	0.119472	1
RPL10A	8	0.0664135	0.119671	1
BAX	15	0.0545094	0.119703	1
ALKBH2	25	0.0469083	0.119914	1
PAPSS2	77	0.0367966	0.119927	1
USP49	13	0.0572992	0.11998	1
HIPK1	24	0.0479141	0.12003	1
LTN1	479	0.0281943	0.120031	1
KNG1	68	0.0378792	0.120045	1
FAM3D	20	0.0499757	0.120157	1
MEGF8	92	0.0355632	0.120179	1
RIT1	33	0.0439398	0.120215	1
COMT	18	0.051356	0.120243	1
HIST3H2BB	139	0.0328788	0.120439	1
MINDY1	354	0.029153	0.120594	1
TXNDC16	71	0.0376492	0.120617	1
FAXDC2	78	0.0365667	0.120642	1
FAM159B	36	0.0429847	0.120777	1
IPO5	63	0.0380431	0.12114	1
ITK	22	0.0486576	0.121223	1
TMEM221	74	0.0368258	0.121287	1
OR6C76	191	0.0315279	0.121288	1
RAD50	247	0.0305299	0.121358	1
LRRC34	235	0.0305502	0.121373	1
ZNF735	35	0.0437937	0.121569	1
RPH3A	16	0.0532546	0.121781	1
MS4A2	690	0.0272711	0.121787	1
SLC18A3	20	0.0501498	0.121859	1
MCMDC2	378	0.029016	0.121874	1
GGT7	210	0.031158	0.121897	1
SRPK2	44	0.0407278	0.121925	1
ST8SIA4	7	0.0689737	0.122069	1
C10orf120	50	0.0403757	0.122113	1
C12orf49	35	0.0433132	0.122218	1
GZMH	17	0.0528962	0.122476	1
RETREG3	9	0.0638019	0.12251	1
CCR9	25	0.0473856	0.122542	1
DAAM2	15	0.0544278	0.122596	1
HRC	49	0.0402368	0.122744	1
FAM180B	142	0.0330228	0.122759	1
PAQR3	123	0.0339014	0.122779	1
FRMPD1	129	0.0333276	0.122822	1
NMI	272	0.029883	0.12286	1
PPAN	202	0.0311515	0.122896	1
OR6S1	227	0.0306704	0.122969	1
C19orf47	22	0.049108	0.122974	1
RAB3D	25	0.046929	0.122993	1
TNFRSF4	64	0.0381733	0.123032	1
ZNF224	157	0.0320968	0.123046	1
MAP3K20	23	0.0481729	0.123111	1
ASCL5	47	0.0404921	0.123222	1
TRMT61B	95	0.0352613	0.123229	1
GTF2H3	21	0.0494641	0.123235	1
GPA33	44	0.0413185	0.123243	1
HSD17B1	28	0.0454549	0.123261	1
COX6A2	62	0.0381758	0.123268	1
FABP1	9	0.0633235	0.123292	1
IKBIP	86	0.0356968	0.12333	1
[truncated: 13,890 more rows]

## Sheet: PERADIGM_Q850_selected_pheno
gene	carriers_num	riskscore	p_value	p_value_adjusted
NF1	105	0.144772	0	0
MGP	50	0.0942309	2.95403e-05	0.469426
AEBP1	110	0.0723169	6.10851e-05	0.970641
NDUFV2	92	0.0758394	6.43601e-05	1
CANT1	43	0.0957722	7.02576e-05	1
ATPIF1	8	0.170781	0.000193697	1
SCD5	6	0.187224	0.000270716	1
SIGLEC10	62	0.0791757	0.000311476	1
C14orf159	128	0.0643284	0.000351386	1
TRIM36	41	0.0895105	0.000373271	1
ATP8A2	66	0.0773921	0.000431611	1
AKR7A3	52	0.082692	0.000444809	1
OR1N2	76	0.0739024	0.000478231	1
GOLGA8A	66	0.076523	0.000489994	1
AHCTF1	359	0.0504117	0.000514745	1
ARHGAP39	21	0.111077	0.000522145	1
CETN1	110	0.0649765	0.000706697	1
EXOC2	57	0.0782946	0.000767729	1
ANKRD46	26	0.099011	0.000877542	1
C7orf31	153	0.0594049	0.000897793	1
IGSF3	85	0.0693987	0.000901259	1
RASGEF1B	21	0.105837	0.00103256	1
MEX3D	227	0.0540991	0.00104099	1
FOXP1	40	0.0858164	0.00104517	1
SPRED1	13	0.126819	0.00107492	1
ATP7B	217	0.0543786	0.00110531	1
CCDC86	144	0.0591828	0.00113831	1
OR5M8	99	0.0649071	0.00120524	1
VTI1A	31	0.091605	0.00124122	1
NAT2	36	0.08741	0.0012675	1
FCF1	8	0.149273	0.00132783	1
C11orf16	178	0.0561832	0.00141085	1
SPAST	10	0.136726	0.00146727	1
KIF22	59	0.0739883	0.0015428	1
RFNG	67	0.0716211	0.00161936	1
CENPO	46	0.079069	0.00173068	1
TERF1	54	0.0756703	0.00180716	1
MCM7	140	0.0586388	0.00180912	1
USP38	41	0.0812354	0.00182656	1
MVK	42	0.0818991	0.00187666	1
ZNF664	7	0.151629	0.00193114	1
P2RX4	52	0.0757695	0.00193268	1
EPHA10	351	0.048384	0.00193898	1
GHSR	71	0.0692997	0.00200442	1
CCR5	616	0.0441154	0.00204164	1
2025-09-10	1409	0.0397409	0.00205926	1
DPP9	18	0.106398	0.00206091	1
MGMT	95	0.0640243	0.00206884	1
FPR3	7	0.151289	0.00209691	1
LRIG2	115	0.0607026	0.00214032	1
SLC22A14	66	0.0707033	0.00216328	1
C20orf141	557	0.0446888	0.0022335	1
TNFSF18	1186	0.0404493	0.0022547	1
GSDMB	102	0.0625592	0.0022689	1
CDRT4	26	0.0928123	0.0023171	1
CNOT10	55	0.0736339	0.00238177	1
SBDS	1031	0.041031	0.00245674	1
CGB1	16	0.109332	0.00246245	1
SMG7	39	0.0813093	0.0024866	1
WFDC2	12	0.121591	0.00254803	1
WNT8A	71	0.0680295	0.00256308	1
IGSF10	1901	0.038397	0.00259667	1
OR2T10	42	0.0788906	0.0026388	1
PLAUR	73	0.0672075	0.00288876	1
IFITM3	13	0.115566	0.00291565	1
RAD23A	6	0.157382	0.00305815	1
TECRL	96	0.0627589	0.00309174	1
ALG14	46	0.0761205	0.00313586	1
TMOD3	12	0.118638	0.00316987	1
CCNG1	20	0.0982141	0.00318726	1
ZNF786	64	0.0690739	0.0032244	1
REG1B	288	0.049204	0.00334379	1
PAPSS1	84	0.0635915	0.00354516	1
NAA60	33	0.084301	0.00354561	1
KCNQ5	17	0.103526	0.00356834	1
NDUFB9	32	0.0839333	0.00360526	1
SLC1A2	13	0.113889	0.00360935	1
PTGS1	29	0.0867614	0.00383205	1
MS4A5	38	0.0792931	0.00387546	1
ABCC11	1258	0.0396696	0.00392837	1
MAPKBP1	43	0.0767996	0.00400809	1
FAM209A	19	0.0997808	0.00417802	1
ZDHHC1	100	0.0604333	0.00418305	1
NRG1	54	0.0707844	0.00421507	1
H6PD	116	0.0588828	0.00427865	1
CSRNP3	13	0.111603	0.00430973	1
USP32	17	0.102469	0.00431477	1
C19orf48	19	0.098845	0.00432529	1
OR5M9	20	0.0966464	0.00435606	1
PTPN6	13	0.112218	0.00436416	1
CFLAR	99	0.0607294	0.0043945	1
TARBP1	191	0.0525308	0.00454648	1
DAPK2	90	0.061926	0.00463424	1
PTTG1IP	83	0.0625166	0.00464257	1
MRRF	72	0.0654099	0.00465166	1
MEPE	486	0.0442913	0.00468064	1
MACC1	107	0.0594129	0.00469996	1
SLC25A37	14	0.108451	0.00470343	1
PSPN	41	0.0765411	0.00482437	1
MYPN	52	0.0713455	0.00483989	1
MUC17	789	0.0413864	0.00497367	1
FRY	52	0.071184	0.00514309	1
A3GALT2	60	0.0680493	0.00522711	1
UEVLD	77	0.0635379	0.0053696	1
PDE1B	327	0.0471583	0.0053784	1
SQLE	12	0.113356	0.00540385	1
HDAC3	7	0.137668	0.00553203	1
ANKRD34B	32	0.0809617	0.00556023	1
CD47	10	0.122155	0.00557911	1
STXBP6	8	0.129707	0.00561109	1
CNOT11	7	0.138576	0.00565713	1
C11orf65	643	0.0423799	0.00571704	1
CCDC93	53	0.0702623	0.00586365	1
ARL10	28	0.0834506	0.00590745	1
ST3GAL3	23	0.0887715	0.0059216	1
PTGIS	60	0.0669039	0.00593499	1
VPS41	139	0.0547154	0.00607649	1
HDAC5	45	0.0723456	0.00617214	1
SRXN1	11	0.114648	0.0062972	1
FOXN4	12	0.112711	0.00630189	1
SDR42E1	19	0.0951452	0.00644596	1
C7orf69	22	0.0902712	0.006575	1
KIF17	92	0.0598973	0.00662275	1
IFNE	50	0.0707436	0.00665598	1
RRP12	144	0.0542145	0.00667485	1
KRT17	96	0.0589233	0.00673907	1
GTPBP1	8	0.128156	0.00679431	1
DTX4	50	0.070254	0.00680465	1
SPESP1	24	0.0871405	0.00681258	1
HASPIN	122	0.0559187	0.00689068	1
CLDN5	37	0.0759747	0.00694189	1
STARD6	37	0.0764495	0.00694748	1
MEF2A	11	0.113329	0.0070294	1
EIF3L	11	0.113653	0.0070477	1
SHISA9	12	0.109671	0.00718241	1
OR52H1	61	0.0659213	0.00741356	1
PEG3	22	0.0888332	0.0074579	1
FZR1	6	0.140208	0.00767485	1
TDGF1	16	0.0990842	0.00768076	1
SMC1B	51	0.0683069	0.0080369	1
ACKR1	32	0.0779659	0.00805732	1
OR2A12	59	0.0659164	0.00814494	1
UHRF1BP1	102	0.0577363	0.00821989	1
TAF1A	97	0.0583892	0.00822274	1
CPPED1	41	0.0728586	0.00826702	1
NDUFB8	14	0.101595	0.00827214	1
CEP128	162	0.052255	0.00830181	1
GCSH	31	0.0792146	0.00837038	1
TRIM39	21	0.0893876	0.00839708	1
KLHL36	19	0.090981	0.00884271	1
CHD8	20	0.090388	0.0089013	1
SIX6	6	0.138697	0.00893429	1
GYS2	211	0.0491328	0.00895319	1
CYP1A1	510	0.0429552	0.00899342	1
GPAT3	397	0.0442114	0.00901703	1
PDE4A	98	0.0578081	0.00919952	1
FBXL15	53	0.0669787	0.00922089	1
TANC1	79	0.0605169	0.00931163	1
ZSCAN1	214	0.0489299	0.00933232	1
CCDC83	47	0.0694835	0.00938732	1
CLPB	110	0.0565196	0.00938956	1
FCRL6	610	0.0418727	0.00943167	1
SPINK4	12	0.107098	0.0094947	1
CCAR1	23	0.085702	0.00949828	1
OVOL2	72	0.0619832	0.00954027	1
OPA1	32	0.0770003	0.00963714	1
IL25	9	0.118309	0.00964288	1
BBS2	256	0.047263	0.00973667	1
BBS5	27	0.0813535	0.00976186	1
CIAO1	31	0.0782584	0.00984054	1
KRT23	61	0.0643968	0.00984438	1
PLEKHH1	2013	0.0368979	0.0100154	1
PARP2	132	0.0538711	0.0100611	1
CPSF4L	66	0.0633371	0.0102505	1
C9orf129	113	0.0548706	0.0102738	1
MARCKS	7	0.128829	0.0102801	1
STAC3	37	0.073255	0.0103362	1
VPS8	520	0.0427984	0.0104321	1
PGLYRP1	33	0.0761394	0.0104802	1
FGFR1OP2	19	0.0905229	0.0105265	1
CDKN2A	34	0.0752781	0.010531	1
NDUFAF5	130	0.053933	0.0107064	1
ZNF222	108	0.0556917	0.0107731	1
SPATA33	1221	0.0385717	0.0108439	1
CILP	165	0.0513791	0.0109154	1
BDH2	33	0.0757906	0.0109895	1
IFIH1	4392	0.035069	0.0110195	1
PCGF5	10	0.111401	0.0110492	1
PLD4	310	0.045773	0.0111045	1
ZSWIM1	1854	0.0372145	0.0111459	1
CD14	12	0.10478	0.0112835	1
KRTAP10-2	14	0.0997713	0.0113385	1
GUCA1B	92	0.0574944	0.0115841	1
MMP24	17	0.0922954	0.0115871	1
TAS2R14	15	0.0961117	0.0116367	1
OR5AU1	310	0.0457481	0.0116635	1
ZNF541	30	0.077299	0.0118199	1
AADAT	15	0.0963999	0.0118921	1
PRPF8	19	0.0879403	0.0119247	1
ZNF780A	478	0.0427931	0.0119614	1
DNAJC25	10	0.110406	0.0119744	1
PRCD	7	0.126209	0.0119862	1
OR10K2	9	0.115749	0.0119984	1
DERL2	7	0.126456	0.0120425	1
TBCCD1	35	0.0740546	0.0120771	1
ACTRT3	9	0.115212	0.0121887	1
NXPE3	46	0.0680927	0.0123358	1
SPCS1	28	0.0777109	0.0125268	1
FBLN7	40	0.0709692	0.0125847	1
COMP	101	0.0561393	0.0126262	1
FLT4	15	0.0938052	0.012633	1
RAD54L	159	0.051128	0.0128354	1
CYP51A1	76	0.0597951	0.0129199	1
THAP2	13	0.099879	0.0130484	1
SBNO2	61	0.0627433	0.0131254	1
CRY1	57	0.0637482	0.0132125	1
GTPBP3	44	0.0680447	0.013217	1
CBFA2T2	21	0.0846644	0.0133212	1
RBSN	27	0.0792921	0.0133227	1
ZNF146	12	0.103135	0.0133446	1
DNAJC5B	125	0.053099	0.0136175	1
SH3YL1	93	0.0569585	0.0136607	1
MMS19	71	0.0607759	0.0137048	1
TRIM45	449	0.0429548	0.0137226	1
RAD21L1	69	0.0606683	0.0137291	1
MASP2	169	0.0502599	0.0137515	1
LCMT1	15	0.0943809	0.0138052	1
CLIP4	50	0.0658049	0.0138171	1
N4BP2L1	34	0.0726353	0.013861	1
HRASLS5	40	0.0699508	0.0138629	1
TRIM13	45	0.0669012	0.0139688	1
MRPS15	283	0.0456796	0.0141465	1
GFRAL	338	0.0445195	0.0142767	1
MLF2	7	0.123416	0.0142878	1
CYP4V2	61	0.0624904	0.0143295	1
ZC3H13	27	0.0778458	0.0143409	1
SWAP70	8	0.116323	0.0144	1
UBE2Q2	45	0.0676973	0.0144749	1
TIRAP	48	0.0663831	0.0146076	1
DTNB	97	0.0557612	0.0146256	1
ADD3	32	0.0740974	0.0146352	1
R3HDM4	55	0.0639249	0.0146947	1
KCNH5	84	0.0577188	0.0147133	1
IKZF4	8	0.117765	0.0148459	1
CDR2L	13	0.0978995	0.0148804	1
UGP2	22	0.0827081	0.0150066	1
SMAD3	111	0.0540263	0.0150794	1
PEMT	28	0.0767101	0.0151011	1
IQGAP1	68	0.0604133	0.0151659	1
PIK3CB	52	0.0650439	0.0152361	1
SPRR2E	6	0.129255	0.0154739	1
PKP4	62	0.0618122	0.0155755	1
ZNF654	18	0.0868039	0.0155825	1
TOR3A	137	0.0515754	0.0156078	1
ZNF84	68	0.0602425	0.0156512	1
MAGI3	48	0.0653107	0.015671	1
HFE2	44	0.0673303	0.0157197	1
FZD7	11	0.10354	0.015756	1
HMGCR	18	0.0876713	0.0158498	1
NKG7	34	0.0720121	0.0159292	1
AKAP1	29	0.0751014	0.015981	1
AAGAB	100	0.0553134	0.0159864	1
DNAH7	2894	0.0357169	0.0161923	1
BPIFB6	39	0.0698223	0.0162309	1
TRUB1	65	0.0609758	0.0162721	1
NSL1	30	0.0749609	0.0162852	1
FAM83F	100	0.0551167	0.0163318	1
FREM1	280	0.0453455	0.0163941	1
GGT6	57	0.0626572	0.0163976	1
CPT1A	39	0.0692411	0.016401	1
NPM3	24	0.0797209	0.016452	1
SLC22A31	90	0.0561637	0.0165021	1
FAM153A	18	0.0871348	0.0165222	1
FAM126B	27	0.0768049	0.016586	1
CARD18	15	0.0925179	0.016608	1
TDRKH	54	0.0634121	0.0168813	1
LPAR6	31	0.0742055	0.016885	1
ORAI1	1578	0.0371457	0.0168866	1
TEX15	1168	0.0381561	0.016898	1
CSH2	200	0.0481175	0.0169153	1
CCDC157	175	0.0487301	0.0170326	1
PBLD	49	0.0652305	0.0170998	1
RHOBTB1	29	0.0753293	0.0171623	1
WDR59	131	0.0516936	0.0171704	1
VASP	11	0.10093	0.0172016	1
CLIC3	82	0.0574061	0.0173328	1
CDSN	86	0.056734	0.0173416	1
SHE	71	0.0595385	0.017344	1
HADH	57	0.0622173	0.0174447	1
TMEM136	32	0.0730019	0.0175805	1
C12orf40	130	0.0520026	0.0176087	1
WDR49	235	0.0464095	0.0176259	1
PCOLCE	53	0.0633425	0.0177489	1
BRD1	48	0.0650625	0.0177723	1
NSMCE4A	33	0.071496	0.0177805	1
PCDHGA10	2441	0.0359949	0.0178377	1
STK40	16	0.0899347	0.0180743	1
IL11	25	0.0775376	0.0180985	1
SETDB1	59	0.0620172	0.0181136	1
UTS2	134	0.0513812	0.0181763	1
NFATC4	24	0.078961	0.0181833	1
BLNK	18	0.0848595	0.0182193	1
CHRNA3	159	0.0501432	0.0182393	1
PPP1R16A	42	0.0673692	0.018305	1
GNB2	86	0.0561844	0.0183384	1
OS9	34	0.0709021	0.0183441	1
PTGFR	14	0.0931019	0.0184482	1
TULP2	62	0.0606217	0.0184507	1
ELF5	16	0.088752	0.0184875	1
TSPYL4	45	0.0658066	0.0185371	1
ZNF529	416	0.0425924	0.0185721	1
TBC1D17	144	0.050493	0.018623	1
PEAK1	26	0.0767007	0.0186845	1
PACRG	109	0.0532968	0.0186867	1
THTPA	19	0.0837556	0.0188446	1
DDX58	406	0.0427828	0.0188883	1
SENP7	42	0.067331	0.0189236	1
RTN2	39	0.0684792	0.0189863	1
CPLX4	24	0.0786038	0.0189905	1
NDUFA3	43	0.0658222	0.0190838	1
DCT	227	0.0464553	0.0192086	1
ADSS	16	0.0885448	0.0193026	1
USH2A	919	0.0388446	0.0194399	1
ATP23	63	0.0600005	0.0194732	1
TRUB2	541	0.0412814	0.0194976	1
ALLC	401	0.042764	0.0196505	1
UGT1A7	75	0.0580024	0.01967	1
HTRA4	819	0.0393216	0.0197397	1
KYAT1	56	0.0619851	0.019907	1
NECTIN3	29	0.0735528	0.0199538	1
GOT1L1	156	0.0493902	0.0199767	1
GPR15	11	0.0997004	0.0200153	1
ZNF101	51	0.0636935	0.0200834	1
CASP1	18	0.0842925	0.0202519	1
EIF3B	22	0.0799023	0.0202805	1
POLR2E	49	0.0635633	0.0203337	1
KCNIP2	13	0.0941798	0.0203479	1
ADSL	22	0.0795164	0.0203971	1
TESK1	13	0.0934574	0.0204201	1
ZBBX	1675	0.0367434	0.0204335	1
MYRIP	70	0.0583998	0.0204888	1
JUP	28	0.0745404	0.0205127	1
SMPD1	103	0.0536419	0.0205477	1
GLUD1	13	0.0940465	0.0205528	1
PDE10A	45	0.0650655	0.0206387	1
TAS2R30	121	0.0517986	0.0206692	1
ACBD5	78	0.0569565	0.0206847	1
NFASC	44	0.0652204	0.0207279	1
PCDH12	180	0.0480221	0.0207311	1
LCORL	11	0.0997775	0.0208076	1
TECTA	217	0.0467337	0.0209108	1
BHLHA9	51	0.0633105	0.0209584	1
PIK3R1	9	0.106395	0.0210735	1
FCHSD2	23	0.0787599	0.0210899	1
TMEM209	1393	0.0373051	0.0211043	1
UGT3A2	66	0.0592514	0.0211215	1
APOPT1	17	0.0865466	0.0211337	1
TMEM81	48	0.0639709	0.0212232	1
SIT1	6	0.12417	0.021232	1
OR6C65	44	0.0653336	0.0213147	1
LGALS4	78	0.0566888	0.0214635	1
POLD1	88	0.0556097	0.0215122	1
ZNF341	65	0.0589025	0.0218754	1
ZNF276	63	0.0595271	0.0219119	1
CCL5	42	0.065364	0.0219558	1
CENPK	128	0.0513563	0.0219808	1
HSBP1L1	13	0.0936617	0.0220335	1
CTRB2	51	0.0627137	0.022147	1
MYLK4	219	0.0462236	0.0221868	1
PRMT6	40	0.0664132	0.0221893	1
STAP2	52	0.0622978	0.0221959	1
AP5B1	83	0.0555743	0.0222125	1
LRRC74A	177	0.047752	0.0222268	1
SHISA8	25	0.0759954	0.0222607	1
PSD3	36	0.0683486	0.0223437	1
APPL2	284	0.0444216	0.0223593	1
GNPTG	140	0.0501633	0.0223716	1
CD247	87	0.0548305	0.0223878	1
FSTL5	37	0.0680844	0.0224409	1
MAZ	48	0.0633294	0.0224633	1
SH3BP2	447	0.0417698	0.0224857	1
ASPHD1	16	0.0864244	0.0225237	1
GSTO2	279	0.0446578	0.0226464	1
ASB17	30	0.071777	0.0227363	1
MFHAS1	26	0.0746713	0.0228384	1
STAT5B	6	0.122448	0.0228513	1
EML1	7	0.115041	0.0229002	1
E2F5	179	0.0475538	0.0230314	1
PRTN3	227	0.0458539	0.0230597	1
SLC31A1	31	0.071383	0.0230812	1
COPS7B	15	0.0885645	0.0230849	1
PMP2	9	0.105419	0.0230883	1
TEX261	55	0.0608798	0.0232432	1
MAK	79	0.056091	0.0233099	1
C2CD4C	20	0.081012	0.0233107	1
SNRNP27	29	0.0731727	0.0234232	1
XYLT1	10	0.101624	0.0234741	1
SLC47A2	170	0.0484001	0.0235126	1
PTGDR2	36	0.0687299	0.0235139	1
PTPN22	162	0.0488414	0.0235181	1
DPP3	134	0.0504107	0.0235657	1
CHPT1	59	0.0601681	0.0236476	1
TAX1BP1	57	0.0603024	0.0237122	1
IFNA17	27	0.0737865	0.0237299	1
LRFN2	14	0.0900639	0.0237815	1
AQP2	46	0.0639242	0.0239212	1
DBNDD2	20	0.0804856	0.0241183	1
CSMD3	60	0.0597456	0.0242459	1
PPP3CC	30	0.0711385	0.0242648	1
SHMT1	83	0.0549699	0.0243501	1
TBRG1	168	0.0481515	0.0243637	1
BAGE	24	0.0756104	0.0243867	1
ALDH2	42	0.0647512	0.024578	1
ZNF326	15	0.0881813	0.0246404	1
SAR1B	36	0.0678923	0.0246647	1
EIF4G1	37	0.0670014	0.0246806	1
TM6SF2	46	0.0632374	0.0247335	1
GPS2	15	0.0871683	0.0247493	1
C1S	42	0.0650968	0.0247627	1
KCNH2	30	0.0714309	0.0248903	1
MRPS14	27	0.0730082	0.0248998	1
ATP6V0B	11	0.0973375	0.0249208	1
CD70	13	0.092323	0.0249269	1
VIPAS39	33	0.0690943	0.0250236	1
SPON1	24	0.0763481	0.0253026	1
KRTAP10-10	45	0.0635685	0.0254264	1
ZNF329	53	0.0610655	0.0255042	1
C14orf80	164	0.0481762	0.0256256	1
CENPL	15	0.0874504	0.0257527	1
NDUFAF8	7	0.11195	0.0258881	1
COL14A1	122	0.0511812	0.025891	1
CDYL2	8	0.108271	0.0260571	1
TMBIM1	57	0.0596796	0.0261187	1
OXCT1	19	0.0809397	0.0262983	1
RTN3	41	0.0657168	0.0265852	1
DNAJC3	25	0.074334	0.0267229	1
CFAP45	60	0.059048	0.0268299	1
TEX10	17	0.0823786	0.0268505	1
SARS	11	0.0959332	0.0268694	1
FOXE1	24	0.0748528	0.0269033	1
EVX2	16	0.0845627	0.0269321	1
ADCY10	231	0.0454704	0.026981	1
RGS10	16	0.0841626	0.0269895	1
ARHGEF28	198	0.0465954	0.0270338	1
HIST1H2BG	22	0.0774543	0.0271248	1
MPZL1	20	0.0789736	0.0271455	1
HERC6	124	0.0505071	0.0271682	1
BTN1A1	35	0.067717	0.0271986	1
PCDHB11	1020	0.0381026	0.0272435	1
AVL9	28	0.0713755	0.0273586	1
CPA3	76	0.0555599	0.027446	1
NBEAL2	90	0.0535481	0.0274967	1
TCF25	13	0.0913723	0.0275384	1
WDR83	73	0.0565895	0.0275424	1
GBA	74	0.0558155	0.0275476	1
OR11H4	119	0.050961	0.0276359	1
SUCLG1	44	0.0634422	0.0276844	1
NUPR2	10	0.0988884	0.0277014	1
DDOST	25	0.0734411	0.0278325	1
LRRC10	49	0.0618177	0.028012	1
ACTR1B	59	0.0592501	0.0280878	1
B3GNT7	24	0.0741092	0.0282101	1
HSD11B1	16	0.0840854	0.0282663	1
BCAT2	48	0.0619908	0.0282885	1
MR1	54	0.0602046	0.028309	1
NLRP11	92	0.0534991	0.02845	1
S1PR3	9	0.10287	0.0287143	1
DNAJC13	38	0.0652859	0.0288144	1
ZNF804B	60	0.0587986	0.0289134	1
KCTD9	7	0.111369	0.0290243	1
IMMT	23	0.0752123	0.0290323	1
SPCS3	12	0.0918334	0.0290591	1
CDK18	200	0.0463338	0.0291408	1
COG3	16	0.0843806	0.0291612	1
PROS1	17	0.082338	0.0292211	1
SPRY2	6	0.118204	0.0292655	1
OR6C1	14	0.0868055	0.0295834	1
ZAR1L	13	0.0891946	0.0296087	1
ATP5F1	12	0.0916916	0.0296183	1
QRICH2	202	0.045798	0.0296233	1
SLC25A46	383	0.0419858	0.0296423	1
CABLES1	20	0.0776064	0.0299156	1
SLC35A1	12	0.0915411	0.0299641	1
CHCHD1	8	0.106005	0.0300138	1
BCL2L10	62	0.0578432	0.0300715	1
CD5	72	0.0558342	0.0301217	1
MRPS25	21	0.0765567	0.0302119	1
ELOF1	60	0.0585147	0.0302489	1
SNAPC2	136	0.0491715	0.0302552	1
DENND4C	64	0.0576001	0.0302903	1
WDSUB1	272	0.0437408	0.0303996	1
IRF2BP2	15	0.0852361	0.0306285	1
PRKD1	144	0.0484329	0.0306366	1
CSRNP1	7	0.109463	0.0306625	1
DDX25	135	0.0490076	0.0307054	1
CHRNA9	134	0.0491716	0.0307849	1
ARL6IP5	19	0.078962	0.0307932	1
NARF	55	0.0597838	0.0308144	1
KPNA1	9	0.100682	0.0308602	1
CSNK1G2	33	0.0676978	0.030971	1
BPIFC	41	0.0633409	0.0309719	1
TMEM252	778	0.0387002	0.0310201	1
SLC23A2	13	0.0890388	0.0310203	1
TOM1	37	0.0652587	0.0310594	1
ARID5B	6	0.115587	0.0311592	1
TRIM54	78	0.0545802	0.0313256	1
PAPD5	27	0.0715934	0.0313258	1
LCP2	68	0.0564411	0.0313707	1
DUSP22	136	0.0491631	0.0313734	1
CCDC141	463	0.0408433	0.0313838	1
RNF175	228	0.0448304	0.0315054	1
CD3G	40	0.0634423	0.0316279	1
SYK	6	0.116071	0.0316571	1
SI	501	0.0404787	0.0317364	1
NDUFA4L2	49	0.0608368	0.0317525	1
NCBP3	13	0.0872361	0.031794	1
VARS2	250	0.044224	0.0318015	1
PSG11	127	0.0492379	0.0318949	1
NELL2	19	0.0791347	0.0320503	1
AADACL4	19	0.0789244	0.0324044	1
CARD9	1403	0.0367045	0.032484	1
TEK	19	0.0784496	0.0325306	1
SRRM2	97	0.052029	0.0326564	1
USP39	62	0.0575902	0.0326994	1
KLHL21	91	0.0526205	0.0328281	1
DFNA5	87	0.0532969	0.0328689	1
GIPC2	94	0.0524919	0.0328809	1
SLC12A6	91	0.0525862	0.0329324	1
CLEC2A	97	0.0523598	0.0330322	1
DENND3	90	0.0523693	0.0330921	1
DYNC1LI2	9	0.0992133	0.0331459	1
EXOC8	19	0.0783037	0.0331598	1
RBL1	317	0.0427452	0.0332383	1
WARS2	45	0.0619024	0.0332394	1
PLXND1	31	0.0672975	0.0333534	1
SLC35A5	177	0.0467688	0.0333632	1
SLC45A4	225	0.0447957	0.0333703	1
DIP2B	40	0.0634852	0.0333929	1
AK8	183	0.0461741	0.0333979	1
ZNF57	92	0.0526211	0.0334487	1
CIART	19	0.0777571	0.0334568	1
SLC36A3	46	0.06091	0.0334819	1
SULT6B1	57	0.0579921	0.033522	1
ITGAE	161	0.0472631	0.0336054	1
SLC35C1	10	0.0955359	0.0338103	1
EXO1	864	0.0381385	0.0338756	1
CACNG5	17	0.0803088	0.0339654	1
TRIM59	739	0.03863	0.0339792	1
MAP2K2	21	0.0757233	0.0340001	1
GIPR	125	0.0496171	0.0340717	1
ZNF708	215	0.0450319	0.0340876	1
TMEM45A	15	0.0835101	0.034167	1
OR56B4	80	0.0543699	0.0342334	1
MINPP1	24	0.0728107	0.0342491	1
TIMMDC1	213	0.0451395	0.0342965	1
FOXB1	9	0.0985312	0.0343418	1
NFAT5	19	0.0775651	0.0343484	1
ILDR1	108	0.0510517	0.0343766	1
CENPH	300	0.0427124	0.0344233	1
DPP9-AS1	63	0.0565913	0.0344718	1
SELENOV	15	0.0844245	0.0344792	1
SOWAHB	116	0.0501559	0.0344969	1
TMOD4	37	0.0640592	0.034549	1
MAP9	89	0.0529138	0.0345527	1
TNPO3	23	0.07388	0.034575	1
ONECUT3	19	0.0774144	0.0345824	1
WDR18	11	0.0916458	0.0346311	1
GRM1	26	0.0707933	0.0346537	1
H1FNT	45	0.0616969	0.0346579	1
KCTD11	11	0.0924175	0.0346814	1
C16orf74	405	0.0412044	0.0347208	1
C3	91	0.0525303	0.0347908	1
SEMA6D	7	0.106129	0.0349049	1
TRH	79	0.0540775	0.0349162	1
PEX11B	66	0.0559055	0.0349455	1
HIC1	30	0.0683462	0.0349478	1
CCR4	6	0.11317	0.0350023	1
EIF3K	14	0.08554	0.0350953	1
C7orf33	19	0.0770984	0.0352079	1
RPRD1A	11	0.0919009	0.0352155	1
KRTAP5-9	11	0.0917582	0.035256	1
GSTA3	12	0.0900923	0.0352931	1
SGCD	36	0.0649138	0.0353105	1
GZMB	67	0.0558298	0.0353185	1
SRD5A2	61	0.0569231	0.035338	1
TMEM192	21	0.0753197	0.0353899	1
OR1L1	57	0.0581041	0.0355305	1
CACHD1	70	0.0553107	0.0355651	1
PCDHB10	120	0.0496554	0.0355683	1
RBKS	2416	0.0353762	0.0355892	1
SAP30BP	42	0.0619336	0.0357032	1
VWA1	349	0.0419503	0.0357683	1
SMYD5	332	0.0423476	0.0358349	1
STAMBP	49	0.0597247	0.0359891	1
BICD1	38	0.0634505	0.0360956	1
GRIN2D	31	0.0670627	0.0361628	1
UAP1	16	0.0803018	0.0362274	1
PRB3	115	0.0500698	0.0362648	1
OR6C75	51	0.0591488	0.0362781	1
TRPV6	27	0.070152	0.0363211	1
PEX12	201	0.0453819	0.0363304	1
TGM5	98	0.0514104	0.0363527	1
ADGRE1	260	0.0436351	0.0365024	1
OR9A4	103	0.0512216	0.0365312	1
ZNF134	50	0.0591108	0.0365336	1
ZMYND10	53	0.0585261	0.0366877	1
COL6A6	1048	0.0374188	0.0367113	1
TFPI	11	0.0913082	0.0367521	1
ZNF532	16	0.0815269	0.0368633	1
HSPA13	62	0.0567138	0.036866	1
SDHAF3	9	0.0981745	0.0368714	1
GABRA6	63	0.0559586	0.0368717	1
CLEC2D	18	0.0785555	0.0368789	1
FBXW4	28	0.0681687	0.0369905	1
LCE3E	87	0.052746	0.0369926	1
ADAM8	1142	0.0371412	0.0369973	1
CLOCK	42	0.0624116	0.03702	1
ATXN10	14	0.0843204	0.0372995	1
SERPIND1	36	0.06445	0.0373999	1
WDR12	32	0.0659623	0.0374666	1
KLHL41	42	0.0619291	0.0374816	1
PASK	898	0.0379214	0.0375353	1
TMEM82	35	0.0645609	0.0376221	1
C1orf112	237	0.0440944	0.037664	1
TOP2B	34	0.0650009	0.0377177	1
LSP1	83	0.0530371	0.0377306	1
IFNW1	16	0.0804004	0.0378864	1
INF2	118	0.0493098	0.0381266	1
TM9SF1	12	0.0872265	0.0381633	1
NCOA7	23	0.0723691	0.0381986	1
NUBP1	120	0.049262	0.038235	1
FARS2	101	0.0508994	0.0382468	1
ELFN2	8	0.101273	0.0382575	1
SYT13	7	0.105118	0.0382754	1
DEFB114	60	0.05656	0.0382777	1
ZNF705D	30	0.0670908	0.0383448	1
SUCLA2	25	0.0705682	0.0383592	1
LGR5	60	0.0567847	0.0384933	1
ORC4	69	0.055282	0.0385318	1
MOB3C	64	0.05576	0.0385491	1
USP54	688	0.0387403	0.0386011	1
SGPP1	12	0.087849	0.0386256	1
PRADC1	19	0.076541	0.0386392	1
PIEZO1	389	0.0411418	0.0386586	1
GPLD1	1236	0.0368402	0.0386871	1
SIK2	22	0.0733134	0.0387238	1
IGDCC4	73	0.0542503	0.0387503	1
PPIAL4C	9	0.0968606	0.0388217	1
ESRP2	51	0.0590563	0.0388524	1
PCDH17	28	0.067734	0.0390199	1
KRTAP20-1	13	0.0856105	0.0390441	1
FJX1	8	0.100002	0.0390732	1
RNF212B	151	0.0469936	0.0390807	1
PLCH1	90	0.0516126	0.0393846	1
FBN2	38	0.0632264	0.0393979	1
PSME1	31	0.0665075	0.0394141	1
PRM3	27	0.0684004	0.0394466	1
KCTD12	18	0.0772801	0.0394595	1
DERL3	503	0.0401073	0.0394811	1
HBG1	27	0.0689051	0.0395304	1
SHC4	29	0.0672664	0.039659	1
APC	22	0.0731148	0.0396988	1
GPC2	20	0.0750689	0.0398165	1
ZFP37	134	0.0480233	0.0399792	1
FLCN	107	0.0504134	0.0400655	1
FGFR4	194	0.0452752	0.0400688	1
PRDM2	1261	0.0367073	0.0401543	1
DUOX1	617	0.0391804	0.0403127	1
WWOX	67	0.0552847	0.0405041	1
RGR	16	0.0798623	0.0406463	1
ZFPM2	7	0.105012	0.0406486	1
DNAJB5	14	0.0830192	0.0407112	1
ADCY6	50	0.0582205	0.0407457	1
ZNF705A	33	0.0648536	0.0407632	1
CHN1	12	0.0866674	0.0408066	1
TLL1	22	0.0725249	0.0408676	1
LRRC8E	227	0.0442757	0.0409023	1
PRKCI	40	0.0620791	0.0409081	1
IBSP	48	0.0591677	0.041146	1
UTS2B	31	0.0662309	0.0412315	1
HOXA3	10	0.0925812	0.0413004	1
CRYGN	169	0.0462145	0.0413378	1
GRN	45	0.0595649	0.0413854	1
QSOX2	55	0.0572451	0.0413878	1
OR2A14	128	0.0482088	0.041429	1
FBXL3	8	0.0997529	0.0415255	1
ARHGAP5	14	0.0821921	0.0415446	1
PBK	57	0.0566866	0.0415479	1
TPD52L1	51	0.0579916	0.0415683	1
DMXL2	29	0.0671269	0.0416045	1
RNASET2	75	0.0536083	0.0417651	1
THAP7	18	0.0769854	0.0418131	1
SLC41A1	9	0.0946844	0.0418589	1
EPX	1380	0.0364394	0.0420511	1
ACTN3	219	0.0443808	0.0421202	1
PPP5C	9	0.0947731	0.0421888	1
OR6B3	48	0.0592343	0.0422215	1
ADAMTS17	124	0.0485013	0.0423186	1
PDCD2	100	0.0504437	0.0425586	1
GLUL	10	0.0920872	0.0426318	1
PLSCR1	6	0.110324	0.0426871	1
GFRA4	200	0.0446428	0.04278	1
SFR1	27	0.0680718	0.0427997	1
KTN1	55	0.0568319	0.0428075	1
GPN2	33	0.0642164	0.0428272	1
COBLL1	62	0.0554658	0.0428485	1
GPER1	37	0.0626432	0.0429743	1
HDHD3	155	0.046662	0.0430065	1
IFI6	16	0.0790878	0.0430933	1
EPM2A	55	0.056875	0.0432296	1
PEX11A	89	0.0514869	0.0433347	1
NRG2	26	0.0688801	0.0435275	1
ESRP1	23	0.0707076	0.0435715	1
ZNF248	32	0.0650357	0.0436016	1
KCNA6	10	0.0918178	0.0436076	1
LOC730183	12	0.0860703	0.0436093	1
ALDH1A3	13	0.0840891	0.0436714	1
TVP23A	43	0.0606007	0.0437682	1
NME9	81	0.052237	0.0438055	1
TMEM8A	66	0.0546201	0.043929	1
MATN3	98	0.0505042	0.0439625	1
CAPN12	399	0.040802	0.0440597	1
CLTC	6	0.109846	0.0440794	1
ANXA4	60	0.0557758	0.0440948	1
ZZZ3	7	0.104242	0.0441793	1
PGAP3	57	0.0565198	0.0442109	1
DICER1	20	0.0740564	0.0442235	1
GPBAR1	65	0.0547004	0.0443251	1
HCN3	55	0.0567784	0.0445607	1
NLRP4	403	0.0407709	0.044575	1
OR2W5	28	0.0669655	0.0447013	1
HMGXB3	31	0.0655464	0.0447263	1
TBPL2	77	0.0523921	0.0447842	1
ANKRD13C	8	0.0990722	0.0448039	1
ZNF28	1708	0.0357741	0.0450055	1
LIME1	245	0.0433557	0.0450371	1
EHD3	21	0.0731106	0.0451066	1
MFF	14	0.0815449	0.0451439	1
ATP5SL	76	0.052985	0.0452056	1
ZYX	100	0.0499872	0.0452161	1
C8orf76	11	0.0865774	0.0453062	1
IDO1	33	0.0640251	0.0453337	1
SLC26A2	107	0.0495451	0.0453719	1
ZNF727	133	0.0475209	0.0454449	1
EPS8L3	91	0.0510982	0.0456574	1
TBCK	136	0.0472773	0.0456729	1
PRUNE1	17	0.0769873	0.045673	1
MMD2	34	0.0634006	0.0457061	1
CABS1	15	0.0797731	0.0457271	1
NMRK2	176	0.0454425	0.0457736	1
ACSM1	331	0.0416012	0.045783	1
SLC10A1	59	0.0556468	0.0457881	1
CHRNA1	66	0.0543477	0.0458047	1
POTEE	215	0.0441142	0.0458941	1
SNTN	129	0.0476329	0.0459392	1
HYAL2	35	0.0631904	0.0460604	1
ASB1	42	0.0602413	0.0461747	1
RMI2	16	0.0785535	0.0461937	1
MRPS6	9	0.0944715	0.0463285	1
CXCL9	39	0.0611972	0.0463534	1
ALOX15	176	0.0454631	0.0464664	1
MAP3K8	7	0.101785	0.0465079	1
CYB5D2	102	0.0495829	0.0466185	1
AQP7	867	0.0377079	0.0466338	1
WDR25	86	0.0512645	0.0467231	1
CCDC65	66	0.0542142	0.0467517	1
OPALIN	22	0.071199	0.0469491	1
KCNJ10	8	0.0970186	0.046979	1
NAP1L5	11	0.0875078	0.0469971	1
C19orf60	8	0.0976889	0.0470047	1
PDHX	53	0.0569426	0.0470915	1
VN1R4	45	0.059103	0.047094	1
RASGRP1	21	0.0720655	0.0471035	1
PFN3	15	0.0795709	0.0471445	1
PEX10	84	0.0515435	0.047145	1
C16orf96	283	0.0423687	0.0471623	1
ALOXE3	80	0.0523869	0.0472325	1
NT5E	113	0.0487401	0.0472331	1
ZMAT3	8	0.0973981	0.04735	1
ACY3	60	0.0552297	0.0474269	1
XRCC1	71	0.0533839	0.047433	1
RAD17	35	0.0629791	0.0474366	1
RSPH3	143	0.0465956	0.0474472	1
IGSF8	102	0.0496165	0.0474796	1
LGALS16	35	0.0634179	0.0475312	1
ATF7IP2	11	0.0865915	0.0476025	1
RBM43	1198	0.0366528	0.0476128	1
ZDHHC19	68	0.0538417	0.0477587	1
FAM25C	31	0.0646118	0.0478546	1
MERTK	114	0.0483488	0.0478744	1
TANGO2	37	0.0614254	0.0479384	1
RABEP1	20	0.0721207	0.0479644	1
TRMT11	72	0.0529606	0.0481551	1
RNF122	13	0.0825829	0.0481948	1
CDK5RAP1	1242	0.0364693	0.0484062	1
MXRA7	43	0.0592253	0.04844	1
TAS2R60	55	0.0564352	0.0484441	1
PI4KA	125	0.0476065	0.0485219	1
RILPL2	10	0.0896819	0.0487167	1
FAM78A	25	0.0681431	0.048794	1
LMNA	30	0.0647617	0.048878	1
SIRPG	511	0.0393565	0.0489045	1
ARL11	2260	0.0351394	0.0491511	1
UQCC2	12	0.0842357	0.049201	1
KLHL2	20	0.072697	0.0492377	1
ANKDD1B	80	0.0515919	0.0492747	1
RXRG	44	0.0585146	0.0493525	1
NBPF9	153	0.0460139	0.0493966	1
USP35	144	0.0465852	0.0494118	1
IL36B	185	0.0446588	0.0494148	1
FAM90A1	268	0.0424655	0.0494658	1
PTGER3	2466	0.0349672	0.0495346	1
MAN2B2	101	0.0492482	0.049586	1
OR5AS1	52	0.0568536	0.0496094	1
PCDHA9	160	0.045559	0.0496226	1
GPR25	30	0.0648381	0.0497128	1
RNPS1	7	0.101132	0.04973	1
PLCL1	16	0.0774947	0.0497444	1
GRIFIN	594	0.0388773	0.0497657	1
C1orf115	24	0.0685991	0.0498351	1
CIZ1	39	0.0605973	0.0499419	1
HIST2H2AB	17	0.075629	0.0499673	1
LIPK	330	0.0414671	0.0499785	1
KCNJ13	25	0.067159	0.0501945	1
C15orf53	35	0.0616294	0.0502317	1
SPATA1	134	0.0473155	0.0502933	1
PABPN1L	83	0.0514072	0.0503171	1
M1AP	1078	0.0368015	0.0503436	1
LARP4	7	0.0986507	0.0504302	1
TMCO3	88	0.0504586	0.0504874	1
PLEK	19	0.0732201	0.050747	1
PDE7B	35	0.0619924	0.0509695	1
NHLRC1	32	0.0627438	0.0509705	1
MCCC2	44	0.0584145	0.0509837	1
TTC19	74	0.0525625	0.0511271	1
CDIP1	17	0.0752342	0.0513409	1
GRM5	8	0.0964487	0.0513475	1
TTLL5	198	0.0440523	0.0514335	1
HECW2	23	0.0690435	0.0514839	1
HAUS6	151	0.0459874	0.0514997	1
FGD6	42	0.0590347	0.0515099	1
WFDC10B	7	0.101245	0.0515817	1
HINT1	7	0.0999191	0.0515923	1
CIB3	92	0.0501401	0.0516015	1
PVR	52	0.0564226	0.0516657	1
MTERF1	280	0.0419736	0.0516774	1
BAIAP3	277	0.0420715	0.0516786	1
BDP1	247	0.0426407	0.0517728	1
ADAD1	16	0.0759034	0.0518597	1
RALGAPA2	150	0.0462464	0.0519004	1
POU5F2	36	0.0614595	0.0520351	1
OR13C8	65	0.0534288	0.0520647	1
CAPRIN1	19	0.0729834	0.0521161	1
CHURC1	62	0.0544026	0.0521588	1
OR9Q2	21	0.0706254	0.0521625	1
NEK9	429	0.0400353	0.0522416	1
MED24	143	0.0463352	0.052292	1
MAP4	67	0.0535336	0.0523262	1
PRKDC	31	0.0637005	0.0525024	1
CDH20	15	0.0777787	0.0525161	1
JAM2	30	0.0644898	0.0525216	1
KRTAP13-3	7	0.0998104	0.0525438	1
NEUROD4	32	0.0631172	0.0525761	1
MROH7	126	0.0472541	0.0526235	1
C10orf53	754	0.037828	0.052656	1
MICU2	1421	0.0360214	0.0526887	1
ANO9	398	0.0403963	0.0527302	1
TMCO5A	59	0.0545869	0.05274	1
TGIF1	136	0.0466649	0.0527519	1
PRELP	48	0.0572539	0.0528024	1
FOPNL	20	0.0718027	0.0528481	1
MRPL19	83	0.0509239	0.0529726	1
SLC6A6	13	0.0818975	0.052978	1
ADARB1	6	0.10542	0.0532836	1
ATM	373	0.0406376	0.0532845	1
AASDHPPT	55	0.0552414	0.0533236	1
CCDC96	74	0.0519879	0.0533347	1
NDRG1	29	0.0650036	0.0533562	1
CHKB	29	0.064244	0.053404	1
ZNF138	552	0.0389545	0.0534522	1
DDX42	8	0.0949221	0.0535113	1
FAM131A	12	0.0825808	0.0536831	1
USP44	134	0.0467168	0.0536893	1
LCE1A	16	0.075754	0.0537668	1
PAXIP1	7	0.0988793	0.0538875	1
MZT2A	25	0.0673702	0.0538913	1
HS2ST1	8	0.0949435	0.0539027	1
SEMA5A	25	0.0670521	0.0539211	1
OR4K2	18	0.0737702	0.0540187	1
OR6C70	1200	0.0364037	0.0540196	1
ARHGAP11A	211	0.04367	0.0540825	1
LRP2	73	0.0518493	0.0540899	1
SELENOI	23	0.0680152	0.0541609	1
TRPV2	146	0.0461525	0.0541828	1
SEM1	15	0.0769142	0.0542055	1
ETV6	11	0.0851666	0.0544497	1
2025-03-11	21	0.0703939	0.0546095	1
BET1L	12	0.0835795	0.0546337	1
ABCC4	222	0.0432444	0.0546819	1
GSTA2	68	0.0531651	0.0548149	1
TBX2	32	0.0633153	0.0548223	1
IER2	70	0.0522185	0.0548294	1
ADTRP	20	0.071187	0.0550409	1
RECQL5	333	0.0409637	0.0551126	1
RASA2	81	0.0504773	0.0554479	1
CD300LF	442	0.0397445	0.0556952	1
BCAT1	44	0.0578661	0.0557536	1
LPCAT2	43	0.0584735	0.0557703	1
EMC3	7	0.0975396	0.0558134	1
ZNF485	54	0.0552058	0.0558788	1
OPLAH	198	0.0438381	0.0558935	1
RASL10A	7	0.097296	0.0559129	1
POM121L12	219	0.0432345	0.0559856	1
RXFP4	42	0.0588198	0.0559899	1
SEC11A	8	0.094812	0.055996	1
HEG1	60	0.0540303	0.0560052	1
PPIL6	225	0.0430081	0.0561331	1
C1orf116	2357	0.0348403	0.0561528	1
CLK1	69	0.0529178	0.0562193	1
TFCP2	20	0.0705652	0.0563048	1
KIF24	326	0.0411175	0.0563156	1
OR5T3	121	0.0471718	0.0565919	1
ZNF534	860	0.0373707	0.0565921	1
GPN1	38	0.0601385	0.0567959	1
ADAM19	103	0.0487171	0.056848	1
E4F1	35	0.0609487	0.0568544	1
OMG	7	0.0982548	0.0568907	1
ZNF235	75	0.0514184	0.0569413	1
MOGAT2	28	0.0648083	0.0570067	1
SPATS2	530	0.0389509	0.0570072	1
UBC	123	0.046929	0.0570553	1
ARID4A	1651	0.0355428	0.0571143	1
CYTH1	10	0.087365	0.0571202	1
TEDDM1	28	0.0648885	0.0571269	1
COL4A1	19	0.0715414	0.0572558	1
OR3A2	47	0.0570176	0.0572642	1
COPB1	23	0.0677498	0.057277	1
SLC26A4	150	0.0452279	0.0575496	1
CAPNS1	36	0.0603344	0.0575891	1
PARD6A	26	0.0650312	0.0576511	1
PCDHGB6	187	0.044145	0.0578393	1
ZNF587B	41	0.0587042	0.0578962	1
LGALS7	72	0.0518976	0.0579114	1
MSI2	8	0.0924186	0.0579542	1
OR4P4	25	0.066025	0.0581415	1
RALGPS1	6	0.103638	0.0582133	1
OR5AN1	50	0.0556445	0.0583736	1
NKAIN4	13	0.0794606	0.058387	1
SLC13A5	13	0.0801351	0.0583989	1
FLYWCH2	7	0.0973825	0.0584688	1
OR4N2	414	0.0399279	0.0584823	1
PRRG2	25	0.06552	0.0584831	1
STK17A	48	0.0565299	0.0585265	1
HNRNPCL1	17	0.0734426	0.0585666	1
GRM2	27	0.0648012	0.0585977	1
C20orf85	83	0.0500982	0.0586635	1
NPIPB15	93	0.049446	0.0587414	1
RNMT	47	0.0564698	0.0587988	1
CD200	12	0.0803553	0.0588425	1
TMEM132C	36	0.0595187	0.0588663	1
OGN	21	0.0694994	0.0588921	1
ZNF214	33	0.0618856	0.0589122	1
TIGD7	138	0.0461894	0.0589146	1
C5orf42	741	0.0375703	0.0589315	1
SPATA31A3	146	0.0454853	0.0589703	1
TIAM2	121	0.0471948	0.0590432	1
RYR3	134	0.0464633	0.0590501	1
BDKRB2	36	0.0596637	0.0590945	1
NME7	144	0.0458618	0.0591363	1
GZMK	44	0.057399	0.0591654	1
FOXN1	16	0.0750652	0.0595872	1
GHR	90	0.049366	0.0596034	1
TMEM127	24	0.0669072	0.0596224	1
KCNS1	21	0.0697047	0.059733	1
ZNF580	6	0.102101	0.0597596	1
SHROOM3	37	0.0593318	0.0599421	1
MON2	62	0.0527335	0.0600523	1
CYP26A1	15	0.0768433	0.0600789	1
PHF2	14	0.0772839	0.0601087	1
POLR1B	10	0.0858286	0.0601294	1
ERN2	312	0.040981	0.060183	1
SMCO3	26	0.0645945	0.0603431	1
HSPB1	29	0.0634091	0.0603819	1
REM2	190	0.043765	0.0604119	1
FOXL1	15	0.0764818	0.0604413	1
ING2	13	0.0796038	0.0604544	1
GBE1	453	0.0393037	0.0604562	1
AMZ1	1166	0.036253	0.0606711	1
CHST4	22	0.0682001	0.0607262	1
FREM2	123	0.0467951	0.0608995	1
BTC	11	0.0834074	0.0609271	1
LMNTD1	1764	0.0352584	0.0611095	1
CEBPZ	82	0.0504108	0.0611389	1
EXOC3L4	188	0.0440494	0.061183	1
NCF2	57	0.0542945	0.0612341	1
KLK14	41	0.0577479	0.0613243	1
MTFR1L	139	0.0457754	0.061338	1
RNASEH2B	136	0.0461557	0.061338	1
STRC	507	0.0387368	0.0613571	1
COL8A2	22	0.0679257	0.0613603	1
UNG	40	0.0588642	0.0613631	1
TEX47	11	0.0838939	0.0614174	1
FRK	63	0.0528493	0.0614369	1
ZPR1	55	0.0543758	0.0615032	1
WSB2	7	0.0948244	0.0615689	1
GRB14	70	0.0517568	0.0616636	1
IL15	8	0.0922408	0.0617171	1
TTC39B	138	0.0459498	0.0617948	1
ISM1	9	0.0886515	0.0618034	1
CLEC1B	53	0.0547442	0.0618263	1
IL22RA1	22	0.0674696	0.0618936	1
PCDHGB3	243	0.0422989	0.0618975	1
BPIFB1	72	0.0516017	0.0619247	1
LRRN4	137	0.045846	0.0620291	1
FBXL13	94	0.0490511	0.0621732	1
DSE	21	0.068603	0.0623509	1
NVL	115	0.0471557	0.0623711	1
GDF2	20	0.0690631	0.0624032	1
TBC1D5	187	0.0436195	0.0625056	1
NMRK1	30	0.0619481	0.0625368	1
DDO	77	0.0507326	0.0626703	1
GANC	244	0.0420238	0.0627308	1
NOP9	57	0.0541525	0.0627524	1
IGLL5	418	0.0396345	0.0629769	1
CEP72	144	0.0454104	0.0630151	1
HOXA6	44	0.0563576	0.0630267	1
P3H2	143	0.0456381	0.0630389	1
FLT3LG	26	0.0647085	0.0630418	1
PDLIM3	38	0.0586971	0.0630994	1
DDX49	92	0.0490846	0.0633293	1
FAM181B	10	0.0860695	0.0634011	1
ETV4	47	0.0557278	0.0637873	1
BLOC1S3	38	0.0582961	0.0638195	1
PLCL2	14	0.0759337	0.0638226	1
GTF2F2	9	0.0874194	0.0638241	1
AATK	49	0.0556135	0.063846	1
AIMP1	59	0.0530835	0.064008	1
ZNF212	282	0.0412872	0.0642451	1
HSD11B1L	164	0.0445031	0.0642526	1
SLC25A47	75	0.0509798	0.0642528	1
ABHD11	33	0.0599897	0.0642923	1
OPRD1	30	0.0613491	0.0644018	1
OSGIN2	60	0.0531162	0.0644852	1
BEST2	85	0.0491151	0.0645141	1
ABCF3	45	0.0564232	0.0646054	1
ALDH3B2	121	0.0463131	0.0646696	1
NDUFA9	30	0.0619387	0.0647179	1
ARHGAP23	73	0.0507904	0.0647402	1
KIAA1549L	66	0.0520221	0.064804	1
HIPK2	8	0.0917759	0.0648179	1
THEM4	18	0.0710276	0.0648875	1
STAM2	125	0.0463981	0.064967	1
DLST	22	0.0676733	0.065006	1
IL17F	15	0.07482	0.0651488	1
C19orf44	284	0.0413961	0.0651523	1
ADAM28	161	0.044532	0.0651846	1
GSG1	1382	0.035767	0.0652035	1
SLC35G4	20	0.0692903	0.0652252	1
MCM8	131	0.0460435	0.0652852	1
KIAA0513	47	0.0554004	0.0652992	1
HOXA7	18	0.0713886	0.0653302	1
ENTPD6	33	0.0608752	0.0653636	1
DDX10	110	0.0472257	0.0654263	1
OR5P3	15	0.0746998	0.0654531	1
C8orf59	125	0.0461943	0.0654683	1
UCP2	115	0.0469696	0.065484	1
RAB11FIP5	25	0.0644455	0.065497	1
SEL1L2	103	0.0475634	0.0655592	1
POLG2	56	0.0535337	0.0656295	1
PTPN13	147	0.0451363	0.065645	1
MIP	17	0.0716358	0.0658004	1
CCDC66	3553	0.0340677	0.0660805	1
TBX15	6	0.0991341	0.0662238	1
HSH2D	19	0.0697593	0.0662387	1
ABHD18	444	0.039209	0.0662829	1
C1orf53	108	0.0472175	0.0662876	1
LMAN2L	66	0.0519407	0.0665581	1
PARP3	344	0.040106	0.0665759	1
GIPC1	15	0.0749834	0.0665822	1
NAPB	12	0.0795311	0.0666982	1
TTF1	93	0.0486014	0.0667373	1
SHC3	17	0.070833	0.0668268	1
SCARB1	52	0.0544216	0.0668477	1
ZNF268	1034	0.0364403	0.0669764	1
RASGRP3	53	0.0544135	0.0672405	1
POLK	534	0.0383912	0.0672703	1
TMEM176A	40	0.0572029	0.0673053	1
PMPCA	53	0.0543241	0.0673157	1
LPCAT3	11	0.0811637	0.0673548	1
UBE3C	41	0.0572284	0.067578	1
ERCC4	73	0.0507206	0.0676998	1
PHF3	30	0.0615253	0.0677069	1
PRR15	33	0.0601686	0.0677087	1
CDC14B	40	0.0577776	0.0677527	1
SFT2D2	12	0.0789832	0.0677699	1
CCDC54	72	0.0510111	0.0678879	1
OR51F1	74	0.0504285	0.0678969	1
QTRT1	55	0.0534522	0.0679311	1
LDHAL6B	106	0.0474253	0.0680107	1
TNFAIP2	36	0.058939	0.0680827	1
S1PR2	33	0.0599434	0.068084	1
SLC25A31	38	0.0580121	0.0681974	1
DLX5	26	0.0639149	0.0682249	1
GNAL	31	0.0616538	0.0682767	1
XCR1	56	0.0532165	0.0682985	1
USP16	91	0.0488644	0.068409	1
LRRC43	290	0.0410395	0.0684143	1
CRYBA1	96	0.0481862	0.0684632	1
ZNF675	196	0.0431368	0.0686975	1
KIR2DL4	307	0.0405867	0.0687008	1
GTPBP2	19	0.0695224	0.0687185	1
TNK1	300	0.0408994	0.0687809	1
SHCBP1L	77	0.0500399	0.0689438	1
SOCS7	10	0.0835502	0.0689511	1
TYW5	89	0.0488902	0.0689893	1
SDHB	13	0.0767689	0.0690168	1
FAM117A	23	0.0660972	0.0690399	1
KLHDC8A	56	0.0533262	0.0692364	1
IFRD1	32	0.0608643	0.0692602	1
SIRT2	34	0.05943	0.0693283	1
ZNF34	33	0.0600462	0.0693467	1
LY6G6D	11	0.0809701	0.0693893	1
SHPK	376	0.0397593	0.0694424	1
CIB1	7	0.0938955	0.0694834	1
TMEM156	19	0.0694862	0.06957	1
ACHE	6	0.0983325	0.0698004	1
CBWD2	50	0.0547466	0.0698127	1
TXN2	48	0.0547944	0.0698876	1
RASA3	82	0.0491988	0.0700911	1
SH2D5	76	0.0500318	0.0701043	1
ELP2	128	0.0457768	0.0701536	1
SDF2L1	17	0.0714995	0.0701784	1
RUSC2	41	0.0571368	0.0702429	1
C19orf81	100	0.0476069	0.0702681	1
KIAA1614	329	0.0402391	0.0703545	1
C17orf78	74	0.0503871	0.0703894	1
AADAC	1783	0.0350657	0.0705076	1
MSS51	1168	0.0360361	0.0706375	1
UCN	29	0.0620213	0.0706392	1
POM121L2	78	0.04985	0.0706719	1
ATP1A1	7	0.0934799	0.0707798	1
HEYL	19	0.0684776	0.0707914	1
SKI	10	0.0830878	0.0708639	1
DRAXIN	118	0.0462625	0.0709187	1
FAM212A	27	0.0637502	0.0709538	1
OSBP	7	0.0935358	0.0709739	1
APOA5	117	0.0462882	0.0709842	1
LDLRAD1	47	0.0552656	0.0710066	1
ACADM	72	0.0506987	0.0710312	1
PAWR	12	0.0785458	0.0711054	1
TXNRD1	60	0.0522415	0.0711209	1
SDHAF1	10	0.0821252	0.0712379	1
TRPM7	94	0.0483301	0.0716842	1
TEX48	6	0.0967289	0.0716909	1
C2orf40	222	0.0421524	0.0718306	1
ACAD8	114	0.046568	0.0718581	1
MLIP	129	0.0455126	0.0718774	1
ZNF776	483	0.038717	0.0718841	1
DNAH3	793	0.0369526	0.0718867	1
CUL2	6	0.0982994	0.071898	1
ATG16L1	9	0.0854319	0.0720496	1
HMOX2	42	0.0567027	0.0720721	1
DAP	629	0.0378008	0.0722425	1
BICRA	41	0.0567656	0.0723956	1
ADAMTS6	9	0.085992	0.0724029	1
CARNMT1	6	0.0976936	0.0724727	1
C5orf49	17	0.0699741	0.0725186	1
PCDHGB4	61	0.0522912	0.072588	1
ANKRD42	102	0.0474896	0.0727097	1
TP53AIP1	1705	0.0351232	0.0727455	1
IL1RN	20	0.0666519	0.0729004	1
PCK1	110	0.0466668	0.0729007	1
CBFA2T3	66	0.0508979	0.072953	1
ABHD14A-ACY1	148	0.0445569	0.0730382	1
NDUFA11	79	0.0491451	0.0730564	1
ANO4	76	0.049823	0.0730568	1
SPOPL	29	0.0616184	0.0731148	1
TSTA3	44	0.0555111	0.0731285	1
PRKACB	46	0.0551573	0.0732329	1
ZNF846	327	0.0400676	0.0733362	1
DLK2	10	0.0822972	0.0735101	1
GPR157	25	0.063564	0.0735376	1
KIF2B	64	0.0514299	0.0735384	1
PLEKHA6	45	0.0555517	0.0736859	1
CPSF1	126	0.0454557	0.0736926	1
GGNBP2	25	0.0637179	0.0739435	1
GGCX	106	0.0468794	0.0739762	1
SPPL2C	32	0.0594873	0.0740029	1
IL3	12	0.0774837	0.0743138	1
DNAJB8	11	0.0802069	0.0743469	1
RPUSD1	205	0.0423759	0.0743708	1
AQP10	43	0.0558367	0.074439	1
TMEM71	77	0.0493508	0.0745389	1
MARK1	19	0.0685784	0.074544	1
EFR3B	27	0.0623313	0.0746363	1
COLGALT2	50	0.0537346	0.0746829	1
UBXN2B	29	0.0603573	0.0747373	1
GZMH	17	0.0693761	0.0748234	1
PPM1F	36	0.058119	0.0749146	1
CRLF1	24	0.0642154	0.0750599	1
EPHA5	44	0.0553916	0.0751058	1
IFI35	133	0.0449408	0.0752249	1
SOX5	64	0.0514425	0.0754465	1
TOMM34	15	0.0723113	0.0755288	1
EREG	28	0.0614355	0.0755451	1
TRIM64B	272	0.040994	0.0755778	1
SNX25	36	0.0577934	0.0756597	1
TWNK	36	0.0582143	0.0757719	1
MTUS1	451	0.038752	0.075784	1
TMEM56	7	0.0923377	0.0758047	1
YEATS4	44	0.055094	0.0759838	1
CD63	62	0.0511445	0.0760053	1
C15orf32	19	0.0681147	0.076031	1
HIST1H2BM	29	0.060219	0.0760953	1
COL9A2	83	0.0485866	0.0761449	1
AZU1	321	0.040147	0.0763262	1
EFHC1	117	0.0461628	0.0764284	1
RBFA	52	0.05297	0.0764626	1
PARP8	15	0.0725726	0.0765415	1
ATP5O	23	0.0641874	0.0765678	1
CAV1	10	0.0811897	0.0766248	1
C12orf42	231	0.0417004	0.0766982	1
FOXO6	173	0.0432729	0.0767906	1
TXNDC17	21	0.0661111	0.0768272	1
METTL11B	63	0.0511635	0.076831	1
DARS	40	0.0565713	0.076838	1
NBPF4	85	0.048655	0.0768707	1
LMCD1	18	0.06761	0.0769171	1
CLEC9A	17	0.0695263	0.0769888	1
OAZ3	23	0.0644313	0.0770664	1
ISPD	106	0.0465051	0.0771623	1
CCDC89	91	0.0477936	0.0771732	1
ULK1	23	0.0646571	0.0771743	1
SLC2A4RG	16	0.0707319	0.0772988	1
RNF123	59	0.0515202	0.0773272	1
NFATC2	19	0.0678029	0.0774284	1
TMBIM6	32	0.059218	0.0775051	1
SDCBP2	971	0.0362537	0.0775531	1
DNAJC30	11	0.078772	0.0775717	1
TXNL4B	22	0.064977	0.0775752	1
C16orf78	23	0.0641863	0.0777417	1
C4orf32	52	0.0533341	0.0777492	1
RNF187	26	0.0619503	0.0777622	1
PHF20L1	44	0.0549464	0.0779448	1
SMAD6	111	0.0462938	0.0782616	1
PPIL1	21	0.0659205	0.0783765	1
CKM	268	0.0408785	0.0784487	1
DPRX	109	0.0462122	0.0785088	1
TPSAB1	67	0.0505192	0.0785559	1
ROBO1	68	0.050107	0.0786761	1
DNAJC6	25	0.0622159	0.0787096	1
KNCN	124	0.0454379	0.0787542	1
DCLRE1B	53	0.0528763	0.0791292	1
ZSCAN23	57	0.051884	0.0791686	1
RECQL4	364	0.0394303	0.0791702	1
GPT2	13	0.0742429	0.07921	1
EPHA3	9	0.0837334	0.0792264	1
NUP160	66	0.0509526	0.0792794	1
ZNF300	71	0.0496026	0.079288	1
RNASE11	16	0.0703063	0.0793916	1
NKX2-4	8	0.0860569	0.0793964	1
CLDN25	13	0.0743905	0.0794126	1
ADRA2A	19	0.0672569	0.0794257	1
BNIP3L	11	0.0787773	0.0794369	1
OR52R1	240	0.0414563	0.0794702	1
ASPG	358	0.039479	0.0795469	1
MYOF	694	0.0372083	0.0796174	1
RLN2	43	0.0555486	0.0797185	1
SMAP1	22	0.0642586	0.0797212	1
CASKIN1	23	0.0635717	0.0797254	1
SLC51A	89	0.0477712	0.0798231	1
GARNL3	46	0.0543569	0.079849	1
WDTC1	8	0.086428	0.0798513	1
STK35	25	0.0623893	0.0798556	1
ADCK5	21	0.0651706	0.0798858	1
LIPH	147	0.0441057	0.0800131	1
TSSK2	12	0.0761041	0.080041	1
RRNAD1	43	0.0555297	0.080086	1
TIE1	68	0.049702	0.0800905	1
NDUFAF2	102	0.0467685	0.0801128	1
CLCN7	38	0.0567488	0.0803419	1
CDC14A	65	0.0503877	0.0804553	1
RRH	107	0.0462542	0.0805329	1
OR4M2	75	0.0493847	0.0805338	1
ZNF85	79	0.0488611	0.0805989	1
ODF3L1	46	0.0543765	0.0806422	1
ZFP57	21	0.0650758	0.0807363	1
NGLY1	198	0.0424143	0.0809536	1
PTCD3	130	0.0446108	0.0811072	1
PREX2	105	0.0465311	0.0812353	1
SLC10A5	55	0.0528165	0.0812449	1
MOB3A	43	0.055169	0.0813296	1
KIF26A	32	0.058677	0.081335	1
SKA1	123	0.0452793	0.0813375	1
EAF1	49	0.0530528	0.0814285	1
ZNF736	78	0.0490355	0.0814701	1
TMEM25	35	0.0576457	0.0814725	1
XDH	504	0.0381972	0.0815535	1
FUT2	56	0.0520156	0.0815811	1
STX8	69	0.0497212	0.0815959	1
CHRM5	12	0.076131	0.0816464	1
COL7A1	481	0.0384093	0.0816651	1
ZCCHC7	70	0.0497455	0.0816717	1
RADIL	196	0.0424166	0.0817205	1
TMEM159	43	0.054785	0.0817896	1
PKN2	10	0.0802479	0.0819711	1
CABP4	119	0.0453716	0.0820361	1
MRPS18C	237	0.0413202	0.0820794	1
NUBPL	43	0.054995	0.0821311	1
TSFM	43	0.0548192	0.0822033	1
OR4C11	22	0.0639733	0.0822222	1
SFTPA1	29	0.0593224	0.0822787	1
WDR33	132	0.0447709	0.0823277	1
AVPR1B	53	0.0524824	0.0823379	1
GTF2IRD2B	33	0.0578505	0.0823514	1
DDX39A	23	0.0636706	0.0824017	1
DYNC1I2	45	0.0543902	0.082458	1
DAP3	61	0.0509972	0.0825077	1
DSG4	209	0.0421707	0.082528	1
ACAT1	55	0.0521366	0.082531	1
CLP1	35	0.0571395	0.0826075	1
SBSPON	62	0.0505578	0.0826932	1
TAS2R38	26	0.0607943	0.0827719	1
S100A14	8	0.0854797	0.0827953	1
MMP19	390	0.0391224	0.0829136	1
FSIP2	715	0.036958	0.0829371	1
SCUBE1	20	0.0655613	0.0831756	1
MUC21	47	0.0535445	0.0832221	1
PGK2	239	0.0411035	0.0832649	1
ANKRD33B	8	0.0858922	0.083373	1
SLFN12L	200	0.0422076	0.0834083	1
ATAD1	22	0.0643044	0.0834683	1
PEX13	28	0.0603571	0.0835284	1
MRPL15	311	0.0399427	0.0836752	1
CCL22	23	0.0636004	0.083707	1
HTRA3	50	0.052893	0.0837102	1
VWA5A	300	0.0401173	0.0837789	1
ZNF22	17	0.0687709	0.0838735	1
EMID1	49	0.0531364	0.0839922	1
CHUK	58	0.0515877	0.0840232	1
DDIT4L	32	0.0581747	0.0840235	1
MDP1	22	0.064253	0.0840326	1
SLC25A34	124	0.0450475	0.0840477	1
YTHDF1	33	0.0576667	0.0843945	1
TMEM18	60	0.0508115	0.0844968	1
PARP16	64	0.0503427	0.0846421	1
MLPH	66	0.0497441	0.0846662	1
PPM1J	239	0.0409869	0.0847626	1
RSBN1	124	0.0449785	0.084792	1
GET4	6	0.0934898	0.0849645	1
GDF10	15	0.0706802	0.0849705	1
ELOVL1	6	0.0922887	0.0850273	1
KRTAP19-4	10	0.0803535	0.0850487	1
INHA	7	0.0898847	0.0850676	1
TRAPPC2L	71	0.0491082	0.0852626	1
HDDC3	1769	0.0348713	0.0853215	1
AKAP13	104	0.0462149	0.0854131	1
TOP2A	52	0.0525832	0.0854216	1
CSRP2	21	0.0643935	0.0857804	1
TMPRSS12	205	0.0419699	0.0858058	1
NEDD4L	23	0.0625876	0.0858099	1
ANKZF1	133	0.0446545	0.0858464	1
BCL2L11	267	0.0404655	0.085891	1
URGCP	11	0.0767902	0.0859445	1
OR1G1	35	0.057227	0.0860445	1
NPC1L1	198	0.0421569	0.0860705	1
C1orf56	485	0.0381728	0.0861003	1
NIPSNAP3B	67	0.0497744	0.0862464	1
ZNF292	49	0.0531417	0.0863802	1
PRKAB1	20	0.0652768	0.0866227	1
SLC18A1	63	0.0505272	0.0866408	1
ZBTB41	23	0.0633324	0.0866745	1
WWC2	88	0.0476083	0.0867521	1
RNF39	37	0.0562751	0.0868006	1
VPS36	31	0.0582977	0.0868758	1
TMEM116	87	0.0471936	0.0869927	1
UGT1A9	82	0.0477289	0.0870751	1
FCRL4	137	0.0440853	0.0871629	1
TRPM8	116	0.0453651	0.0872095	1
KRTAP5-11	18	0.0672801	0.087279	1
GSTM4	821	0.0365306	0.0872834	1
DDX54	86	0.0476331	0.0872936	1
SLC17A5	100	0.0463367	0.0873343	1
BSND	40	0.0554961	0.0873686	1
FAAP24	106	0.0457708	0.0873818	1
PSMD5	41	0.0546546	0.0874948	1
OR51M1	513	0.037771	0.087528	1
LIN7A	12	0.0743093	0.0876934	1
WWP2	33	0.0576557	0.0877564	1
BPIFA2	19	0.0657895	0.0878026	1
WDHD1	202	0.041903	0.0878088	1
PTPRF	22	0.0636928	0.0878104	1
OR5B17	51	0.0524122	0.087978	1
PMS2	365	0.0391058	0.0880151	1
NCMAP	13	0.0723003	0.0880153	1
ZBTB48	22	0.0642088	0.0880896	1
SHPRH	83	0.0481362	0.0881014	1
C8A	123	0.0448422	0.0881797	1
HIST1H2BB	12	0.0738385	0.0882121	1
OR2F1	132	0.0440857	0.0882241	1
OR4S2	59	0.0508798	0.0882835	1
PPP1R14D	17	0.06816	0.0883365	1
BRD9	56	0.0513171	0.0883446	1
PSEN2	35	0.0566343	0.0884126	1
ASB2	141	0.0439606	0.0884565	1
CCNJL	34	0.0571174	0.0885106	1
HIST1H4C	40	0.0551568	0.0885836	1
TUBD1	27	0.0597327	0.0886923	1
ZC3H12C	39	0.0553407	0.0886928	1
FGFBP2	33	0.0575887	0.0887943	1
ZADH2	39	0.055307	0.0891301	1
ZNF585B	305	0.0397228	0.0891322	1
GPR4	11	0.0772515	0.0891686	1
MBD1	21	0.0632345	0.0892644	1
CD300LG	36	0.0564838	0.089303	1
NME6	56	0.0512419	0.0894714	1
PSMB11	1216	0.0355854	0.0895626	1
FBXO32	18	0.0663656	0.0896048	1
CPT2	76	0.0480537	0.0896103	1
FAM71D	50	0.0522684	0.0898342	1
MSH2	37	0.0557742	0.0900622	1
PPP2R2B	24	0.0614412	0.0901938	1
CCDC183	764	0.0365543	0.090198	1
OR51B4	37	0.0559047	0.0902547	1
MAPK7	45	0.0532719	0.090268	1
CTSS	17	0.0665447	0.0902751	1
COLCA2	7	0.0874673	0.0902786	1
EID2B	12	0.0745362	0.0903509	1
PRR25	60	0.0502491	0.0904857	1
RUFY2	40	0.0545896	0.0905326	1
SERPINB1	8	0.0834917	0.0905428	1
ARL9	24	0.0612636	0.0905902	1
MSH4	179	0.0423635	0.090593	1
MRM1	36	0.05577	0.0908173	1
ARID4B	109	0.0455866	0.0910516	1
UGT2B11	97	0.0464467	0.0910647	1
BRCA1	155	0.0432374	0.0911328	1
MGAM	501	0.037996	0.0911433	1
CCDC171	293	0.039903	0.0913832	1
GPATCH2	102	0.0459462	0.0914172	1
APBB1IP	14	0.0704813	0.0914322	1
BET1	90	0.0467607	0.0914339	1
ZNF114	324	0.0394047	0.0915714	1
IQGAP2	355	0.0391177	0.0916144	1
RGL1	8	0.083321	0.0918017	1
CABP2	318	0.0394902	0.0918087	1
TNFRSF11A	8	0.0840395	0.091882	1
CIDEC	47	0.0528449	0.091917	1
TGM4	1624	0.0349011	0.091956	1
CKLF	18	0.0657891	0.0919698	1
SCCPDH	203	0.0417125	0.0919815	1
RNF215	37	0.0558771	0.0920105	1
RXFP2	164	0.0428862	0.0920634	1
AOC1	92	0.0466556	0.0920775	1
ZNF417	1303	0.0353562	0.0921357	1
MSANTD2	7	0.0877262	0.0921716	1
COQ6	46	0.053073	0.0921807	1
EVI2A	47	0.0527768	0.092245	1
KCNK2	9	0.0809922	0.0922577	1
LRRFIP2	103	0.0458659	0.0922999	1
DGUOK	51	0.0524339	0.0924048	1
HPDL	50	0.0520542	0.0925164	1
CGGBP1	11	0.075282	0.0925281	1
ARPC4	23	0.0618284	0.0925582	1
PUS3	46	0.0528996	0.092668	1
MAPK8IP2	20	0.0645555	0.0927144	1
HBB	18	0.0658772	0.0928219	1
TERB1	54	0.0513099	0.092902	1
UMODL1	230	0.0410744	0.0929342	1
ZNF717	1468	0.0350613	0.0930839	1
DPPA3	18	0.0654339	0.0931234	1
MFSD2A	12	0.0747902	0.0931908	1
COX7A2L	10	0.0787999	0.0932071	1
B4GAT1	13	0.0721026	0.0932404	1
LCE1C	25	0.0604335	0.0932604	1
CDKN2AIP	21	0.063309	0.0933072	1
MYRF	15	0.0691836	0.0933125	1
TIA1	13	0.0723827	0.093328	1
ATAD5	36	0.0555685	0.093424	1
SOGA3	31	0.0577625	0.0934832	1
INSL6	179	0.0424249	0.0934919	1
FAM214A	63	0.0498765	0.0935691	1
STYXL1	43	0.0539078	0.09358	1
SERPINA9	532	0.0376895	0.0936231	1
RUFY4	76	0.0481703	0.0936852	1
KLHL33	867	0.0362236	0.093693	1
TMEM64	16	0.0682857	0.0937046	1
CCL28	26	0.0603238	0.0937105	1
G3BP1	10	0.077318	0.0937314	1
SSNA1	119	0.0445971	0.093782	1
DHFR	6	0.0923061	0.093823	1
SPG20	113	0.0448399	0.0939433	1
SLX4IP	53	0.0511699	0.0940039	1
MTBP	69	0.0490941	0.0940501	1
CDC25C	51	0.0516755	0.0940563	1
ZNF850	85	0.047283	0.094077	1
GNAQ	91	0.0465745	0.094096	1
FRAT1	12	0.0734031	0.0942758	1
ULBP3	1511	0.0349262	0.0943301	1
PLEKHA3	17	0.0670197	0.094374	1
VARS	89	0.0468165	0.0944548	1
SIPA1L3	61	0.0503367	0.0946209	1
ALPP	217	0.0411773	0.0947647	1
CYLC2	49	0.052161	0.0947857	1
ZNF585A	31	0.0574545	0.0948003	1
NDUFAF7	114	0.0447702	0.0948438	1
MFSD6	23	0.0615434	0.0948977	1
FUBP3	14	0.0707693	0.0950118	1
STAG1	6	0.0911452	0.0950711	1
CPT1B	129	0.0440509	0.0950775	1
OR14C36	20	0.063314	0.0951092	1
SLC25A2	2443	0.0341356	0.0952538	1
SH2B3	49	0.0517642	0.0954291	1
LSM2	13	0.0721269	0.095453	1
POTEA	644	0.0370403	0.0954675	1
KCTD21	18	0.0649267	0.0955488	1
KCTD4	14	0.0699533	0.0955592	1
CELSR2	29	0.0578423	0.0956776	1
HRNR	1796	0.0347744	0.0956849	1
ARHGEF10	158	0.04276	0.0958028	1
MC4R	45	0.0525462	0.0958106	1
CMTR1	13	0.0714728	0.0959016	1
C5orf38	7	0.0869639	0.0959049	1
PPP1CB	17	0.0671685	0.0960743	1
PRSS3	26	0.059828	0.0961833	1
KNL1	45	0.0531208	0.0962394	1
CRISP3	60	0.0495459	0.0963148	1
LAMTOR5	14	0.0701543	0.0963263	1
ADGRA2	95	0.0461527	0.0963309	1
BLOC1S1	12	0.0729238	0.096333	1
CMTM2	39	0.0546043	0.0964659	1
KIF13B	81	0.0474463	0.0965027	1
SLC30A3	12	0.073173	0.0965961	1
ACOX2	833	0.0362865	0.0968618	1
NFKBIA	7	0.0850093	0.0968942	1
ZNF559	348	0.0389367	0.0969838	1
NINJ2	11	0.0748753	0.0970041	1
MAD2L1BP	22	0.0624324	0.0970656	1
CRTAC1	49	0.0519032	0.097081	1
MANEAL	22	0.0619782	0.0970968	1
TTC22	44	0.0531383	0.097246	1
LCAT	15	0.0680936	0.0972551	1
PDZD9	1028	0.0358219	0.0973955	1
PCDH10	6	0.0889981	0.0975202	1
MAPK12	361	0.0388421	0.0976547	1
PCNX2	180	0.0417559	0.0976578	1
KRCC1	14	0.0694794	0.0977039	1
ANKRD55	138	0.0435643	0.0977974	1
C11orf95	121	0.0443871	0.0978962	1
FAM71B	20	0.0629028	0.0979223	1
ATP10A	121	0.0441519	0.0979896	1
SNRNP200	27	0.0591881	0.0980928	1
MCFD2	10	0.0760973	0.0981195	1
DOCK6	346	0.0389061	0.0981884	1
PEF1	28	0.0588393	0.098197	1
FOXP4	7	0.0852522	0.0983132	1
MALSU1	75	0.0478401	0.0984752	1
EZR	20	0.0632305	0.0987462	1
TMEM139	38	0.0543338	0.0987838	1
ROBO4	121	0.0442055	0.0988454	1
FBL	7	0.0850419	0.0988583	1
STRA8	13	0.071643	0.0990183	1
TIGD4	955	0.0358306	0.0991896	1
SPATA4	805	0.0363316	0.0991937	1
DRICH1	42	0.0530191	0.0992114	1
RIPK1	9	0.0797036	0.0992419	1
ACO1	114	0.0446686	0.0992643	1
CHRNA4	99	0.045683	0.0992651	1
OR6X1	105	0.0451405	0.0993102	1
MAPRE1	16	0.0669931	0.0993467	1
NTRK1	27	0.058134	0.099464	1
ATP10D	212	0.0411166	0.0995341	1
CHRD	44	0.0526448	0.0995614	1
SLC29A3	50	0.0513439	0.0995979	1
B3GALT4	21	0.0624579	0.0996032	1
RNF6	17	0.0660444	0.0996273	1
LMAN1	43	0.0530187	0.0996321	1
BCR	17	0.0655832	0.099687	1
UGGT2	1101	0.0355274	0.0997426	1
SCGB3A1	86	0.0471035	0.0998069	1
C14orf105	150	0.0427441	0.0998744	1
MAST3	21	0.0624805	0.0999646	1
SRCIN1	7	0.0854664	0.0999676	1
MXRA8	33	0.0563474	0.100033	1
TUBB4A	13	0.0705614	0.100118	1
C22orf42	68	0.0484566	0.100347	1
SECISBP2	109	0.0451244	0.100373	1
OAT	103	0.0453243	0.100383	1
PTPN2	9	0.0789084	0.100461	1
ZBED2	23	0.0611237	0.100555	1
FSCN2	63	0.0490931	0.100649	1
RNFT2	18	0.065151	0.100743	1
CASC10	21	0.0624635	0.100755	1
CAVIN1	12	0.0720296	0.10076	1
CCRL2	67	0.0486024	0.100837	1
UBE3D	74	0.0479547	0.10089	1
TPGS1	75	0.0475009	0.100956	1
MRPL9	95	0.0456177	0.101047	1
DYRK1B	17	0.0660818	0.101068	1
SHH	9	0.0775621	0.10114	1
FLII	116	0.0440909	0.101144	1
CLEC4F	55	0.0506122	0.101238	1
NELFE	14	0.068875	0.101256	1
ZPBP	38	0.0544064	0.101281	1
POGK	13	0.0703521	0.101404	1
PLCD3	56	0.0503772	0.101488	1
TIGD6	85	0.0465585	0.101581	1
HDAC10	261	0.0399776	0.101644	1
OSTF1	14	0.0699733	0.101769	1
PTH2R	203	0.0411628	0.101845	1
KAT14	99	0.0455363	0.10204	1
CRK	6	0.0882541	0.102073	1
LOXL1	22	0.0613161	0.102108	1
BAIAP2L1	35	0.0547086	0.102113	1
PDLIM7	27	0.0586304	0.1022	1
HEXB	77	0.0472791	0.102221	1
CCL11	8	0.080819	0.102276	1
OR5R1	46	0.0519828	0.102347	1
AP2M1	15	0.0678171	0.102408	1
NUDT16	25	0.0591343	0.102477	1
C10orf113	196	0.0412689	0.102513	1
PPA2	35	0.0550639	0.102556	1
DPPA2	55	0.0505337	0.102641	1
NCOA5	14	0.069609	0.102896	1
CTRL	26	0.0594017	0.102909	1
CPM	15	0.0669684	0.102973	1
TMEM151A	16	0.0663651	0.103033	1
AKIP1	19	0.063016	0.103102	1
CCNA2	15	0.0671425	0.103125	1
HOXC13	49	0.051078	0.103136	1
SACS	255	0.0400081	0.103138	1
FKBP5	21	0.0624041	0.103205	1
NAE1	32	0.0561658	0.103244	1
PPP2R3C	100	0.0452106	0.10329	1
CDK7	31	0.056715	0.103327	1
TRIM46	23	0.060989	0.103328	1
SLAMF1	7	0.0838989	0.103353	1
OR2T8	225	0.0407443	0.10336	1
MAMDC2	59	0.04944	0.103363	1
SASH1	14	0.0695836	0.103509	1
TRAF1	12	0.0714941	0.103734	1
HIST1H1A	55	0.0503336	0.103745	1
ZNF169	171	0.0422321	0.103748	1
RALB	7	0.083457	0.103845	1
CST6	9	0.0781854	0.103864	1
CRP	64	0.0491111	0.103916	1
SPIRE1	24	0.0601687	0.103947	1
TFAP2E	49	0.0515556	0.104172	1
ZNF747	83	0.0466283	0.104185	1
EMC2	10	0.0755337	0.104186	1
DNAJB6	29	0.0574922	0.104294	1
PHRF1	18	0.0639833	0.104359	1
NDUFA4	28	0.058325	0.104402	1
ZNF432	208	0.0410425	0.104463	1
PPP6R2	36	0.054363	0.104532	1
OR11G2	37	0.0543268	0.104673	1
NOL12	20	0.0624053	0.104738	1
TMEM132B	16	0.0660752	0.104781	1
TMEM212	73	0.0473733	0.104856	1
MPDZ	294	0.0393207	0.104881	1
DUSP4	14	0.0686664	0.105243	1
PROCA1	60	0.0489217	0.105302	1
GPATCH3	248	0.0400174	0.105323	1
CEACAM7	949	0.0358224	0.105455	1
CERS1	13	0.0698044	0.105484	1
ACER2	30	0.056549	0.105547	1
TMEM239	16	0.0653762	0.105584	1
GP1BA	231	0.0402061	0.105616	1
IL12B	29	0.0572305	0.105619	1
SDR39U1	91	0.0459782	0.105629	1
TVP23C	35	0.0546286	0.105755	1
ZNF221	433	0.0379549	0.105851	1
TAPBP	98	0.0449975	0.105891	1
SLC25A40	63	0.0487719	0.105933	1
RABEP2	17	0.0658397	0.105967	1
FPGT-TNNI3K	583	0.0371055	0.10597	1
MBTD1	14	0.0675346	0.106103	1
MIER2	49	0.0511233	0.106151	1
WASF3	27	0.0580801	0.106165	1
KSR1	8	0.080053	0.106329	1
THEMIS2	59	0.0492785	0.106385	1
TMEM232	1894	0.0344275	0.106485	1
MAPKAPK3	88	0.0458581	0.106524	1
TMIE	41	0.0531065	0.106581	1
ABI3	15	0.0675621	0.106696	1
KIF1B	38	0.0539111	0.106713	1
TMEM259	26	0.0580907	0.106752	1
RNF225	138	0.043205	0.106758	1
C12orf65	117	0.0441948	0.106853	1
SPG11	437	0.0379324	0.106974	1
NPW	10	0.0746081	0.107061	1
SLCO1B3	831	0.0359767	0.107083	1
GLIPR1	36	0.0546842	0.107086	1
NTM	18	0.0636343	0.107093	1
ANKRD35	520	0.0374912	0.107185	1
CERS3	15	0.0668111	0.107203	1
NCBP2	37	0.0541232	0.10723	1
CCDC112	50	0.0509691	0.107296	1
GAN	40	0.0532354	0.107366	1
RNF165	27	0.0580117	0.107427	1
FGFR3	60	0.0491628	0.107502	1
TM4SF19	31	0.0561385	0.107553	1
NWD1	383	0.0383711	0.107633	1
CDHR2	326	0.0387764	0.107712	1
CRBN	32	0.0555297	0.107819	1
ZNF121	13	0.0693427	0.107926	1
RNF34	9	0.0769233	0.107965	1
LRP6	11	0.0734479	0.108034	1
UBD	17	0.0646878	0.108103	1
ASAH1	64	0.0485241	0.108153	1
FHOD3	49	0.0505372	0.108183	1
CCDC103	37	0.0537243	0.108518	1
OR2T12	37	0.0536052	0.10854	1
CLCN1	504	0.0374333	0.108585	1
FAM234A	726	0.0363224	0.108591	1
SCAND1	31	0.0555489	0.108611	1
ABAT	20	0.0623293	0.108636	1
MAT1A	17	0.0649736	0.108687	1
OR51A4	54	0.0501989	0.108688	1
ATP5G3	26	0.0582639	0.108773	1
TMEM91	19	0.0627997	0.108776	1
FAM107A	30	0.0563741	0.108834	1
TAF15	8	0.0803534	0.109003	1
C19orf57	88	0.045914	0.109157	1
S100A2	139	0.0430774	0.10917	1
WSCD2	17	0.0650076	0.10923	1
S100A11	10	0.0738739	0.109259	1
LYPD6B	40	0.0526878	0.109333	1
ASB18	154	0.0418868	0.109351	1
RBM20	1043	0.0355315	0.109371	1
ZNF600	91	0.0455089	0.109543	1
IGF2BP3	6	0.0869354	0.109554	1
MRAS	7	0.0829982	0.109561	1
KRTAP10-11	87	0.0457692	0.109594	1
IGFLR1	584	0.0369293	0.109714	1
DHX40	21	0.0611512	0.109792	1
PAIP1	68	0.0476813	0.109807	1
RANBP2	40	0.0530648	0.10983	1
TSG101	7	0.0832255	0.109945	1
PIDD1	136	0.0428706	0.110051	1
KLRC3	57	0.0491915	0.11009	1
GPR171	18	0.0633311	0.110157	1
ZNF688	45	0.0513589	0.110412	1
RAD51C	45	0.0517051	0.110484	1
FAR1	12	0.0708547	0.110557	1
KLRG1	10	0.073832	0.110702	1
FLYWCH1	89	0.0457031	0.110818	1
CETP	122	0.043742	0.110912	1
OR4X1	29	0.0563557	0.110991	1
SUMF1	40	0.0529276	0.111197	1
ZZEF1	77	0.0466314	0.111207	1
ERMN	20	0.0610543	0.111272	1
SLC25A25	23	0.0596349	0.111348	1
MRGPRX4	45	0.0513051	0.111351	1
DUS3L	70	0.0474715	0.111434	1
SH3BGRL3	16	0.0652916	0.111435	1
ULK2	60	0.0489207	0.11144	1
ZNF577	110	0.0440428	0.111603	1
IGSF5	128	0.0431325	0.111647	1
C3orf20	195	0.0410316	0.111748	1
BOLA1	20	0.0613349	0.111803	1
MRPL38	48	0.0503899	0.111817	1
SLC27A2	61	0.0486424	0.111893	1
USP6	1124	0.0353094	0.112204	1
KIR3DL3	139	0.0427018	0.112239	1
RASL11B	9	0.0767329	0.112268	1
JAK1	7	0.0829438	0.112308	1
ZNF430	187	0.041164	0.112408	1
AHSP	19	0.0623478	0.112423	1
BORCS6	7	0.0828819	0.112573	1
CENPA	6	0.0857942	0.112594	1
CELA3A	124	0.0435378	0.112665	1
PRSS36	373	0.0381439	0.112673	1
OR8H1	97	0.044642	0.112692	1
TTC29	263	0.039564	0.112826	1
PER2	70	0.0475449	0.112878	1
GALNT12	49	0.0504176	0.11291	1
CCDC3	79	0.0465813	0.112947	1
MS4A13	27	0.05745	0.112951	1
ITGA7	163	0.0417928	0.112957	1
STEAP3	166	0.0415589	0.113092	1
DHCR7	124	0.043557	0.113128	1
POU2F1	11	0.0716935	0.113179	1
ELF1	13	0.0685097	0.113214	1
POMK	38	0.0533385	0.113289	1
TYW1B	104	0.0443245	0.113453	1
TBC1D2B	54	0.0495046	0.113473	1
BPIFA1	138	0.0426821	0.113486	1
VRK3	35	0.0540957	0.113513	1
SMUG1	21	0.060734	0.113575	1
BTN2A2	77	0.0469363	0.11368	1
TPRG1L	623	0.0366615	0.113684	1
CACNB4	49	0.0501353	0.113692	1
KRTCAP3	305	0.039021	0.113768	1
NDUFS1	45	0.0514876	0.113769	1
TTLL10	1395	0.0348872	0.113877	1
ZNF587	703	0.0363213	0.113922	1
GSAP	142	0.0425683	0.113958	1
GAP43	51	0.0503826	0.113979	1
MRPL44	13	0.0684486	0.114001	1
TMEM126B	38	0.0529698	0.114184	1
KRT81	333	0.0386152	0.114254	1
C5orf15	31	0.0553042	0.114372	1
QRFP	32	0.0550178	0.114388	1
THADA	201	0.0406582	0.114424	1
GABRB2	17	0.0630447	0.114478	1
ATOH7	29	0.0559235	0.114565	1
MELK	111	0.0438081	0.114744	1
LARP1	23	0.0589744	0.114831	1
OR51L1	22	0.059359	0.114852	1
EPS15	32	0.0547047	0.11487	1
ZHX1	7	0.0816525	0.114945	1
NAIP	35	0.0537467	0.114966	1
HAMP	13	0.0684358	0.115039	1
GOPC	32	0.0549404	0.115118	1
CCL4L1	29	0.0562347	0.115232	1
ZNF77	151	0.0421449	0.115233	1
AACS	106	0.0441759	0.115238	1
RTP4	23	0.0589547	0.115423	1
RBM15	31	0.0550058	0.115586	1
CBY1	15	0.0657393	0.115688	1
TRIT1	556	0.0368906	0.115721	1
ALDH8A1	37	0.0530883	0.115929	1
DDX11	232	0.0399092	0.115932	1
REXO4	32	0.0548217	0.115936	1
SH3D21	364	0.0381679	0.115997	1
SPSB2	119	0.043443	0.116018	1
NSD2	59	0.0482984	0.116021	1
NPY	7	0.0810969	0.11608	1
SLC16A13	43	0.0518642	0.116358	1
NENF	54	0.0493313	0.116408	1
DYNC1I1	18	0.0620147	0.11641	1
KCNA10	18	0.0623824	0.116414	1
MEST	12	0.070061	0.116418	1
MBNL1	32	0.054626	0.116444	1
ADGRG6	52	0.0495573	0.116473	1
STON1-GTF2A1L	7	0.0803692	0.116549	1
RAB3GAP1	260	0.0394804	0.116773	1
RNF148	44	0.0519962	0.117001	1
MCRIP1	7	0.0811372	0.117034	1
HMGN1	15	0.0652791	0.117065	1
VASH1	6	0.0849028	0.117103	1
IGFBP6	41	0.0519396	0.117115	1
TNFRSF9	21	0.0598116	0.117118	1
HEXA	419	0.0377526	0.117151	1
ZNF133	52	0.0495718	0.11726	1
PRKCA	21	0.0600252	0.117288	1
MTNR1B	40	0.0516305	0.117335	1
NPLOC4	9	0.0762541	0.117386	1
NAALAD2	107	0.0438948	0.117592	1
CDH7	8	0.0783726	0.117674	1
ACAD10	281	0.039062	0.117749	1
TPGS2	73	0.0471067	0.117758	1
CTSG	87	0.0455366	0.117779	1
AGTRAP	22	0.0599074	0.117821	1
KBTBD8	55	0.0493361	0.117846	1
TMEM53	8	0.0777288	0.117992	1
UNC45A	581	0.0368162	0.11818	1
ZBED8	95	0.0447824	0.118198	1
TNFSF14	6	0.0847427	0.118358	1
NDUFV3	95	0.0446313	0.118367	1
GATA5	10	0.0721538	0.118373	1
SSTR4	92	0.0450168	0.118449	1
STAR	20	0.0604916	0.118618	1
LMOD3	44	0.0511708	0.118635	1
TVP23B	25	0.0572557	0.118678	1
SLC28A3	99	0.0448785	0.118758	1
OR1E1	45	0.0508347	0.11884	1
DNAJA4	47	0.0502064	0.118951	1
AMPD3	81	0.0461098	0.118963	1
PRELID2	50	0.0498109	0.119143	1
CHMP4A	823	0.0357876	0.119262	1
FXR2	10	0.0729522	0.119263	1
PIGV	114	0.0436235	0.119279	1
TPPP3	10	0.0729291	0.119335	1
FBXO15	87	0.0453038	0.119392	1
ATP5S	35	0.053359	0.119414	1
WDR53	41	0.0517332	0.119545	1
OTULIN	6	0.0838615	0.119614	1
CROCC2	440	0.0373874	0.11975	1
KIF20B	498	0.0369971	0.119755	1
TFDP2	9	0.0744608	0.119786	1
LCE6A	39	0.0524914	0.119808	1
ASAH2B	24	0.0577864	0.119851	1
OR10A6	165	0.0413647	0.11987	1
MICALL2	122	0.0431263	0.119892	1
CNPY1	26	0.0564921	0.119936	1
TULP4	6	0.0844715	0.119936	1
AFF3	9	0.0750599	0.119953	1
TOP1MT	412	0.0377179	0.120129	1
CFAP99	1058	0.0351546	0.120305	1
ACTL7A	45	0.0510026	0.12031	1
RUBCNL	168	0.0411393	0.120407	1
IFT88	61	0.0477883	0.120435	1
CASTOR2	17	0.0624967	0.120751	1
PPIP5K2	194	0.0403757	0.120762	1
CATSPER3	27	0.0561572	0.120769	1
FAM222B	27	0.0563272	0.120838	1
GNA12	48	0.0500235	0.120841	1
OSTN	18	0.0617788	0.120858	1
HIST1H3F	15	0.0637901	0.120922	1
PCDH18	13	0.0673967	0.120926	1
KIZ	145	0.0421843	0.121112	1
RLF	9	0.0748012	0.121141	1
CDK13	14	0.0661018	0.121289	1
NIPA2	12	0.0691639	0.121336	1
OR11H2	90	0.0450354	0.121342	1
ZNF484	57	0.0484734	0.121389	1
GAR1	19	0.0608383	0.121402	1
MGAT4A	51	0.0494783	0.121578	1
UBR3	21	0.0603293	0.121652	1
SRPK1	208	0.0401608	0.12181	1
ATP6AP1L	24	0.0575812	0.121817	1
OR1S2	30	0.0548824	0.121883	1
ACSBG1	22	0.0591297	0.121925	1
NAGK	97	0.0443985	0.121967	1
KRR1	24	0.0576405	0.12197	1
TOP3A	103	0.0441014	0.121971	1
LIPJ	50	0.0494645	0.121989	1
KRTAP6-1	28	0.0558198	0.122005	1
NHLRC4	8	0.0773077	0.122014	1
PATE4	65	0.04737	0.122073	1
TSSK1B	49	0.0495898	0.122181	1
SIGLEC9	139	0.0421928	0.122197	1
BMPER	28	0.0554941	0.122431	1
CLEC18C	102	0.0442323	0.122572	1
MOB1A	37	0.0522044	0.122756	1
GOLGA8O	158	0.0415284	0.122845	1
THYN1	44	0.0505931	0.122987	1
TGFA	7	0.0797719	0.123038	1
MZT2B	27	0.0558053	0.12308	1
POFUT2	24	0.0570801	0.123088	1
CBR4	48	0.0501006	0.123103	1
HMCN1	967	0.0353833	0.123148	1
NUP107	72	0.0465723	0.123251	1
FAM81A	6	0.083728	0.123299	1
ORC6	53	0.048821	0.123418	1
GIPC3	53	0.0487811	0.123431	1
SYNGR1	12	0.0681618	0.123449	1
TRIM64C	41	0.0517226	0.123533	1
TFG	10	0.0723122	0.123622	1
LENG8	6	0.08475	0.123648	1
KRTAP24-1	795	0.0358044	0.123655	1
DPYSL4	60	0.0479899	0.123752	1
GPR132	31	0.0546871	0.1239	1
MKS1	90	0.0448786	0.123919	1
DHX34	231	0.0396318	0.12395	1
C9orf172	24	0.0573921	0.123999	1
DST	576	0.0366522	0.124002	1
ADAM23	13	0.0665659	0.124065	1
SHISA6	11	0.069956	0.124117	1
SFSWAP	16	0.063872	0.124382	1
OR4K17	44	0.050612	0.124492	1
MYO1B	41	0.0511379	0.124503	1
SPG7	297	0.0386407	0.124532	1
KRTAP9-8	9	0.0740031	0.124544	1
AMIGO3	17	0.0624266	0.124554	1
ADPRH	970	0.0353049	0.124558	1
KRTDAP	6	0.0842161	0.124564	1
ESPN	95	0.044388	0.124572	1
CLPSL2	29	0.0547659	0.124621	1
ZNF770	23	0.057742	0.124697	1
CIPC	44	0.0510389	0.124813	1
IGLL1	423	0.0374468	0.124835	1
DSG2	97	0.0440856	0.125138	1
YLPM1	15	0.0651565	0.125231	1
TCHHL1	142	0.0421085	0.125261	1
LIFR	63	0.0474423	0.125263	1
AIMP2	29	0.0550766	0.125264	1
TMEM74B	6	0.0845146	0.125338	1
CEP152	280	0.0389029	0.125426	1
SLC6A20	196	0.0405075	0.125439	1
TMEFF2	20	0.0597939	0.12548	1
CDPF1	16	0.063823	0.125527	1
CCDC113	279	0.0388765	0.125552	1
LRPPRC	74	0.045911	0.125579	1
ATRN	29	0.055256	0.125584	1
WDR64	389	0.0376443	0.125633	1
FEM1B	13	0.0666602	0.126015	1
FA2H	32	0.0539843	0.126019	1
EVX1	16	0.0630827	0.126061	1
GOLGA6L22	6	0.083689	0.126139	1
KRTAP10-9	13	0.065991	0.126159	1
FTO	20	0.0600728	0.126167	1
RBM5	6	0.0834011	0.126196	1
PFDN5	28	0.0552962	0.12624	1
CPA1	101	0.0436887	0.126254	1
SCGB2A1	11	0.0701915	0.126308	1
NTN1	29	0.0550399	0.126318	1
PRELID3A	44	0.0505395	0.126337	1
TENM3	24	0.0574234	0.126444	1
AKAP10	6	0.0823715	0.126447	1
MAP3K9	44	0.0505307	0.126453	1
OSBP2	52	0.0487406	0.126518	1
C19orf67	233	0.0395638	0.12658	1
LRRC19	371	0.03779	0.126658	1
SLC44A5	67	0.0466062	0.126696	1
CRIP1	7	0.0790629	0.126705	1
ANKRD29	96	0.0441736	0.126779	1
[truncated: 13,890 more rows]

## Sheet: PERADIGM_Q850_original
gene	carriers_num	riskscore	p_value	p_value_adjusted
NF1	105	0.162638	2.22045e-16	3.52873e-12
USP32	17	0.181527	2.65135e-05	0.421326
SIGLEC10	62	0.132688	3.43034e-05	0.545081
OR1N2	76	0.128234	3.8167e-05	0.606436
FCRL6	610	0.0981788	3.82811e-05	0.608211
P2RX4	52	0.136492	5.02041e-05	0.797592
PTPN6	13	0.183949	0.000155111	1
TRIM36	41	0.139038	0.000187994	1
TERF1	54	0.130363	0.00019379	1
CANT1	43	0.136198	0.000201802	1
NDUFV2	92	0.119024	0.00024011	1
ATM	373	0.100143	0.000243275	1
GOLGA8A	66	0.124966	0.000268707	1
ABCC11	1258	0.0917448	0.000327214	1
CGB1	16	0.167712	0.000339197	1
DBNDD2	20	0.156334	0.000469099	1
TARBP1	191	0.106503	0.000495505	1
C20orf141	557	0.096152	0.000512563	1
SPAST	10	0.185745	0.000593432	1
SDR42E1	19	0.155402	0.000789354	1
PEG3	22	0.149174	0.000911299	1
CRY1	57	0.123476	0.000924489	1
SPINK4	12	0.173004	0.000936632	1
SLC35A1	12	0.171914	0.000971122	1
PTGS1	29	0.139523	0.00111245	1
MGMT	95	0.1136	0.00112181	1
FOXP1	40	0.130733	0.00113144	1
SPRED1	13	0.168178	0.00114426	1
MYPN	52	0.124511	0.00117811	1
PALB2	253	0.101076	0.00130236	1
RASGEF1B	21	0.148247	0.0013109	1
CLIC3	82	0.115395	0.00131186	1
MEPE	486	0.0957263	0.00134773	1
C12orf40	130	0.107949	0.00153574	1
POLD1	88	0.113775	0.00155056	1
QTRT1	55	0.121982	0.0015982	1
ANKRD34B	32	0.134578	0.00159887	1
USH2A	919	0.0916703	0.0016205	1
APC	22	0.146004	0.00162474	1
MGP	50	0.124306	0.00163578	1
CCR5	616	0.0939076	0.00175077	1
ZNF580	6	0.200669	0.00193094	1
BDH2	33	0.132785	0.0019896	1
ADCY10	231	0.100843	0.00209548	1
EIF3L	11	0.169462	0.00214303	1
BRCA1	155	0.105374	0.00214947	1
MED24	143	0.105901	0.00232147	1
ATPIF1	8	0.183734	0.00238416	1
EXOC2	57	0.119399	0.00243329	1
ZNF276	63	0.117744	0.00246323	1
OR5M8	99	0.110961	0.00252619	1
SLC25A4	13	0.159485	0.00253919	1
WDSUB1	272	0.0992066	0.00254705	1
SCD5	6	0.197835	0.00255889	1
EMC3	7	0.189919	0.00255891	1
2025-09-10	1409	0.0895591	0.00256161	1
UEVLD	77	0.113967	0.00259153	1
CCDC86	144	0.105292	0.00260415	1
ANKRD46	26	0.136981	0.00262987	1
ZNF329	53	0.120797	0.00271679	1
DPP9	18	0.147831	0.00273901	1
STK40	16	0.151869	0.00281264	1
OR9A4	103	0.109486	0.00282048	1
WNT8A	71	0.114652	0.00294402	1
RBM47	10	0.169569	0.00297066	1
ZDHHC1	100	0.109794	0.00304927	1
IGSF3	85	0.112283	0.00313334	1
SAR1B	36	0.127538	0.00327939	1
ZNF559-ZNF177	6	0.19283	0.00339678	1
PTTG1IP	83	0.111846	0.00340214	1
SLC1A2	13	0.157214	0.00340222	1
A3GALT2	60	0.117126	0.00341065	1
C7orf31	153	0.10385	0.0034611	1
PAPSS1	84	0.111619	0.0034689	1
CCDC54	72	0.114015	0.00351264	1
DAPK2	90	0.110803	0.00351685	1
SMC1B	51	0.120057	0.00357097	1
BCAT2	48	0.121085	0.00357408	1
LRIG2	115	0.107015	0.00369687	1
OR2T10	42	0.123642	0.00371177	1
UNG	40	0.124475	0.00380914	1
EVX1	16	0.149033	0.00382857	1
EVX2	16	0.148794	0.00387159	1
TMOD3	12	0.159966	0.00387904	1
SIX6	6	0.191431	0.00399387	1
GPR4	11	0.162932	0.00407936	1
CNOT11	7	0.184249	0.00412774	1
LRFN2	14	0.153678	0.00428513	1
ZNF101	51	0.119148	0.0045529	1
SBDS	1031	0.0902704	0.00463806	1
BRCA2	2593	0.0870991	0.00470227	1
MRRF	72	0.112523	0.00471542	1
ARHGAP39	21	0.139386	0.00478331	1
ZZZ3	7	0.181131	0.00484545	1
PEX12	201	0.100386	0.0048685	1
VPS8	520	0.0934502	0.00508364	1
C16orf74	405	0.0949249	0.00521959	1
MSH2	37	0.12374	0.0052555	1
NECTIN3	29	0.128828	0.00540655	1
ADSS	16	0.146639	0.00541851	1
GSDMB	102	0.108067	0.00545021	1
CYP4V2	61	0.114549	0.00557339	1
PEX11A	89	0.109257	0.00557912	1
FOXN4	12	0.156185	0.00559977	1
PI4KA	125	0.104988	0.00561615	1
FBXL15	53	0.117067	0.00565734	1
TBCCD1	35	0.125183	0.00571454	1
OXCT1	19	0.139176	0.00596103	1
TRUB1	65	0.113504	0.00598211	1
CDRT4	26	0.131273	0.00603857	1
CENPO	46	0.118994	0.0061676	1
RAD23A	6	0.185072	0.00618078	1
PGLYRP1	33	0.126227	0.00626442	1
MATK	48	0.118145	0.00632073	1
CLIP4	50	0.117324	0.00636122	1
RBFA	52	0.117158	0.00637025	1
KCNH2	30	0.127828	0.00647797	1
TRIB1	11	0.156335	0.00653114	1
HIST1H2BG	22	0.13501	0.00660522	1
SMAD3	111	0.105731	0.00662491	1
OS9	34	0.124774	0.00678494	1
MAPKBP1	43	0.119943	0.0067873	1
USP38	41	0.121244	0.00679365	1
SPRR2E	6	0.184197	0.00687525	1
IQGAP1	68	0.112129	0.00693234	1
TMEM8A	66	0.113067	0.00702428	1
UAP1	16	0.144251	0.0070252	1
IL12B	29	0.127496	0.00711359	1
ERCC6L2	354	0.0952377	0.00714206	1
IFNE	50	0.116831	0.00714949	1
ACBD5	78	0.110103	0.00734696	1
SYK	6	0.182865	0.00738325	1
TECTA	217	0.0988035	0.00744379	1
PTPN22	162	0.101003	0.00751824	1
SHC4	29	0.12724	0.0075943	1
GRK1	75	0.109816	0.00771819	1
MEX3D	227	0.0984286	0.0077245	1
SBF2	72	0.110723	0.00774623	1
AADAT	15	0.144266	0.00782665	1
SIT1	6	0.179975	0.00784512	1
LENG8	6	0.180586	0.00793909	1
DENND3	90	0.107646	0.00797737	1
LIPK	330	0.0951151	0.00798705	1
FBLN7	40	0.121155	0.00799839	1
MCM7	140	0.102515	0.00808431	1
C8A	123	0.103923	0.00810859	1
SLC25A37	14	0.1474	0.00814931	1
NELL2	19	0.137915	0.0081521	1
C11orf16	178	0.100039	0.00821443	1
IFNW1	16	0.14249	0.00828408	1
CD47	10	0.157873	0.00831384	1
C3	91	0.107062	0.00836312	1
TRIM59	739	0.0906887	0.00843574	1
IER2	70	0.110719	0.00862785	1
PRUNE1	17	0.140714	0.00871756	1
DNAJC25	10	0.156831	0.00880319	1
ARL9	24	0.130353	0.00880889	1
CHD8	20	0.135648	0.00881624	1
HDDC3	1769	0.0876574	0.00898987	1
AEBP1	110	0.105023	0.00901727	1
KIAA0513	47	0.116688	0.00915994	1
GHSR	71	0.110468	0.00920943	1
CLDN5	37	0.121236	0.00923134	1
IMMT	23	0.13143	0.00933471	1
PDE10A	45	0.116914	0.00933713	1
IGLL5	418	0.0935414	0.0094525	1
CCDC96	74	0.109521	0.00953043	1
GSTA3	12	0.149873	0.00978488	1
ONECUT3	19	0.135754	0.00980301	1
DNAH7	2894	0.0863404	0.00985689	1
FREM2	123	0.102962	0.00999712	1
SFSWAP	16	0.140694	0.0101013	1
SELENOI	23	0.131174	0.0101132	1
LIG4	217	0.0976594	0.0101425	1
SBSPON	62	0.112047	0.0101612	1
PLAUR	73	0.108911	0.010164	1
OR10K2	9	0.16126	0.0102886	1
IL15	8	0.164743	0.0104305	1
PCDH12	180	0.0994456	0.0104628	1
ZNF708	215	0.0979626	0.0106862	1
EML1	7	0.170958	0.0107316	1
SMG7	39	0.119316	0.0107439	1
TYW5	89	0.106106	0.0107867	1
VIPAS39	33	0.122875	0.010819	1
TOR3A	137	0.101804	0.0108206	1
FZR1	6	0.176859	0.0108506	1
MEF2A	11	0.151902	0.010865	1
OR6C65	44	0.11679	0.010916	1
RBPJ	8	0.1631	0.0110121	1
HOXA11	7	0.168717	0.0110557	1
CSMD3	60	0.111671	0.0111685	1
CBFA2T2	21	0.13248	0.0111968	1
CDKN2A	34	0.121177	0.0112438	1
DNAH17	585	0.0915902	0.0113059	1
STAT5B	6	0.176305	0.0113482	1
PRMT6	40	0.118089	0.0113589	1
ATP6V0B	11	0.150542	0.0114271	1
CDSN	86	0.10718	0.0114304	1
TECRL	96	0.105458	0.0114682	1
VPS41	139	0.101653	0.0114863	1
CEP128	162	0.100003	0.0115643	1
C5orf38	7	0.168215	0.0115685	1
AKR7A3	52	0.113634	0.0116792	1
HMGN1	15	0.140381	0.0117371	1
ATP8A2	66	0.109838	0.0117745	1
TEK	19	0.134951	0.0117926	1
CETN1	110	0.103531	0.0118585	1
IFITM3	13	0.145336	0.0120569	1
CFLAR	99	0.104737	0.012083	1
FSTL5	37	0.119537	0.0120887	1
NUTM1	102	0.104519	0.0122087	1
ARID4B	109	0.103785	0.0122205	1
GDF2	20	0.13314	0.0122781	1
R3HDM4	55	0.11279	0.0123039	1
MIPEP	112	0.10358	0.0123474	1
PRB3	115	0.10339	0.0123784	1
SPRY2	6	0.176119	0.0123811	1
POLG2	56	0.112364	0.0124529	1
SPATA31A3	146	0.10073	0.0125473	1
RRP12	144	0.100998	0.0125789	1
CLEC2A	97	0.104831	0.0128427	1
RAD51C	45	0.115972	0.0129168	1
ARL6IP5	19	0.133042	0.0129949	1
CAPNS1	36	0.11914	0.0130573	1
OR2W5	28	0.123962	0.0130729	1
ANKRD55	138	0.101028	0.0131087	1
ZNF532	16	0.138734	0.0131457	1
SNRNP200	27	0.124982	0.013166	1
ZSCAN10	40	0.117509	0.0132253	1
S1PR3	9	0.157173	0.0132389	1
IKZF4	8	0.161986	0.0133132	1
GOLGA6L10	195	0.0979064	0.0133394	1
MASP2	169	0.0992094	0.0134056	1
ZNF660	2381	0.0864966	0.0134076	1
PSD3	36	0.119001	0.0134529	1
GRM2	27	0.124941	0.0134828	1
KCNQ5	17	0.135985	0.0136051	1
C7orf69	22	0.129268	0.0136824	1
KIF22	59	0.111067	0.0137096	1
BLNK	18	0.134598	0.0137455	1
NMRK2	176	0.0986152	0.0137509	1
ZC3H13	27	0.125164	0.0138027	1
DDX54	86	0.10562	0.0139145	1
FCF1	8	0.160305	0.0139243	1
TANC1	79	0.107074	0.0140022	1
ENO4	826	0.0896754	0.0140916	1
WWOX	67	0.109191	0.014139	1
FAAP20	55	0.111963	0.0141744	1
TAF1A	97	0.104559	0.0142674	1
DAP	629	0.0909165	0.0143451	1
MAGI3	48	0.113674	0.0144476	1
RLN2	43	0.115647	0.0145223	1
NMRK1	30	0.121634	0.0145569	1
SHISA9	12	0.144931	0.0145894	1
PRR15	33	0.120332	0.0145982	1
C14orf159	128	0.101587	0.01461	1
KRTAP13-3	7	0.164833	0.0146386	1
CD70	13	0.143005	0.0147519	1
ASPHD1	16	0.136582	0.0147623	1
LSP1	83	0.106093	0.0147881	1
EIF3K	14	0.140472	0.0148504	1
TMEM30B	77	0.107321	0.0149726	1
ZAR1L	13	0.143109	0.0149754	1
STARD6	37	0.117402	0.0150326	1
MSH4	179	0.0980357	0.0150424	1
DNAJB5	14	0.13989	0.0152835	1
CFAP45	60	0.110489	0.015341	1
USP16	91	0.105035	0.0153713	1
GNB2	86	0.105465	0.0153937	1
C5orf49	17	0.135393	0.0154221	1
SLC44A5	67	0.108536	0.0154436	1
TRMT11	72	0.107566	0.0154495	1
CPA1	101	0.103344	0.0154628	1
RFNG	67	0.108537	0.0155062	1
TMCO6	49	0.112977	0.0155166	1
TAF15	8	0.158771	0.0155971	1
C14orf80	164	0.0988715	0.0156958	1
ITGAM	223	0.0967109	0.0157065	1
CASP1	18	0.133218	0.0157073	1
GPN2	33	0.119901	0.0157245	1
FGFR4	194	0.0975469	0.0159393	1
PIK3CB	52	0.111814	0.0159475	1
AHCTF1	359	0.0935207	0.0159997	1
CCNG1	20	0.130322	0.016007	1
GBA	74	0.107223	0.0160453	1
SBNO2	61	0.109755	0.0160549	1
BBS2	256	0.0956393	0.016141	1
PMP2	9	0.15465	0.0162194	1
NRG1	54	0.111334	0.0164674	1
OR11H4	119	0.101886	0.0165092	1
NRG2	26	0.124623	0.0166816	1
KTN1	55	0.110866	0.0167213	1
TBC1D20	11	0.147414	0.0167968	1
TAS2R14	15	0.137898	0.0168849	1
SWAP70	8	0.158047	0.0170673	1
TPSAB1	67	0.108026	0.0170705	1
REST	7	0.163153	0.0170831	1
GPAT3	397	0.0928103	0.0170837	1
ORAI1	1578	0.0873841	0.0173598	1
OAZ3	23	0.126736	0.0174455	1
TRIM39	21	0.128199	0.0174768	1
PLEKHH1	2013	0.0867524	0.0174808	1
ZNF786	64	0.108765	0.0175031	1
HBG1	27	0.123413	0.0175792	1
PATE4	65	0.108261	0.0176462	1
FJX1	8	0.156109	0.0177277	1
HFE2	44	0.114176	0.0178017	1
IGSF10	1901	0.086808	0.0178422	1
TOM1L2	23	0.125712	0.0178782	1
SARS	11	0.145706	0.0178841	1
ATXN10	14	0.138743	0.017938	1
ZNF654	18	0.13192	0.0181289	1
NEK9	429	0.0922604	0.0181414	1
RAB19	33	0.118246	0.0182795	1
TNFSF18	1186	0.088063	0.0182923	1
CRYGA	50	0.111634	0.0183552	1
BAIAP2L1	35	0.117092	0.0183653	1
MRPS14	27	0.122737	0.0186198	1
MZT2B	27	0.121916	0.018645	1
MKS1	90	0.104475	0.0186755	1
BLOC1S1	12	0.143387	0.0188547	1
TMEM120B	24	0.124322	0.0189145	1
ZNF541	30	0.120378	0.0189791	1
GRIN2D	31	0.119116	0.0190792	1
GAP43	51	0.111289	0.0190819	1
CYP51A1	76	0.106165	0.0192069	1
STK35	25	0.124009	0.019248	1
CDK11A	361	0.092997	0.0192947	1
GGT6	57	0.109933	0.0192966	1
ALG14	46	0.112199	0.0193017	1
SGK1	54	0.110666	0.019361	1
OR52H1	61	0.108856	0.0194814	1
ZBTB47	13	0.139643	0.0194988	1
ST7	21	0.128449	0.0195132	1
NDUFAF5	130	0.100132	0.0195186	1
STOML3	401	0.0922171	0.0195305	1
PEX16	36	0.116999	0.0195896	1
FAM209A	19	0.129394	0.0196132	1
BHLHA9	51	0.111707	0.0196144	1
TIGD7	138	0.0995323	0.0196815	1
PNLIPRP2	12	0.142221	0.0197312	1
ADSL	22	0.126413	0.0197803	1
THTPA	19	0.130573	0.0198494	1
RAD54L	159	0.0984922	0.0198503	1
CAPN12	399	0.0922906	0.0198694	1
SLC22A23	27	0.122045	0.0199272	1
KIAA1549L	66	0.107669	0.0199463	1
ITGAE	161	0.0981468	0.0200961	1
TULP2	62	0.107913	0.0201046	1
RAD51D	70	0.106484	0.0201179	1
OR5AU1	310	0.0938465	0.0203156	1
FLYWCH2	7	0.160575	0.020356	1
GUCA1B	92	0.10358	0.020373	1
CARD9	1403	0.0874943	0.0204043	1
PER2	70	0.106771	0.0204405	1
DDX25	135	0.0998845	0.0204982	1
CWC27	1106	0.0881335	0.0205047	1
MRPL27	6	0.166028	0.0205661	1
REM2	190	0.0969695	0.0206132	1
FNBP1L	22	0.125202	0.0206924	1
PHC1	9	0.151143	0.0208522	1
SI	501	0.0912127	0.0208645	1
ZNF286B	86	0.104251	0.0210326	1
MVK	42	0.113665	0.021079	1
CKM	268	0.0945436	0.0211196	1
AAGAB	100	0.102448	0.0211233	1
MFSD6	23	0.124616	0.0211725	1
SERPIND1	36	0.116341	0.0212157	1
SLC10A1	59	0.108446	0.0212514	1
UHRF1BP1	102	0.102287	0.0214502	1
EBPL	147	0.098942	0.0214905	1
PSMD5	41	0.114147	0.0215009	1
CPSF4L	66	0.107343	0.021542	1
ZMAT3	8	0.15329	0.0215629	1
TMEM18	60	0.107933	0.0215827	1
FAM153A	18	0.130073	0.0215912	1
C3orf20	195	0.0965971	0.0216966	1
FREM1	280	0.0939481	0.0216974	1
KATNAL2	89	0.103856	0.0217136	1
FSCN2	63	0.107039	0.0217329	1
CCL5	42	0.113747	0.021748	1
PCDHGA10	2441	0.0860565	0.0218769	1
GPLD1	1236	0.0877366	0.0219028	1
NFASC	44	0.113041	0.022063	1
ALOX15	176	0.0974802	0.0220929	1
WFDC2	12	0.14014	0.0221352	1
PTGDR2	36	0.115844	0.022259	1
TLDC1	422	0.0918817	0.0223592	1
AQP2	46	0.111466	0.0224284	1
TMEM82	35	0.115791	0.0225157	1
LZTR1	304	0.0935761	0.0225711	1
PRTN3	227	0.0953968	0.0226346	1
POTEE	215	0.0958842	0.0226816	1
FAM25A	30	0.118594	0.0226913	1
CNOT10	55	0.109028	0.0229341	1
GPBAR1	65	0.107251	0.0229603	1
SEBOX	430	0.0916614	0.0230095	1
CIAO1	31	0.118428	0.0230818	1
ACTN4	6	0.164789	0.0231547	1
PEAK1	26	0.120599	0.0232036	1
RTN2	39	0.113772	0.0233681	1
ATP23	63	0.107476	0.0234028	1
ARID5B	6	0.164474	0.0234592	1
RERE	33	0.117116	0.0234666	1
FBN2	38	0.114699	0.0237505	1
UTS2B	31	0.117964	0.0238006	1
SLC45A4	225	0.0950639	0.0238028	1
RILPL2	10	0.145812	0.0238527	1
TRIM45	449	0.0913871	0.0239565	1
PRADC1	19	0.127891	0.0241035	1
SLC10A5	55	0.108891	0.024193	1
POLR2D	6	0.164315	0.0242642	1
DDX49	92	0.102694	0.0243515	1
CDR2L	13	0.137361	0.0244206	1
HIST1H3F	15	0.133909	0.0244366	1
HOMER3	21	0.125767	0.024486	1
CIDEC	47	0.110872	0.0245901	1
EIF3B	22	0.12344	0.0246334	1
HIST1H4C	40	0.113139	0.0246506	1
RNF212B	151	0.0979538	0.0247633	1
NAT2	36	0.115013	0.0247858	1
WDR25	86	0.103255	0.0248368	1
PPM1F	36	0.114683	0.0250215	1
EPHA10	351	0.0925863	0.0252176	1
GLRX	13	0.136693	0.0252203	1
MMP19	390	0.0919158	0.0252669	1
KLHL41	42	0.112264	0.0252962	1
FAM90A1	268	0.094042	0.0253627	1
ADD3	32	0.116643	0.0255165	1
CIART	19	0.126909	0.0255646	1
PCDH17	28	0.119572	0.0255792	1
CDC14A	65	0.105977	0.0255896	1
ZSCAN1	214	0.0952891	0.0256921	1
BTN1A1	35	0.114795	0.0257938	1
BCL2L10	62	0.106891	0.02586	1
NDUFA9	30	0.117692	0.0258626	1
SLC47A2	170	0.0970639	0.0258758	1
KRT17	96	0.102058	0.0259987	1
NME6	56	0.107927	0.0260062	1
PBK	57	0.107767	0.0261053	1
DTNB	97	0.101835	0.0262497	1
MPZL1	20	0.125283	0.0262563	1
NR1H2	7	0.154687	0.0262829	1
ETF1	6	0.1612	0.0263662	1
SHROOM3	37	0.113971	0.0264004	1
HDAC5	45	0.111809	0.0264496	1
HASPIN	122	0.099582	0.0264988	1
IL25	9	0.146883	0.0265529	1
MMS19	71	0.105179	0.0265996	1
QSOX2	55	0.108378	0.0266324	1
PGD	17	0.130343	0.026673	1
CHEK2	850	0.0886206	0.0267039	1
PPP1R16A	42	0.112108	0.0267083	1
MRPS7	31	0.117036	0.0267105	1
SPON1	24	0.121401	0.0268048	1
AOC1	92	0.102732	0.0268728	1
ADCK5	21	0.124919	0.0269251	1
CHPT1	59	0.107144	0.0271427	1
NAA60	33	0.11599	0.0271791	1
ZNF461	205	0.0954726	0.0272296	1
ANKDD1B	80	0.103671	0.0272398	1
PTH2R	203	0.0956849	0.0272538	1
OSER1	14	0.13371	0.0272979	1
NR1D2	14	0.134077	0.0273601	1
MAPKAPK5	12	0.137852	0.0274177	1
TFCP2	20	0.12503	0.0274564	1
CYP4F12	169	0.0970283	0.027479	1
C16orf96	283	0.0934521	0.0279392	1
IFIH1	4392	0.0848418	0.0280246	1
SCAND1	31	0.116235	0.0280896	1
OSBP	7	0.155023	0.0281427	1
GPR15	11	0.139538	0.0282118	1
PDZD9	1028	0.0880009	0.0282246	1
PPM1N	38	0.113411	0.0283886	1
NDUFA3	43	0.111612	0.0284499	1
NDUFAF7	114	0.0999871	0.0285087	1
MLF2	7	0.155267	0.0285682	1
SPATA1	134	0.0985877	0.0286024	1
HSBP1L1	13	0.135785	0.0287014	1
FTCD	1544	0.0867911	0.0287189	1
MARCKS	7	0.155364	0.0287558	1
GYS2	211	0.095281	0.0288205	1
TTLL6	1095	0.0876818	0.0289708	1
NPM3	24	0.120757	0.0289809	1
ZNF780A	478	0.0907847	0.0290548	1
TLL1	22	0.122695	0.0290822	1
CSH2	200	0.0957191	0.0291036	1
THAP2	13	0.135013	0.0291603	1
LPAR6	31	0.116742	0.0292485	1
FCRL4	137	0.0982826	0.0292511	1
KIF26A	32	0.115847	0.0294608	1
DYNC1LI2	9	0.144799	0.029495	1
PPIL6	225	0.0945733	0.0295105	1
DERL3	503	0.0904418	0.0295428	1
BBS5	27	0.119359	0.0295525	1
ZNF222	108	0.10043	0.0296425	1
RAD21L1	69	0.104798	0.0296582	1
TEX261	55	0.107771	0.029694	1
CDYL2	8	0.148846	0.0297018	1
CYP26A1	15	0.131128	0.0297421	1
RFK	8	0.149382	0.0298798	1
HRASLS5	40	0.111959	0.030002	1
FRY	52	0.108115	0.0300369	1
PCDHA9	160	0.0968582	0.0301482	1
AP5M1	50	0.109007	0.0301528	1
DUSP22	136	0.0979346	0.0302237	1
ZNF486	1628	0.0866654	0.0302803	1
TRIM61	71	0.10439	0.0302886	1
PLD4	310	0.092729	0.030344	1
KRT15	65	0.105489	0.0303511	1
C19orf44	284	0.0931244	0.0304334	1
OVOL2	72	0.104256	0.0305084	1
DDX58	406	0.0913956	0.0305229	1
KRTAP5-9	11	0.140597	0.0305398	1
KIR2DS4	58	0.106837	0.0307257	1
GRHL3	100	0.100873	0.0308268	1
MYRIP	70	0.104274	0.0310554	1
PAWR	12	0.135975	0.0310977	1
FCHSD2	23	0.120869	0.0312679	1
KCTD12	18	0.126021	0.031436	1
CCDC106	7	0.153036	0.0316094	1
CHKB	29	0.117188	0.03163	1
ZNF292	49	0.109133	0.0316503	1
AVL9	28	0.117717	0.0316653	1
TMEM126B	38	0.112062	0.0316947	1
GTPBP3	44	0.110543	0.0317423	1
RBM5	6	0.157895	0.0317972	1
ZNF485	54	0.10749	0.0319251	1
COX7A2L	10	0.140628	0.0319506	1
MBD1	21	0.12323	0.0319918	1
PSPN	41	0.111383	0.0320374	1
OR56B4	80	0.102935	0.0320586	1
MRM1	36	0.113044	0.0320747	1
CCDC141	463	0.0907282	0.0321524	1
LRP6	11	0.138361	0.0322465	1
LOC100129083	687	0.0889708	0.0322495	1
MMP24	17	0.126654	0.0323056	1
NDUFB9	32	0.11498	0.0323294	1
CLUL1	167	0.0964488	0.0323849	1
SLC19A1	67	0.10466	0.0324091	1
NME5	39	0.112144	0.0325117	1
KIF2B	64	0.105673	0.0325231	1
SIRPG	511	0.0903194	0.0326274	1
PDE9A	95	0.10102	0.0326756	1
SEMA4A	81	0.102809	0.0326813	1
PACRG	109	0.100011	0.0326823	1
MINOS1	6	0.157108	0.0327596	1
MYO1B	41	0.110931	0.0327723	1
GNPTG	140	0.097665	0.0327919	1
TVP23A	43	0.111071	0.0328004	1
CEACAM7	949	0.0879842	0.0328245	1
CDC42BPB	26	0.11834	0.0329264	1
FRK	63	0.105283	0.0329852	1
SGCD	36	0.11301	0.0330571	1
GIPC1	15	0.130498	0.0331724	1
CDC14B	40	0.110657	0.0331749	1
AASDHPPT	55	0.106739	0.0332162	1
MYLK4	219	0.094552	0.0333053	1
TIMMDC1	213	0.0946857	0.0333173	1
CD3G	40	0.111299	0.0334036	1
MRPS6	9	0.143511	0.0334751	1
FOPNL	20	0.122471	0.0335764	1
LUC7L3	41	0.11054	0.0336428	1
TTC19	74	0.103305	0.0336719	1
EPHA5	44	0.109295	0.0337429	1
SQLE	12	0.136237	0.0337772	1
UBD	17	0.127069	0.033822	1
FAM131A	12	0.1351	0.0338333	1
ZNF417	1303	0.0870209	0.0338805	1
DLST	22	0.121713	0.0338855	1
ANGPTL4	191	0.0954633	0.0338994	1
SPATC1L	54	0.107392	0.0340956	1
CDHR2	326	0.092287	0.0341662	1
TNFSF14	6	0.158081	0.0341767	1
LCP2	68	0.103922	0.0341895	1
SLC12A6	91	0.101393	0.0342468	1
C20orf85	83	0.101851	0.0342855	1
SRD5A2	61	0.105293	0.0343862	1
MS4A5	38	0.110986	0.034445	1
HINT1	7	0.15211	0.0344832	1
KCNG4	60	0.105736	0.0344837	1
BAIAP3	277	0.0930659	0.0345107	1
CAPN5	201	0.0948252	0.0346131	1
FBXL3	8	0.147347	0.0346342	1
SLC13A2	93	0.101051	0.0346972	1
IGFLR1	584	0.0896174	0.0347334	1
ACR	21	0.121779	0.0347639	1
ELF5	16	0.128209	0.0348551	1
CTSS	17	0.126536	0.0348663	1
KLHL21	91	0.10107	0.0349876	1
UNC5C	14	0.130379	0.0350111	1
IQCF1	11	0.137998	0.0350212	1
TESK1	13	0.13269	0.0350843	1
CST6	9	0.143074	0.0351636	1
CHMP7	8	0.146808	0.0354329	1
NT5DC2	46	0.108754	0.0355316	1
CHST4	22	0.12145	0.0355795	1
TMEM176A	40	0.110533	0.0358163	1
M1AP	1078	0.08753	0.0358841	1
TNC	74	0.103102	0.0358952	1
HDAC3	7	0.150918	0.0359359	1
IL11	25	0.118351	0.0359614	1
PLXND1	31	0.115034	0.0360471	1
IL10RA	10	0.139967	0.0360536	1
LRRN4	137	0.0974462	0.0360835	1
IL12A	12	0.133917	0.0361776	1
FRAT1	12	0.134594	0.0365107	1
RBKS	2416	0.085689	0.0365689	1
ZBTB41	23	0.11932	0.0366115	1
ZNF776	483	0.0902114	0.0367025	1
DUS3L	70	0.103581	0.0367222	1
ACTN3	219	0.0940219	0.0368023	1
CCDC157	175	0.095577	0.0368705	1
LCE1C	25	0.117986	0.0369004	1
CCAR1	23	0.119223	0.0369483	1
KCNG2	17	0.12625	0.0372243	1
RNF225	138	0.0971642	0.0373544	1
DNAJC3	25	0.117507	0.0373583	1
CASP12	16	0.127182	0.0374919	1
BSDC1	10	0.138603	0.0375165	1
HIST1H1D	41	0.109738	0.0376225	1
CIZ1	39	0.110434	0.0376252	1
MAK	79	0.102382	0.0377456	1
TBRG1	168	0.0958574	0.0378305	1
ADGRA2	95	0.100322	0.0379485	1
ZSWIM1	1854	0.0860482	0.0379801	1
SPATA33	1221	0.087112	0.0380741	1
PCCA	86	0.101232	0.0383324	1
CEP72	144	0.0967752	0.0384098	1
XCR1	56	0.106207	0.0384194	1
REG1B	288	0.0926064	0.0384585	1
DFNA5	87	0.101035	0.0385158	1
ETV6	11	0.135533	0.0385285	1
LCMT1	15	0.127999	0.0386232	1
MAP9	89	0.100922	0.0387059	1
BPIFC	41	0.110214	0.0387357	1
CD14	12	0.133904	0.0387645	1
VPS13D	101	0.0995915	0.0387832	1
FAM117A	23	0.118803	0.0389084	1
SUCLA2	25	0.117186	0.0389245	1
ACKR1	32	0.113321	0.0389707	1
KRTAP9-8	9	0.142102	0.0390238	1
IFITM2	7	0.14864	0.0390743	1
MIGA1	52	0.106787	0.0395772	1
MISP	258	0.0929763	0.0396715	1
RALGPS1	6	0.154567	0.0397631	1
SREK1IP1	21	0.121228	0.0398006	1
HEY2	12	0.133434	0.0400702	1
ZNF551	95	0.0999622	0.0401242	1
OR2T34	144	0.096586	0.040268	1
CACHD1	70	0.102724	0.0402762	1
ANKRD42	102	0.0992228	0.0402935	1
C2CD4C	20	0.121947	0.0403519	1
TTC22	44	0.108948	0.0404955	1
CRIP2	27	0.115907	0.0405031	1
CLK1	69	0.103198	0.0405602	1
ZFP37	134	0.0975214	0.0406664	1
PAXIP1	7	0.147636	0.0407092	1
TMEM209	1393	0.0866776	0.0407255	1
SFTPA1	29	0.114667	0.0408282	1
PFKP	300	0.0921604	0.0408597	1
SELENOV	15	0.127459	0.0408685	1
FGR	12	0.13282	0.0409597	1
HSPA13	62	0.104326	0.0409747	1
GALR2	33	0.11276	0.0410545	1
C5orf42	741	0.0884439	0.0410672	1
URGCP	11	0.134145	0.0410741	1
C19orf57	88	0.100575	0.0411274	1
STK31	720	0.0884243	0.0411671	1
MGAT4A	51	0.106581	0.0412679	1
NT5E	113	0.0982886	0.0413976	1
SNRNP27	29	0.114591	0.0414029	1
SEM1	15	0.127043	0.0414224	1
PCDH10	6	0.153537	0.0414339	1
ABCC4	222	0.0940461	0.0414405	1
FPR3	7	0.146996	0.0414521	1
TMEM81	48	0.107032	0.0414778	1
ANKRD13C	8	0.143827	0.0415587	1
IFRD1	32	0.112773	0.0415588	1
TCF25	13	0.129904	0.0416911	1
LPL	38	0.110537	0.0417241	1
LIME1	245	0.0931628	0.041754	1
SRXN1	11	0.134194	0.0418839	1
PPIAL4C	9	0.141395	0.0420818	1
ZNF341	65	0.103321	0.0421704	1
ATAD5	36	0.110751	0.0422485	1
UGT1A7	75	0.10225	0.0422643	1
CHCHD1	8	0.143576	0.0423001	1
KCTD4	14	0.128775	0.0424567	1
PRRT3	59	0.104673	0.0425544	1
FZD7	11	0.133789	0.042559	1
BIN1	23	0.117978	0.0425756	1
NPLOC4	9	0.140078	0.042593	1
TSTA3	44	0.10844	0.0426213	1
ATG16L1	9	0.139656	0.042679	1
PRSS50	27	0.115329	0.0426968	1
ACSBG2	114	0.0981431	0.0428303	1
CACNG5	17	0.124643	0.04288	1
BEND7	15	0.12665	0.0429449	1
FGFR1OP2	19	0.12163	0.042993	1
DNAJC5B	125	0.0974665	0.0430834	1
STAC3	37	0.110776	0.0432257	1
UTS2	134	0.097017	0.0432594	1
LMLN	52	0.10563	0.0433582	1
COPS7A	20	0.120533	0.0434027	1
POFUT2	24	0.117515	0.0434814	1
DRG1	13	0.129562	0.0436083	1
HECTD1	30	0.113063	0.0437618	1
B3GAT2	33	0.111952	0.0437694	1
CTRL	26	0.116307	0.0437707	1
ENTPD6	33	0.112037	0.0438325	1
WDR59	131	0.097127	0.0438476	1
GLUL	10	0.136278	0.0439181	1
SRCIN1	7	0.148066	0.0439488	1
AP5B1	83	0.101305	0.0441246	1
WDR33	132	0.0968236	0.0441254	1
ELOF1	60	0.104143	0.0441512	1
MICU2	1421	0.0865792	0.0441887	1
CRLF1	24	0.117081	0.044252	1
COPS7B	15	0.125791	0.0443197	1
C8orf76	11	0.133942	0.0443828	1
ARHGEF28	198	0.0940537	0.044416	1
LRRC8E	227	0.093397	0.0446259	1
ZNF598	41	0.108292	0.0447279	1
KIF17	92	0.100019	0.0447731	1
KRTAP20-1	13	0.12926	0.0448427	1
THAP7	18	0.122672	0.0449382	1
TRPM8	116	0.0977845	0.0450287	1
C11orf65	643	0.0887615	0.0450433	1
MAD2L1BP	22	0.118239	0.0451707	1
XIRP1	271	0.0923999	0.045214	1
SYNGR1	12	0.131131	0.0452537	1
MT2A	6	0.152706	0.0452701	1
UTP23	37	0.109967	0.0453497	1
SPESP1	24	0.117342	0.0453813	1
AIMP2	29	0.113299	0.0453946	1
PARP16	64	0.103123	0.0454148	1
C5orf58	34	0.111409	0.0454887	1
SLC16A13	43	0.107885	0.0455636	1
DNAJC7	6	0.151215	0.045582	1
MAPKAPK3	88	0.100271	0.0456315	1
USP6	1124	0.0870193	0.045668	1
SH3BP2	447	0.0900519	0.0457218	1
ATP7B	217	0.093637	0.045736	1
SHMT1	83	0.100542	0.0458538	1
CENPL	15	0.126309	0.0458892	1
TDGF1	16	0.124639	0.0460059	1
SLC12A5	14	0.127697	0.0460181	1
TOP2B	34	0.111155	0.0460254	1
MAP4K2	78	0.101414	0.0460569	1
RASL11B	9	0.138245	0.0461868	1
HMGXB3	31	0.112462	0.0462534	1
PLCD3	56	0.104767	0.0462887	1
TNFSF10	48	0.106752	0.0463057	1
PDE1B	327	0.0913777	0.0463099	1
LGALS16	35	0.110754	0.046368	1
MSS51	1168	0.0869731	0.0463691	1
C12orf65	117	0.0974869	0.0464173	1
CPPED1	41	0.108187	0.0464439	1
SOGA3	31	0.112506	0.0464514	1
PLXDC2	14	0.127586	0.0465135	1
CIB1	7	0.145529	0.0465258	1
KRT23	61	0.103806	0.0466358	1
HPDL	50	0.105486	0.0466681	1
SHCBP1L	77	0.101502	0.0467031	1
BTN2A2	77	0.101424	0.0467266	1
SMAP1	22	0.118233	0.04677	1
IQGAP2	355	0.0909629	0.0468983	1
HTRA1	77	0.101256	0.046971	1
ZNF534	860	0.0876728	0.046993	1
MRPS23	14	0.127916	0.0470286	1
ZNF169	171	0.0949063	0.0471036	1
CYP1A1	510	0.0895365	0.0471389	1
SPG20	113	0.0976782	0.0471743	1
C11orf49	214	0.0934344	0.0472918	1
OR5M9	20	0.119983	0.0473886	1
IGF2BP3	6	0.149297	0.0473901	1
CDK15	323	0.0912914	0.0474299	1
TUBD1	27	0.113994	0.0477923	1
CNTNAP3B	43	0.107598	0.0479252	1
FRMD1	90	0.0998997	0.0479281	1
COL8A2	22	0.117844	0.0479604	1
POLR2E	49	0.105728	0.0479957	1
EIF4G1	37	0.110093	0.0480797	1
DCT	227	0.0930488	0.0481523	1
CISD2	6	0.14935	0.0482479	1
SLC35A5	177	0.0947576	0.0484015	1
POM121L2	78	0.100798	0.0484516	1
RGS10	16	0.124038	0.0485214	1
EPS8L3	91	0.0994566	0.0486183	1
CEP350	95	0.0992265	0.0486535	1
TXN2	48	0.10603	0.0486708	1
ZNF705E	21	0.118686	0.0488208	1
UNC13C	259	0.0923085	0.0488838	1
BCAT1	44	0.107452	0.0489883	1
DDOST	25	0.11566	0.0490304	1
ADAM23	13	0.129111	0.0491148	1
MAPK7	45	0.106586	0.0493257	1
DECR2	72	0.101454	0.0493351	1
ACTRT3	9	0.137657	0.0498004	1
KCNIP2	13	0.128241	0.0498257	1
NECAP1	11	0.132792	0.0498561	1
CHRNA1	66	0.102429	0.0499352	1
DICER1	20	0.119161	0.0500253	1
ZNF214	33	0.110871	0.0500415	1
GFRA4	200	0.0934511	0.0501977	1
C10orf53	754	0.0879903	0.0502324	1
WDR49	235	0.0926584	0.050279	1
SPG11	437	0.0899057	0.050319	1
SLC25A40	63	0.102718	0.0503268	1
CCBE1	69	0.101454	0.0503441	1
UCN	29	0.112772	0.050396	1
GSTM4	821	0.0877556	0.0504023	1
MKX	9	0.137596	0.0504767	1
SLC35C1	10	0.134139	0.0504863	1
MCCD1	46	0.10616	0.0505415	1
CDH20	15	0.124286	0.0507329	1
DCAF11	38	0.108631	0.0507697	1
PXT1	107	0.097775	0.050943	1
TEAD4	19	0.120501	0.0510027	1
CD200	12	0.129725	0.0510148	1
SNAPC2	136	0.0960726	0.0510987	1
CCDC167	13	0.127908	0.0511973	1
UBE3C	41	0.107852	0.0511986	1
DTX4	50	0.105323	0.0512946	1
TIMELESS	217	0.0932598	0.0513362	1
ARL10	28	0.113177	0.0513967	1
MRPL34	25	0.114804	0.0513986	1
OR5B17	51	0.104977	0.0515388	1
SLC22A14	66	0.102314	0.0516748	1
OR6C70	1200	0.0866682	0.0517159	1
UGGT1	511	0.0893081	0.0517718	1
CPLX4	24	0.115234	0.0520559	1
MANSC4	44	0.106963	0.0521046	1
DRAXIN	118	0.0969381	0.0521333	1
NEUROD4	32	0.110819	0.0521995	1
OR7G1	120	0.0971084	0.0522742	1
SH2B3	49	0.10528	0.0523506	1
PPP1R14D	17	0.122154	0.0524702	1
ZNF235	75	0.100761	0.0525885	1
EIF2AK3	75	0.100784	0.0526037	1
CDC20	103	0.0980735	0.0526181	1
DSC1	197	0.0934462	0.0527046	1
CLOCK	42	0.107491	0.0528576	1
CCDC73	190	0.0937257	0.0529164	1
ZNF213	62	0.102835	0.0529386	1
SLC41A1	9	0.136263	0.0530108	1
TERF2IP	72	0.101021	0.0532204	1
LDLRAD1	47	0.105293	0.0533108	1
TAS2R30	121	0.0963555	0.0533765	1
OR5T1	95	0.0986505	0.0533876	1
DDIT4L	32	0.110542	0.0535944	1
TMEM156	19	0.118793	0.0537802	1
HSH2D	19	0.119181	0.0539008	1
SRRM2	97	0.0985357	0.0539018	1
SASH1	14	0.125561	0.05392	1
PROCR	23	0.115616	0.0540211	1
NCBP3	13	0.126875	0.0541987	1
TRIM54	78	0.100384	0.0542089	1
KRR1	24	0.115392	0.0542158	1
NDUFAF8	7	0.143829	0.0543	1
BET1	90	0.0989348	0.0543428	1
CCDC115	36	0.109133	0.0543466	1
PIF1	159	0.0948401	0.0543637	1
SEMA6D	7	0.142891	0.0544652	1
MR1	54	0.103861	0.0544696	1
SULT6B1	57	0.103411	0.0545414	1
COQ3	144	0.0953019	0.0546493	1
GNB1L	31	0.11066	0.0546841	1
C19orf81	100	0.0981785	0.0547262	1
CEBPZ	82	0.0993856	0.0547394	1
LMNA	30	0.111335	0.0547596	1
PPP1CB	17	0.121403	0.0549158	1
RCC2	12	0.129133	0.0551157	1
LCORL	11	0.13119	0.0551305	1
ST3GAL3	23	0.115402	0.0552688	1
ZNF804A	32	0.110429	0.0552762	1
STAG1	6	0.148322	0.0554229	1
UGP2	22	0.116116	0.0554957	1
TAS2R60	55	0.103676	0.0555686	1
TMEM159	43	0.10678	0.0556016	1
PDE7B	35	0.1094	0.0556092	1
RANGAP1	28	0.112222	0.0557072	1
OPTC	19	0.118494	0.0557233	1
ZNF248	32	0.110265	0.0558386	1
TM6SF2	46	0.105028	0.0559248	1
BPIFB6	39	0.107274	0.056011	1
NUP35	29	0.111633	0.0560251	1
ZSCAN23	57	0.103273	0.0560795	1
STRA8	13	0.12669	0.0560889	1
DIP2B	40	0.107243	0.05616	1
BTN3A2	114	0.0971179	0.0562658	1
KCNK2	9	0.135521	0.056367	1
C15orf32	19	0.118584	0.0564767	1
COL22A1	262	0.0919703	0.0565096	1
TPGS1	75	0.100052	0.0565302	1
RAMP1	72	0.101017	0.0565334	1
KRT33B	55	0.103185	0.0566678	1
PSORS1C1	442	0.0895248	0.0567306	1
HOOK2	114	0.096816	0.0568238	1
DARS	40	0.107126	0.056972	1
INSL6	179	0.093762	0.0570515	1
MELK	111	0.0970189	0.0571506	1
BUD13	25	0.113552	0.057244	1
AMER2	9	0.135877	0.0574192	1
LMCD1	18	0.119802	0.0574357	1
PKLR	65	0.101481	0.057478	1
TXNRD2	158	0.094384	0.0575307	1
LRRC74A	177	0.0937737	0.0576373	1
ALLC	401	0.0899622	0.0576462	1
MRPL9	95	0.0981392	0.0576483	1
EMC2	10	0.131989	0.0577059	1
TADA2A	46	0.105423	0.0578183	1
KCNA6	10	0.132517	0.057859	1
TMEM136	32	0.109781	0.057868	1
PHYH	122	0.0962775	0.0579015	1
PSG11	127	0.0959888	0.0579253	1
OR4K15	55	0.103344	0.0579371	1
PLA2G4A	23	0.114861	0.0580763	1
XRRA1	89	0.0986761	0.0580812	1
MMP21	235	0.092333	0.0581457	1
NFATC4	24	0.113979	0.0581591	1
RBL1	317	0.0907937	0.0581825	1
C8orf59	125	0.0962252	0.0584233	1
NDUFA4L2	49	0.104821	0.058526	1
GOLGA6L9	35	0.108854	0.0585349	1
WDR19	202	0.0931398	0.0585771	1
TPD52L1	51	0.103985	0.0585874	1
LONRF1	12	0.127256	0.0586446	1
PLSCR1	6	0.145686	0.0587838	1
DDX11	232	0.0922394	0.0587932	1
CMKLR1	18	0.119584	0.0588644	1
PLEK	19	0.118125	0.058874	1
FABP5	14	0.123867	0.0589611	1
ETFBKMT	1193	0.0864876	0.0590063	1
LYZ	20	0.11692	0.0590186	1
ACAT1	55	0.102978	0.0591235	1
KCNS1	21	0.116458	0.0591675	1
SYT13	7	0.141001	0.0591711	1
NHSL1	335	0.0905616	0.0592112	1
OMG	7	0.14112	0.0592165	1
ADAMTS13	98	0.0979896	0.0593231	1
OR2A12	59	0.102157	0.0595834	1
PRAC1	10	0.131743	0.0597096	1
MCM8	131	0.0955021	0.0597258	1
NTF4	21	0.116163	0.0597479	1
NAA25	8	0.13656	0.0597571	1
NFKBIA	7	0.141075	0.0597579	1
NDUFS1	45	0.105345	0.0598494	1
PRR25	60	0.102494	0.0599179	1
LPAR2	23	0.114753	0.0600072	1
AP2M1	15	0.122918	0.0602663	1
SERPINB4	353	0.0903241	0.0603197	1
ALAD	30	0.110825	0.0603824	1
KRT33A	56	0.103015	0.0604047	1
ZNF326	15	0.122685	0.0604205	1
KCNH5	84	0.0989766	0.0604413	1
LRRTM4	14	0.123879	0.06045	1
STK17A	48	0.104427	0.0606321	1
C11orf95	121	0.0962216	0.0606334	1
SYNPO	32	0.109483	0.0606409	1
WFDC10B	7	0.140831	0.0606931	1
COLCA2	7	0.141771	0.0607077	1
ATP5O	23	0.114596	0.0607344	1
CLEC2L	17	0.119722	0.0607376	1
GPS2	15	0.1224	0.0607847	1
MEGF11	373	0.0900134	0.0608284	1
MINPP1	24	0.113954	0.0609264	1
OR3A2	47	0.104947	0.0609314	1
S1PR2	33	0.109317	0.0609495	1
VASH1	6	0.145829	0.0610104	1
SLC39A2	83	0.0994495	0.0610721	1
CGN	467	0.0891277	0.0612724	1
TOLLIP	13	0.125533	0.0613394	1
SH2D5	76	0.0998586	0.0613403	1
RFC4	117	0.0964524	0.0614216	1
CGGBP1	11	0.128979	0.0615373	1
SCGB2A1	11	0.129478	0.0616325	1
SSBP4	10	0.130053	0.0617071	1
SPATA45	37	0.107542	0.0618619	1
TEX10	17	0.119556	0.0618871	1
FAM126B	27	0.11205	0.0619431	1
NUGGC	347	0.0903316	0.0619857	1
OR1S2	30	0.110516	0.0620119	1
MYH13	262	0.0915005	0.0620565	1
UQCC2	12	0.126685	0.0620971	1
TFPI	11	0.128211	0.0621075	1
LGR5	60	0.101895	0.0621896	1
MORN5	25	0.112641	0.0621896	1
TEX15	1168	0.0864607	0.0622335	1
SLC29A1	77	0.0994129	0.0623389	1
ILDR1	108	0.0969191	0.0624975	1
AGAP5	81	0.0991537	0.0625014	1
TIPRL	10	0.130957	0.0625336	1
AK6	35	0.108435	0.0625793	1
TNFRSF10A	366	0.0901758	0.0625822	1
COMP	101	0.0975429	0.0626388	1
SLITRK6	35	0.108693	0.062674	1
CD63	62	0.101873	0.0627346	1
CYTH2	15	0.122044	0.0627914	1
C14orf119	32	0.109112	0.0627947	1
AKAP1	29	0.110583	0.0628205	1
SERPINA6	11	0.128622	0.0628222	1
SH3BGRL3	16	0.120269	0.0629947	1
PTGDR	35	0.107876	0.0631258	1
SENP7	42	0.105592	0.0632415	1
APOPT1	17	0.119674	0.0632479	1
SYNGR4	79	0.0993668	0.0635258	1
ZNF146	12	0.125804	0.0635467	1
FUBP3	14	0.123527	0.0635657	1
USP35	144	0.0947171	0.0636391	1
FAM212A	27	0.111591	0.0638924	1
TXNRD1	60	0.101855	0.0639772	1
ZNF84	68	0.100467	0.0639897	1
ZNF664	7	0.140124	0.0642155	1
RUFY4	76	0.0990707	0.0642188	1
GHR	90	0.0978622	0.0642271	1
CILP	165	0.0937199	0.0643208	1
LRRFIP2	103	0.0970106	0.0644472	1
EIF4G3	62	0.101346	0.0644516	1
C1S	42	0.105818	0.0645011	1
KRTAP24-1	795	0.0873494	0.0646438	1
RAB27A	67	0.100539	0.0646892	1
PHF20L1	44	0.105432	0.0647764	1
RAI14	19	0.117336	0.0648182	1
KLHL36	19	0.117309	0.064819	1
TIGD4	955	0.0869003	0.0648538	1
OR7A10	22	0.115224	0.0648738	1
ZNF717	1468	0.0860039	0.0649063	1
MUC17	789	0.0873948	0.0649128	1
TCTE3	38	0.10731	0.0649928	1
STYXL1	43	0.105152	0.0650128	1
BRD9	56	0.102482	0.0650975	1
SFR1	27	0.111468	0.0651657	1
INHA	7	0.139842	0.0652179	1
ARID4A	1651	0.085746	0.0653068	1
CABS1	15	0.121685	0.0653792	1
PLIN5	78	0.0993054	0.0655744	1
DSG3	86	0.0984699	0.0656856	1
HSPBP1	52	0.102897	0.06572	1
ADAMTS17	124	0.0956157	0.0657251	1
KIF19	1203	0.0863183	0.0659116	1
KCNH3	36	0.107236	0.0659296	1
TSFM	43	0.10512	0.0660982	1
C11orf63	112	0.0964724	0.0661031	1
AZU1	321	0.0905353	0.0661499	1
PKP4	62	0.101169	0.0661536	1
OR6C1	14	0.122801	0.0662606	1
GOT1L1	156	0.0941579	0.066407	1
LRRC10	49	0.103469	0.066453	1
MOV10	20	0.114906	0.0664733	1
ZCCHC7	70	0.100112	0.066483	1
C2CD4B	45	0.104443	0.0665549	1
ACTR1B	59	0.1017	0.0665601	1
TOP1MT	412	0.0893661	0.0666838	1
PCDHA12	50	0.10366	0.0666854	1
RECQL4	364	0.0898563	0.0667005	1
P2RX2	241	0.0917873	0.0668034	1
HMOX2	42	0.105262	0.0669543	1
PHF3	30	0.109793	0.0669718	1
DENND4C	64	0.100839	0.0671173	1
CDK18	200	0.0927731	0.0671677	1
E4F1	35	0.107603	0.0671891	1
FAAP24	106	0.0967588	0.0672372	1
COBLL1	62	0.10149	0.0672758	1
CELA1	96	0.0972002	0.0673881	1
ZNF28	1708	0.0855657	0.0674501	1
ZMYND10	53	0.102508	0.0675841	1
FOXB1	9	0.13199	0.0677718	1
PARP2	132	0.0949495	0.0678298	1
VTI1A	31	0.108664	0.067852	1
MB21D1	59	0.10156	0.067872	1
ESRP2	51	0.102851	0.0678973	1
CKMT1B	41	0.105123	0.068025	1
CDK2	9	0.13235	0.0681892	1
OR51A4	54	0.102312	0.0681928	1
TMEM56	7	0.138924	0.0682644	1
TMEM139	38	0.106636	0.0682992	1
HSPB1	29	0.109688	0.0683084	1
DHRS4	34	0.107605	0.068375	1
SNTN	129	0.0952399	0.0684136	1
MAP2K4	6	0.144105	0.0684414	1
YEATS4	44	0.104581	0.0684857	1
PFDN5	28	0.110301	0.0686364	1
WWC2	88	0.0980144	0.0686967	1
FBXO33	20	0.116261	0.0688376	1
CCDC175	685	0.0877081	0.0688795	1
NT5DC1	54	0.102266	0.0690098	1
TRAP1	260	0.0911401	0.0690168	1
SMAD6	111	0.0960541	0.0690224	1
LRRN4CL	25	0.111911	0.0690227	1
TCF24	64	0.10044	0.0690451	1
NPW	10	0.129327	0.0691093	1
UBE2Q2	45	0.104234	0.0691543	1
ARHGEF10	158	0.0937375	0.0692024	1
PRPF8	19	0.116418	0.0692059	1
FOXP4	7	0.137656	0.0692737	1
PRAMEF20	99	0.0968349	0.0693557	1
FAM53C	6	0.142775	0.0693754	1
ATAD1	22	0.113512	0.0693985	1
ZDHHC19	68	0.0999798	0.069468	1
RCE1	15	0.120114	0.0696952	1
ITSN2	1104	0.0863997	0.0697321	1
TIE1	68	0.0999599	0.0698284	1
KISS1R	130	0.0949292	0.0699485	1
SH3BP5L	7	0.138537	0.0701698	1
KLHDC1	237	0.0914384	0.0701972	1
ZNF347	511	0.0886188	0.0702119	1
SLX4IP	53	0.102526	0.0703118	1
GPC2	20	0.115134	0.0704096	1
COA3	20	0.115046	0.0704915	1
ARHGAP11A	211	0.0921564	0.0705986	1
SAMD9L	485	0.0886904	0.0707189	1
NLRP6	214	0.092164	0.0708109	1
VN1R4	45	0.103854	0.0708283	1
MRPS25	21	0.114476	0.0709494	1
RSPH3	143	0.0944083	0.0709598	1
RSAD1	118	0.0956322	0.0710278	1
BCKDHA	38	0.106071	0.0710384	1
SPOPL	29	0.109571	0.0710633	1
SMPD1	103	0.0963685	0.0711197	1
TRUB2	541	0.0884613	0.0711716	1
ST6GAL2	155	0.0936595	0.071268	1
VASP	11	0.126793	0.0713137	1
C1orf115	24	0.111716	0.0713155	1
LAMA4	96	0.0970268	0.0713331	1
TRIOBP	400	0.0892603	0.0713677	1
NEPRO	204	0.0924385	0.0713733	1
GNAL	31	0.108512	0.0714197	1
TPCN2	81	0.0985289	0.0714214	1
TMEM252	778	0.0872907	0.0714991	1
CDIPT	9	0.131661	0.0715935	1
CCR8	12	0.124482	0.0716354	1
HIST3H3	58	0.101483	0.0718023	1
TMBIM1	57	0.101539	0.0718026	1
MRPS18C	237	0.091631	0.0718084	1
ZNF804B	60	0.100709	0.071841	1
THBS1	15	0.119742	0.0718436	1
GNAQ	91	0.0975508	0.0718501	1
PTGFR	14	0.121719	0.0719633	1
REXO4	32	0.108071	0.0719939	1
MESD	16	0.118669	0.0720628	1
NANOS3	6	0.1434	0.0720742	1
ACHE	6	0.141303	0.072095	1
CCDC3	79	0.0985214	0.0721639	1
TRANK1	371	0.0896102	0.0722082	1
EVI2A	47	0.103688	0.0722595	1
SPN	20	0.11487	0.0723497	1
BSND	40	0.105397	0.0724134	1
DCP1A	9	0.131983	0.0724729	1
IFIT5	29	0.109717	0.0724788	1
SIRT2	34	0.10734	0.072704	1
CLEC2D	18	0.116362	0.0727772	1
SLC25A21	66	0.100202	0.0728316	1
CD5	72	0.0995606	0.0728516	1
TMEM88B	27	0.110609	0.0730239	1
OPALIN	22	0.11369	0.0730433	1
NUP153	168	0.0934259	0.0731468	1
C17orf47	104	0.0963535	0.0732459	1
HADH	57	0.101474	0.0733086	1
TMEM14B	24	0.112536	0.0733811	1
NUP160	66	0.0999256	0.0733932	1
NLRP11	92	0.0973058	0.0734165	1
JUP	28	0.109538	0.0734519	1
PLCL2	14	0.121447	0.073542	1
TANGO2	37	0.106166	0.0735537	1
TAS2R8	15	0.119868	0.0737132	1
RXRG	44	0.104333	0.0737887	1
MOG	18	0.116514	0.0738427	1
PCDHGB4	61	0.100682	0.0739099	1
GABRA6	63	0.100247	0.0739187	1
MYCT1	159	0.0936938	0.0739431	1
IFI6	16	0.118381	0.0739902	1
TRIM13	45	0.103682	0.0740568	1
KIF20A	71	0.099581	0.0740685	1
TMEM200B	33	0.10754	0.0741643	1
SLC6A20	196	0.0922838	0.0743255	1
CPT1A	39	0.105457	0.0743776	1
RLF	9	0.130309	0.0746173	1
ALDH3B2	121	0.095164	0.0746477	1
CTNS	61	0.10066	0.0746863	1
SAAL1	187	0.092689	0.0747041	1
ACADM	72	0.0991663	0.0748387	1
OR4K2	18	0.11602	0.0749456	1
PTGIS	60	0.10071	0.0750628	1
CDC16	35	0.106284	0.0750896	1
B3GALT6	36	0.106232	0.0751173	1
TIMM44	19	0.115347	0.0751237	1
CRK	6	0.141226	0.0751252	1
STAR	20	0.114816	0.0752636	1
LGALS4	78	0.0984045	0.0755622	1
COCH	25	0.111	0.0756192	1
SMC2	26	0.110557	0.0756241	1
COL9A2	83	0.0978093	0.075637	1
GARS	23	0.111717	0.0756931	1
CPLX3	16	0.118448	0.0758031	1
FTO	20	0.114245	0.0758116	1
PDLIM7	27	0.110026	0.0758168	1
THADA	201	0.0920903	0.0758566	1
NXPE3	46	0.103183	0.075959	1
TTC29	263	0.090857	0.0760424	1
KNL1	45	0.103235	0.0760591	1
MYCL	9	0.130816	0.0760802	1
CRYBA1	96	0.0967273	0.0761274	1
NPIPB5	105	0.0960335	0.076141	1
JKAMP	24	0.111584	0.0761442	1
FAM57A	18	0.115624	0.0762084	1
OR6C75	51	0.102178	0.0762631	1
SNTB2	17	0.117124	0.0766806	1
TNK1	300	0.0903153	0.0767106	1
BOLA1	20	0.11429	0.0767402	1
TNFRSF14	6	0.140884	0.0768104	1
CCT8L2	36	0.106134	0.0768726	1
GZMB	67	0.0994902	0.0768783	1
CS	14	0.120658	0.0769263	1
MMP1	1036	0.0864312	0.0770504	1
GET4	6	0.141076	0.0771807	1
SLC20A1	20	0.114028	0.0772167	1
P2RX1	16	0.117531	0.0772584	1
SAPCD2	21	0.112047	0.0773156	1
PRRG2	25	0.110988	0.0773164	1
NELFE	14	0.120129	0.0773186	1
ZADH2	39	0.105	0.0774483	1
SUCLG1	44	0.104083	0.0775531	1
TRIM69	33	0.107323	0.0775835	1
PTGER3	2466	0.0848969	0.0776004	1
TTLL5	198	0.0921643	0.0777724	1
AMN	67	0.0994258	0.0778709	1
PARD6A	26	0.109858	0.0778997	1
NAIP	35	0.10615	0.0780226	1
HYAL2	35	0.106155	0.0780746	1
TSPYL4	45	0.103189	0.0780835	1
WTIP	28	0.109156	0.0781331	1
FOCAD	231	0.0912723	0.0782351	1
TULP4	6	0.141104	0.0784291	1
RANBP2	40	0.104352	0.0786122	1
ANKLE2	66	0.0993878	0.0786452	1
AFAP1L1	99	0.0961796	0.0786565	1
C1orf27	27	0.109821	0.0786573	1
NUPR2	10	0.127476	0.0786608	1
AFG1L	95	0.0965868	0.0786797	1
GLB1L	119	0.0948818	0.0786893	1
MRPS11	15	0.119106	0.0787649	1
PGM3	72	0.0988993	0.0788258	1
PDHX	53	0.101524	0.0788963	1
PSMB11	1216	0.0860185	0.079011	1
ZNF57	92	0.0966578	0.0792659	1
DAP3	61	0.100126	0.0793043	1
SNAPC3	82	0.0976182	0.0793183	1
SDHB	13	0.121802	0.0793736	1
AQP10	43	0.103868	0.0795596	1
L3MBTL1	328	0.0898048	0.0796188	1
IL36B	185	0.0922734	0.0796992	1
DPP3	134	0.0943022	0.079733	1
PRELP	48	0.102883	0.0797548	1
KRTAP19-4	10	0.126665	0.0798972	1
CLTC	6	0.139869	0.0799649	1
RASGRP1	21	0.113094	0.0801226	1
RPL19	8	0.132593	0.0802146	1
ATOH7	29	0.107926	0.0803392	1
TMEFF2	20	0.113797	0.0803893	1
ASB17	30	0.108175	0.0805228	1
ELOVL1	6	0.139956	0.0805587	1
TBC1D4	99	0.0961832	0.0805646	1
RGR	16	0.118029	0.080744	1
TRAIP	76	0.0980262	0.0808333	1
BPIFA1	138	0.0940007	0.0808606	1
UHRF1BP1L	75	0.0983811	0.0808738	1
KANK1	135	0.0940618	0.0809354	1
GNPTAB	191	0.0924052	0.0810223	1
MIP	17	0.116589	0.0810545	1
OR5P3	15	0.118194	0.0810765	1
NUBP1	120	0.0948481	0.0812878	1
WNT7B	6	0.140262	0.0814373	1
WFDC8	286	0.0902729	0.0814642	1
PPA2	35	0.10615	0.0814752	1
LYPD1	37	0.105251	0.0815294	1
MTFMT	39	0.104443	0.0815429	1
FDXACB1	112	0.0951295	0.0815705	1
ACY3	60	0.100175	0.0816	1
LGR6	49	0.102137	0.0817914	1
PIK3R1	9	0.128385	0.081879	1
TXNL4B	22	0.112033	0.0818956	1
OR5AC2	77	0.0983296	0.0819164	1
BICD1	38	0.104441	0.0821978	1
OVOL1	7	0.135165	0.0823182	1
PLXNA4	23	0.1115	0.0823746	1
SLCO1A2	127	0.0942707	0.0824053	1
IGSF5	128	0.0943795	0.0824433	1
LRGUK	119	0.0948139	0.0825183	1
GPN1	38	0.104451	0.0825328	1
MAP3K8	7	0.135464	0.0826605	1
MAP2K1	11	0.124631	0.0826796	1
PANK2	87	0.097032	0.0828208	1
MYBL1	11	0.124092	0.0828664	1
ZNF605	95	0.096273	0.0829069	1
RNPS1	7	0.134004	0.0829681	1
FCGR1A	1886	0.0852032	0.0830012	1
NFAT5	19	0.114022	0.0830873	1
ANKRD49	37	0.10478	0.083311	1
HOXA7	18	0.115202	0.0833197	1
CRTAC1	49	0.101811	0.0834039	1
PARVG	84	0.0968573	0.0835346	1
NKG7	34	0.106223	0.0835726	1
BET1L	12	0.122037	0.08366	1
SH3PXD2B	44	0.103316	0.0836812	1
CPT1B	129	0.0943191	0.0837267	1
KRTDAP	6	0.139727	0.0837277	1
MXI1	9	0.128165	0.0837569	1
DNAJB3	133	0.0940176	0.084349	1
C19orf48	19	0.113855	0.084409	1
GPATCH2	102	0.0956527	0.0845757	1
ZFYVE27	45	0.102602	0.0846566	1
STAG3	196	0.09161	0.0847565	1
FLCN	107	0.0954253	0.084792	1
ANO4	76	0.0978515	0.084921	1
NSUN7	124	0.0941276	0.0850134	1
ADAMTS6	9	0.128534	0.0850144	1
MLH1	54	0.100892	0.0850305	1
SLC2A2	55	0.100721	0.0851136	1
STAP2	52	0.101304	0.0851141	1
PKP1	17	0.115915	0.0852725	1
TMEM91	19	0.113763	0.0854072	1
EVA1B	11	0.123852	0.0855813	1
NKAIN4	13	0.120468	0.0857005	1
UBR3	21	0.112277	0.085718	1
DVL2	39	0.104146	0.0858084	1
BAGE	24	0.110536	0.0858554	1
SH2D7	141	0.0934598	0.0858692	1
LGALS7	72	0.0985339	0.0858886	1
CTTNBP2NL	14	0.118568	0.0859059	1
DPRX	109	0.0952685	0.0860017	1
AMZ1	1166	0.0860604	0.0862046	1
TRIM64	21	0.112186	0.0862688	1
ALX3	9	0.127929	0.0862955	1
CBLN3	39	0.104274	0.0863709	1
FBXO42	6	0.138309	0.0864734	1
EPM2A	55	0.100472	0.0865728	1
CRP	64	0.0990304	0.0866619	1
USP17L2	214	0.0913772	0.0866907	1
ZNF683	48	0.10196	0.0867355	1
TTC8	69	0.0986693	0.0869204	1
SCN3A	15	0.117209	0.0869345	1
ZNF540	85	0.0968742	0.0869573	1
HMGCR	18	0.114603	0.0870202	1
TTC5	453	0.0883054	0.0870885	1
TCTN3	133	0.0936206	0.0871236	1
CAMKMT	91	0.0961708	0.0871893	1
DNMT3L	97	0.0959008	0.0873131	1
FGF12	9	0.126255	0.0873402	1
FAM107A	30	0.1072	0.0873546	1
2025-09-12	24	0.110124	0.08736	1
IRAK1BP1	8	0.131586	0.0873665	1
ATL1	18	0.113975	0.0874424	1
NKX2-4	8	0.130598	0.0874615	1
CYP3A7-CYP3A51P	8	0.130347	0.0874872	1
ELFN2	8	0.130073	0.0875208	1
STAMBP	49	0.101496	0.0876824	1
OR7D2	12	0.120957	0.0876935	1
TIGD6	85	0.0967064	0.0878382	1
RCAN3	43	0.102689	0.0878939	1
MAN2B2	101	0.0956456	0.0881248	1
CALML5	14	0.118713	0.0882328	1
C2CD4A	63	0.0994397	0.0882339	1
SLC4A7	79	0.0974262	0.0882387	1
MRPS15	283	0.0900815	0.0883338	1
SH2B2	76	0.0977014	0.0884133	1
APOC4	39	0.103773	0.0884501	1
CARD18	15	0.117177	0.0885037	1
FAM159B	36	0.103939	0.0885054	1
RNF169	20	0.112715	0.0885501	1
CRTAM	50	0.101313	0.0885936	1
CAVIN1	12	0.120498	0.0888927	1
PDLIM5	65	0.098897	0.0889184	1
NPIPB15	93	0.0962927	0.0889296	1
SH3GL3	48	0.101647	0.0889861	1
CPB2	30	0.106719	0.0890633	1
GRIFIN	594	0.087604	0.0891041	1
EXOC3L4	188	0.0918561	0.0891498	1
ZNF705D	30	0.107188	0.0891793	1
MAPRE1	16	0.11628	0.0892039	1
CALCOCO1	41	0.102881	0.0892721	1
WDR86	147	0.0932279	0.0893404	1
AIMP1	59	0.0996381	0.0893618	1
CSDE1	10	0.124996	0.0894622	1
WDR88	53	0.100808	0.089469	1
CDK13	14	0.118006	0.0896198	1
ELOVL7	187	0.0919199	0.0896779	1
WDR53	41	0.103145	0.0897268	1
LIPJ	50	0.101229	0.0897737	1
TMED5	42	0.102733	0.0897895	1
CYTH1	10	0.125122	0.0898284	1
FAM160B1	20	0.112291	0.0898582	1
PBLD	49	0.100904	0.0898819	1
DPP9-AS1	63	0.0987819	0.0899549	1
ZNF547	332	0.0893611	0.0900373	1
GLO1	79	0.0971963	0.0900511	1
DNAJB6	29	0.10705	0.0901416	1
NIN	221	0.0909668	0.0902796	1
NARF	55	0.100493	0.0902812	1
MANEA	44	0.10195	0.090313	1
SLC25A45	57	0.100197	0.0903622	1
TP53INP2	25	0.10875	0.0903804	1
HIST1H2BH	56	0.0995513	0.0904605	1
PDE6A	75	0.0974877	0.0905697	1
C15orf41	30	0.10677	0.090671	1
HTRA4	819	0.0866559	0.0907758	1
TAAR5	27	0.10766	0.0907898	1
SEC11A	8	0.129661	0.0909376	1
FLT3LG	26	0.108166	0.0909581	1
HPCAL4	8	0.128885	0.0910305	1
ZHX1	7	0.132768	0.0910351	1
RUSC2	41	0.10299	0.0910431	1
CD34	46	0.10215	0.09106	1
LCE1A	16	0.115787	0.091087	1
B3GNT9	28	0.107721	0.0910964	1
NOL12	20	0.111847	0.0911206	1
NVL	115	0.094346	0.0911738	1
E2F5	179	0.0920684	0.091174	1
PDE4A	98	0.0956559	0.0911906	1
ROBO2	21	0.111549	0.0912979	1
SPCS1	28	0.107537	0.0914707	1
APPL2	284	0.0900732	0.0916476	1
ZUFSP	55	0.100005	0.0917218	1
CERS1	13	0.120074	0.0917299	1
GPX4	8	0.129762	0.0917506	1
ALDH2	42	0.1029	0.091783	1
TYW1B	104	0.0950284	0.0918093	1
TPPP3	10	0.125405	0.0918244	1
LDHAL6B	106	0.0947216	0.0918249	1
C2orf70	72	0.0978623	0.0918434	1
RBM43	1198	0.0859153	0.0919276	1
ZBED3	288	0.0898306	0.091953	1
NDUFA4	28	0.106809	0.0919845	1
DCLRE1B	53	0.10043	0.0920775	1
MN1	28	0.107594	0.0920957	1
APMAP	40	0.103245	0.0921191	1
ATP5SL	76	0.0974054	0.0921716	1
JADE1	7	0.131326	0.0921829	1
PTCD3	130	0.0937154	0.0923405	1
HOMER2	30	0.10632	0.0923506	1
OR9Q2	21	0.110543	0.0923559	1
TBC1D5	187	0.0917913	0.0923639	1
INCENP	34	0.105113	0.0924057	1
PRKAG2	25	0.108506	0.0924141	1
OGN	21	0.111272	0.0924626	1
THOC1	18	0.113849	0.0924804	1
RBM15	31	0.10573	0.0925997	1
FXYD2	40	0.103334	0.0926065	1
NFATC2	19	0.112816	0.0926984	1
ABHD15	66	0.098351	0.0929211	1
FAM185A	33	0.105043	0.0929232	1
PTPRK	54	0.100058	0.092926	1
C1orf167	631	0.0873089	0.0929352	1
C19orf38	8	0.128528	0.0929357	1
PGAP3	57	0.099676	0.0930191	1
DLK2	10	0.123579	0.0930718	1
OR1L1	57	0.099827	0.0930955	1
CCDC93	53	0.100576	0.0931067	1
SLC4A9	197	0.0914944	0.0931418	1
RAET1L	49	0.101315	0.0932329	1
AP1S1	17	0.114185	0.0932419	1
CACNA1I	25	0.108551	0.0932815	1
GRM5	8	0.129781	0.0933431	1
OVCH2	145	0.0930344	0.0934592	1
MYF5	6	0.136585	0.0935058	1
MEST	12	0.120733	0.0935474	1
MROH7	126	0.0939468	0.0936453	1
ZSWIM8	13	0.118679	0.0936779	1
MPP7	61	0.099193	0.0937589	1
GPR132	31	0.105539	0.0938891	1
C15orf53	35	0.104606	0.093991	1
MTRNR2L3	66	0.0987495	0.0940314	1
UBXN6	28	0.107218	0.0941622	1
PLSCR2	83	0.096578	0.094174	1
PPP5C	9	0.12592	0.0941827	1
DIS3	1172	0.0858133	0.0942074	1
CLPB	110	0.0944684	0.0942229	1
MYO6	54	0.10015	0.0942811	1
ACAD10	281	0.089888	0.0943768	1
PSEN2	35	0.104002	0.0944026	1
PXN	28	0.107344	0.094422	1
ZNF432	208	0.0912581	0.0944634	1
SNAPC5	16	0.114799	0.0946253	1
CCDC59	660	0.0870016	0.0947427	1
AIDA	17	0.1146	0.0947599	1
BLOC1S3	38	0.103428	0.094886	1
SOSTDC1	725	0.0868654	0.0950822	1
RYR3	134	0.0933303	0.0952366	1
EPX	1380	0.085576	0.0952465	1
LIMS2	162	0.0923021	0.0952807	1
IDO1	33	0.104972	0.0953009	1
C3orf33	49	0.101054	0.0954863	1
WNT10A	581	0.0873342	0.0955656	1
PRCD	7	0.131694	0.0955957	1
SECISBP2	109	0.0944375	0.0956116	1
ANKRD40	17	0.113923	0.0956639	1
NUP107	72	0.0973193	0.095673	1
PREX2	105	0.0949013	0.095753	1
FLYWCH1	89	0.0960444	0.0957951	1
TARS	98	0.0954097	0.0958719	1
KPNA1	9	0.126662	0.0960543	1
NDRG3	12	0.119977	0.0962268	1
RNF180	78	0.0968666	0.0962563	1
USMG5	22	0.109688	0.0962811	1
PLA2R1	333	0.0892621	0.0963108	1
FPGT-TNNI3K	583	0.0875064	0.0963387	1
ARHGAP11B	94	0.0956454	0.0964061	1
IMPA2	25	0.108267	0.0964417	1
GSAP	142	0.0930766	0.0964748	1
KLHDC8A	56	0.0995066	0.0965178	1
SLC25A47	75	0.0968285	0.0965544	1
COL6A6	1048	0.0860557	0.0966491	1
C19orf60	8	0.128592	0.0967699	1
SHE	71	0.0977715	0.0968237	1
CFAP99	1058	0.0859856	0.0968351	1
DGKZ	76	0.0970146	0.0968653	1
METTL21A	275	0.0898336	0.0968875	1
TCIRG1	178	0.0918149	0.0968895	1
SERPINH1	8	0.127838	0.0970591	1
ARMC12	96	0.0953153	0.0970729	1
SNX25	36	0.104045	0.0971812	1
SCRN2	47	0.100849	0.0972052	1
MACC1	107	0.0945386	0.0972147	1
PCBD2	8	0.128409	0.0974519	1
CYP4F8	59	0.0993624	0.0975039	1
H1FNT	45	0.101587	0.0976222	1
SLCO1B3	831	0.0865467	0.0976278	1
CYP19A1	20	0.111587	0.0976534	1
LIPH	147	0.0930066	0.0978238	1
BARD1	92	0.0954203	0.0978292	1
SLC31A1	31	0.105725	0.0978798	1
TBC1D9B	92	0.0955949	0.0979127	1
IGFBP7	54	0.0997973	0.097993	1
CKLF	18	0.113308	0.0980641	1
TSPAN10	486	0.0879778	0.0980656	1
OGFOD1	63	0.0983634	0.0981367	1
CUL7	117	0.0938339	0.0982429	1
KRT78	60	0.0990509	0.0982742	1
WDR93	179	0.0916041	0.0983397	1
SAMD15	139	0.0930203	0.0983574	1
VARS2	250	0.0902231	0.0983681	1
PRSS36	373	0.0888448	0.0983815	1
PAPPA2	77	0.0970331	0.0984338	1
HABP2	1354	0.0855029	0.0984972	1
NAE1	32	0.105008	0.0984974	1
WASHC4	78	0.0967434	0.0985106	1
NTM	18	0.112356	0.09854	1
R3HCC1L	214	0.0907261	0.0985874	1
SOST	19	0.111509	0.098604	1
SLC26A2	107	0.0942445	0.0987341	1
ATRN	29	0.105904	0.0987685	1
TPGS2	73	0.0972271	0.0987733	1
F11	229	0.0904848	0.098788	1
IBSP	48	0.101092	0.0988205	1
SLC28A3	99	0.0948475	0.0988422	1
JMJD4	287	0.0896665	0.0988513	1
CCDC85A	12	0.119487	0.0989806	1
GSTO2	279	0.0898327	0.0989871	1
CLEC9A	17	0.113065	0.0990359	1
MDP1	22	0.10993	0.099036	1
TERB1	54	0.0994499	0.0990563	1
DIABLO	50	0.100711	0.0990622	1
KRT12	44	0.101762	0.0991114	1
ACTL7A	45	0.101761	0.0993055	1
EXO1	864	0.0863398	0.0993311	1
ATP5B	9	0.125886	0.0993805	1
DRICH1	42	0.101997	0.0994258	1
LINC00452	13	0.117901	0.0994705	1
AKAP5	16	0.114674	0.0994735	1
MAPK15	195	0.0913698	0.0994936	1
EFCAB3	2124	0.0847807	0.0996689	1
TMOD4	37	0.103097	0.0996765	1
ACVR1C	10	0.122924	0.0996946	1
KIAA1614	329	0.0891651	0.0998315	1
PRPSAP1	170	0.0920881	0.0998475	1
ZPBP	38	0.103106	0.0999183	1
HIST1H2BB	12	0.119642	0.0999303	1
PHC2	31	0.104768	0.0999444	1
GPR25	30	0.105634	0.0999916	1
LGI3	53	0.0998445	0.0999988	1
BPIFA2	19	0.111823	0.100133	1
ZNF479	54	0.0995733	0.100166	1
RAB11FIP5	25	0.107872	0.100211	1
BCL10	35	0.104088	0.100242	1
EXOC8	19	0.111545	0.100295	1
MEOX1	9	0.125318	0.100305	1
MTX3	39	0.102486	0.100382	1
S100A2	139	0.0926342	0.100487	1
SLC34A3	244	0.0901245	0.100568	1
EAF1	49	0.100624	0.100626	1
MBTD1	14	0.116286	0.100664	1
BCL2L11	267	0.0898665	0.100686	1
CRISP1	46	0.100891	0.100686	1
HTR4	78	0.0965117	0.100687	1
EFCAB5	801	0.086459	0.100739	1
MBLAC2	18	0.112426	0.100765	1
SGPP1	12	0.119135	0.101025	1
TBC1D1	107	0.0944951	0.101053	1
WARS2	45	0.101152	0.101095	1
MBLAC1	40	0.102502	0.101142	1
ENGASE	296	0.0894555	0.101173	1
SMCO3	26	0.107614	0.101347	1
POTEJ	194	0.091154	0.10147	1
PRAM1	109	0.0944008	0.101555	1
HOXC13	49	0.100463	0.101561	1
LOC100144595	74	0.0971254	0.101615	1
CIB3	92	0.0953209	0.101691	1
PDCD2	100	0.0948232	0.101704	1
MYH3	64	0.0976622	0.101727	1
UGT1A9	82	0.0960821	0.101966	1
MARK1	19	0.111774	0.102103	1
NAALAD2	107	0.094458	0.102135	1
TNIP2	23	0.109065	0.102215	1
UBE3D	74	0.0967426	0.102226	1
CCDC83	47	0.101108	0.102278	1
ZNF114	324	0.0891865	0.102295	1
CCR4	6	0.133821	0.102344	1
TMEM45A	15	0.114728	0.102399	1
TDRD7	19	0.111323	0.102416	1
MC4R	45	0.100868	0.102564	1
FAM96A	15	0.115387	0.102574	1
ATP5I	7	0.130503	0.10265	1
ZNF518A	28	0.106365	0.102693	1
GPN3	25	0.107129	0.102712	1
AIF1	22	0.108982	0.102723	1
SLC35E4	139	0.0928843	0.102843	1
COPB1	23	0.108546	0.102856	1
PREPL	160	0.0919321	0.102888	1
CMC1	19	0.111194	0.102898	1
TRIM67	32	0.104751	0.10297	1
ZYX	100	0.0947	0.103	1
B3GALT4	21	0.109441	0.103102	1
SOWAHA	25	0.107193	0.10311	1
ANGPT2	14	0.115948	0.103318	1
SLC1A4	42	0.101333	0.103321	1
ZWINT	17	0.113264	0.103356	1
KLHL2	20	0.111124	0.103378	1
COQ2	49	0.100149	0.103388	1
POLB	26	0.106807	0.103461	1
NCCRP1	34	0.10442	0.103548	1
VANGL1	13	0.118089	0.10361	1
GINS4	44	0.100891	0.103722	1
NKD2	64	0.0978906	0.103726	1
ZNF426	138	0.0929681	0.103771	1
MUC6	1093	0.0858313	0.103844	1
SPCS3	12	0.119065	0.103959	1
CNTD2	11	0.120449	0.103982	1
TEX48	6	0.134388	0.104004	1
DLD	27	0.106478	0.10417	1
ACTL10	26	0.107103	0.104202	1
FANCI	179	0.0914311	0.104405	1
ODF3B	101	0.0944411	0.104488	1
UBC	123	0.0933673	0.10454	1
SHPK	376	0.0885845	0.104567	1
EID2B	12	0.118679	0.104618	1
REV3L	28	0.105827	0.104641	1
WDR83	73	0.0965574	0.104654	1
PHRF1	18	0.112262	0.104751	1
COQ9	53	0.0995879	0.104775	1
FBL	7	0.129879	0.10483	1
PRKD1	144	0.0925118	0.104885	1
B3GALT2	15	0.115163	0.105071	1
ZC2HC1B	32	0.104221	0.105157	1
HNRNPCL1	17	0.112332	0.105206	1
SHISA6	11	0.120599	0.10521	1
KRTCAP3	305	0.0890637	0.105273	1
WDR70	78	0.0965757	0.105354	1
RHOC	14	0.115168	0.105925	1
PDE4D	48	0.0999224	0.105991	1
OSGIN2	60	0.0981825	0.106002	1
PHF2	14	0.116169	0.10602	1
PLCH1	90	0.0951425	0.106188	1
TOX3	16	0.113025	0.106205	1
ABHD18	444	0.0878802	0.10625	1
TEX9	169	0.0917769	0.106254	1
TNFRSF6B	177	0.0913061	0.106375	1
SKI	10	0.121689	0.106387	1
ALDH1A3	13	0.117076	0.106412	1
ERCC4	73	0.096686	0.106565	1
2025-03-11	21	0.109419	0.106582	1
LCE3B	8	0.126209	0.106677	1
OR11H2	90	0.0953915	0.10668	1
JMJD8	143	0.0923961	0.106698	1
IRX5	14	0.11633	0.106717	1
ANKRD39	9	0.123905	0.106727	1
PSME4	76	0.096487	0.106829	1
TGM3	96	0.094634	0.106865	1
MXRA8	33	0.103361	0.106894	1
CDC42EP3	11	0.119802	0.106971	1
TGIF1	136	0.0927774	0.106982	1
FAM149B1	83	0.0961089	0.107031	1
TPRG1L	623	0.08698	0.107077	1
KIAA1644	14	0.116266	0.107181	1
MAZ	48	0.0997271	0.107249	1
OSBP2	52	0.0995904	0.107263	1
C15orf65	8	0.126038	0.107264	1
AGTRAP	22	0.108748	0.107281	1
PAK2	55	0.0985234	0.107288	1
TG	478	0.0877586	0.10734	1
EEA1	39	0.102189	0.10758	1
CRISP3	60	0.0979332	0.107603	1
KLRC3	57	0.0989604	0.107636	1
RHOD	48	0.100202	0.107725	1
CCDC42	62	0.0979925	0.107768	1
FCGR2B	15	0.114609	0.108054	1
ZNF316	13	0.116769	0.108146	1
ZNF736	78	0.0962075	0.108265	1
KRT83	80	0.0960866	0.10837	1
NPFFR1	1040	0.0858223	0.108569	1
CCDC58	23	0.10778	0.108605	1
SLC26A4	150	0.092142	0.108645	1
WIPF1	9	0.123207	0.108677	1
NRSN1	30	0.10484	0.108734	1
CASC10	21	0.108628	0.108751	1
HEXA	419	0.0880873	0.108809	1
GRM7	35	0.103128	0.108861	1
PHF11	58	0.0983282	0.108865	1
LYPD6B	40	0.101782	0.108904	1
WDR20	10	0.121626	0.108933	1
PPP1R12C	18	0.11121	0.108948	1
ZNF22	17	0.111779	0.108967	1
NAAA	22	0.10834	0.10898	1
RTN3	41	0.101573	0.109098	1
DISP1	89	0.095038	0.109115	1
IL3	12	0.118242	0.109391	1
ODF3L1	46	0.100186	0.10943	1
ADAD1	16	0.112782	0.109591	1
AURKAIP1	20	0.109895	0.109633	1
SGSH	99	0.0945591	0.109686	1
PNKD	270	0.0896568	0.109717	1
KDM8	32	0.103796	0.109738	1
CYLC2	49	0.0999726	0.109785	1
GPATCH3	248	0.0897563	0.109804	1
KIR2DL4	307	0.0889929	0.109805	1
CDKN2AIP	21	0.108831	0.109842	1
CSRP2	21	0.109195	0.109903	1
MOXD1	152	0.0919787	0.110004	1
SPG7	297	0.0890802	0.110038	1
MMRN2	65	0.0970279	0.110083	1
UNC119	91	0.0945885	0.110168	1
DSC2	76	0.0964677	0.110177	1
SOCS7	10	0.121788	0.110246	1
GTF2IRD2B	33	0.103869	0.110307	1
PAX2	10	0.121937	0.110445	1
ERMN	20	0.109457	0.110456	1
ABCA8	383	0.0883557	0.110502	1
AKAP10	6	0.13131	0.110503	1
GPER1	37	0.102451	0.110608	1
KRTAP10-2	14	0.114409	0.11065	1
WDHD1	202	0.0906092	0.110746	1
PDZD3	175	0.0913344	0.110747	1
ZPBP2	41	0.101268	0.110792	1
TRIM64B	272	0.0893592	0.110876	1
CABLES1	20	0.109577	0.110924	1
GPR171	18	0.111457	0.110956	1
HECW2	23	0.108015	0.111053	1
RYK	16	0.112774	0.111134	1
NFYA	25	0.106925	0.111168	1
SRSF12	21	0.107803	0.111272	1
2025-09-09	28	0.105496	0.111291	1
NFIA	14	0.114546	0.111364	1
MRPL19	83	0.0955832	0.111416	1
MGAT4B	35	0.102807	0.11157	1
SYT10	45	0.100176	0.111645	1
NAP1L5	11	0.118878	0.111678	1
LRRC57	8	0.125337	0.111721	1
PDLIM3	38	0.101658	0.111728	1
DLG5	17	0.111449	0.111848	1
HSD11B1L	164	0.0915198	0.111906	1
LARP4	7	0.128126	0.11191	1
LMAN2L	66	0.0970961	0.111927	1
PCDHGB3	243	0.0898933	0.112045	1
R3HDM1	11	0.119281	0.112236	1
SRD5A1	34	0.102682	0.112368	1
ZNF554	233	0.0899428	0.112409	1
ADPGK	58	0.0980712	0.112417	1
PRM3	27	0.105525	0.112453	1
BTBD7	118	0.0928698	0.11253	1
CCDC30	366	0.0884424	0.112589	1
SIK2	22	0.107772	0.112612	1
GLMN	105	0.0939939	0.112685	1
GNAI3	22	0.108257	0.112839	1
C8orf44	2408	0.0844234	0.112844	1
PCM1	929	0.0860087	0.112859	1
MYO16	60	0.0978675	0.112878	1
HNRNPUL2	10	0.120802	0.112888	1
PFN3	15	0.113926	0.112909	1
SLFN12L	200	0.0905474	0.112943	1
AGBL5	55	0.0986347	0.113036	1
NAV2	54	0.0986129	0.113201	1
SMR3B	764	0.0864135	0.113242	1
ACSM1	331	0.0888007	0.113245	1
PLCL1	16	0.11235	0.113278	1
SLC16A14	60	0.0974771	0.113295	1
DMP1	53	0.0987277	0.113347	1
TENM3	24	0.107257	0.113387	1
LSM14A	17	0.111887	0.113397	1
EVA1C	27	0.105508	0.113453	1
NWD2	27	0.105456	0.11347	1
FAM210A	15	0.113504	0.113501	1
PEMT	28	0.104794	0.113562	1
LOC101928841	1567	0.0850294	0.113595	1
DECR1	57	0.0979903	0.113777	1
ACE	185	0.0908048	0.113807	1
FH	25	0.106579	0.113816	1
BRD1	48	0.0995466	0.113963	1
CLCN7	38	0.101591	0.114049	1
WDR18	11	0.118819	0.114056	1
PMCH	7	0.128727	0.114165	1
TMCO5A	59	0.0975916	0.11434	1
LCE3E	87	0.095224	0.114389	1
NOP9	57	0.0979192	0.114392	1
GARNL3	46	0.0999984	0.11442	1
FILIP1	155	0.0916078	0.114459	1
NTN1	29	0.10463	0.114569	1
ABHD14A-ACY1	148	0.0919331	0.1147	1
ZNF679	40	0.101294	0.114721	1
ITPR1	39	0.101777	0.114771	1
TMEM25	35	0.102395	0.114817	1
THEG5	10	0.121355	0.114833	1
PRKAA1	10	0.120079	0.114865	1
ADAM12	62	0.0975911	0.114907	1
KIFAP3	116	0.0934492	0.114965	1
ZNF233	554	0.0870055	0.115189	1
TATDN3	38	0.101735	0.115233	1
TRIP4	52	0.0987575	0.115553	1
KRT19	15	0.113235	0.115604	1
SLC14A1	41	0.1006	0.115615	1
GRIA1	15	0.112602	0.115643	1
HCN3	55	0.0984099	0.115663	1
ZNF25	73	0.0960543	0.115724	1
SPATA24	41	0.101216	0.115847	1
VWA1	349	0.0885759	0.115863	1
MOGAT2	28	0.104739	0.115871	1
TSPEAR	643	0.0866797	0.115952	1
PRDM9	121	0.09287	0.115997	1
R3HDML	724	0.0864574	0.116014	1
CATSPERB	115	0.0930248	0.116091	1
SRP14	6	0.130637	0.116114	1
GPR78	50	0.0986531	0.116148	1
POU5F2	36	0.102079	0.116235	1
RHCG	74	0.0960919	0.11624	1
USP44	134	0.0923241	0.116313	1
ALPP	217	0.0902347	0.116376	1
CYB561	9	0.12189	0.116435	1
USP54	688	0.0865608	0.116452	1
KDELR2	20	0.109171	0.116598	1
KCTD11	11	0.118444	0.116609	1
CPA3	76	0.0955849	0.116666	1
MIER2	49	0.0994599	0.116735	1
NFIC	11	0.118159	0.116792	1
TMEM201	22	0.107613	0.116817	1
POMK	38	0.101589	0.116862	1
HCRT	12	0.11676	0.116871	1
NME7	144	0.0920504	0.116886	1
FBXO15	87	0.0949173	0.1169	1
LIN7A	12	0.116189	0.116957	1
C1orf53	108	0.0937934	0.116967	1
ACTR8	111	0.0933941	0.117017	1
CABP2	318	0.0887042	0.11703	1
GPR157	25	0.10635	0.11706	1
SLC25A2	2443	0.0843811	0.117145	1
MRPS12	25	0.106229	0.117233	1
PTPN13	147	0.0917633	0.11727	1
WBP1	135	0.092468	0.117285	1
TBPL2	77	0.0958465	0.117343	1
BBS12	113	0.0931115	0.117369	1
PHF19	53	0.0984378	0.11738	1
GPR83	42	0.100688	0.117385	1
NUAK2	88	0.0945733	0.117483	1
TXNDC8	147	0.0919576	0.117503	1
TGM4	1624	0.0849667	0.117528	1
DCST1	180	0.0909817	0.117572	1
ZBTB48	22	0.107668	0.117578	1
KIAA2012	381	0.0881237	0.11768	1
SLC35D1	27	0.105143	0.11774	1
ANG	36	0.102066	0.117813	1
DSG4	209	0.0903484	0.117874	1
ANKMY2	34	0.102373	0.11794	1
LAT2	28	0.104559	0.118	1
CNOT9	8	0.124566	0.118088	1
EHD3	21	0.107718	0.118125	1
GRN	45	0.0996694	0.118243	1
RAD17	35	0.102339	0.118301	1
TAF2	57	0.0978211	0.118347	1
NSL1	30	0.103945	0.118354	1
PASK	898	0.0859349	0.118359	1
A2M	72	0.0960718	0.118377	1
PPP1R21	39	0.101622	0.118403	1
WFDC1	100	0.0939061	0.11847	1
TMEM38B	38	0.101385	0.118536	1
TIMM21	112	0.0931255	0.118617	1
AACS	106	0.0937329	0.118621	1
FMNL3	32	0.102701	0.118735	1
TRIL	32	0.103235	0.118783	1
CYYR1	557	0.0869855	0.118787	1
VRK3	35	0.102111	0.118806	1
ICOS	13	0.114621	0.118871	1
LYRM4	91	0.0946266	0.118878	1
MOB3C	64	0.0971153	0.118886	1
SLC17A5	100	0.0937561	0.118941	1
SKA1	123	0.092651	0.118976	1
NR2C2AP	26	0.105525	0.119039	1
CYP2A13	2074	0.0845938	0.119049	1
SLC25A46	383	0.0880577	0.119051	1
BNIP1	72	0.0957185	0.119233	1
ERICH6B	119	0.0929778	0.119254	1
TEX264	15	0.113087	0.119261	1
ABHD11	33	0.10322	0.11931	1
IL11RA	84	0.0948367	0.119408	1
SCGB1D4	16	0.111468	0.119429	1
GGCX	106	0.0936528	0.119519	1
OR5AK2	72	0.0959054	0.119602	1
KCNV2	107	0.0936327	0.119622	1
F7	38	0.101224	0.119721	1
SSPO	4234	0.0837488	0.119802	1
ORC4	69	0.0960508	0.119919	1
HEMK1	89	0.0946444	0.119985	1
RSU1	70	0.0962522	0.120009	1
XDH	504	0.0873371	0.120027	1
TP73	10	0.119266	0.120142	1
H2AFY2	8	0.12301	0.120201	1
HSPA1A	39	0.10091	0.120246	1
CTSE	125	0.0924964	0.120323	1
CECR2	7	0.127865	0.120348	1
CDR2	27	0.10464	0.120493	1
FEM1A	79	0.095065	0.120577	1
SENP6	22	0.107057	0.120629	1
HAL	254	0.0892072	0.120715	1
RUFY1	80	0.0952688	0.120899	1
SPATA6	51	0.0983184	0.120925	1
ARPIN	15	0.112874	0.120996	1
PITX3	9	0.121802	0.121076	1
PGA3	23	0.106207	0.121105	1
CMTM2	39	0.100841	0.121144	1
RAP1GAP2	8	0.123982	0.121283	1
TAF3	11	0.117697	0.12133	1
MAJIN	84	0.0945534	0.12145	1
EPHX1	100	0.0937772	0.121691	1
TMED10	164	0.0913943	0.121698	1
CCSER1	46	0.099506	0.121716	1
METTL22	180	0.0908456	0.12172	1
KCNA2	13	0.113904	0.121737	1
KCTD9	7	0.126516	0.121816	1
TFAP2E	49	0.0987939	0.121925	1
KBTBD7	46	0.0993136	0.121944	1
SLC5A8	21	0.107813	0.122193	1
CSRNP1	7	0.126756	0.122283	1
TMEM232	1894	0.0846557	0.122328	1
TIPARP	16	0.111561	0.122357	1
PKNOX1	12	0.115496	0.122404	1
NMNAT3	171	0.0909118	0.122501	1
NLRP4	403	0.0876882	0.122576	1
OAZ2	14	0.113285	0.122584	1
ENC1	8	0.122883	0.122732	1
NCOA7	23	0.105916	0.12274	1
MMD2	34	0.102178	0.122872	1
C1QTNF7	17	0.110357	0.122995	1
KRTAP4-1	16	0.111414	0.12302	1
KCTD14	26	0.104751	0.12304	1
C1orf56	485	0.0871908	0.123065	1
CTRB2	51	0.0983115	0.123129	1
GABRR1	75	0.09569	0.123157	1
RSBN1	124	0.0923736	0.123186	1
ADGRE1	260	0.0891676	0.123239	1
ISOC1	22	0.106554	0.123412	1
FCGR2C	18	0.109597	0.123423	1
AKAP11	13	0.114317	0.123594	1
MAPRE2	396	0.087809	0.123769	1
HIST1H1A	55	0.0975202	0.123773	1
NAGPA	80	0.0948969	0.12386	1
GJA5	26	0.104952	0.123886	1
MAST3	21	0.107607	0.123889	1
ST3GAL6	55	0.0979285	0.123902	1
CA9	206	0.0901618	0.124056	1
DEPTOR	36	0.101542	0.12416	1
PPIP5K1	17	0.109949	0.12419	1
SPPL2C	32	0.102734	0.124258	1
RAB11FIP3	18	0.109416	0.124349	1
SPSB2	119	0.0926023	0.124366	1
GLG1	9	0.12072	0.124373	1
PDK2	80	0.0949258	0.124606	1
TMEM53	8	0.122158	0.124629	1
CCSAP	10	0.119416	0.124637	1
CYLD	12	0.11467	0.124717	1
FBXW10	836	0.0858831	0.124736	1
GOLIM4	70	0.0958649	0.12474	1
PLIN4	666	0.0865318	0.124742	1
MCM2	35	0.101577	0.124826	1
CHRNB2	17	0.110076	0.124843	1
NELFA	32	0.102262	0.124897	1
RECQL5	333	0.0882591	0.124984	1
ALDH3A1	213	0.0898135	0.125084	1
LOC101928120	6	0.129931	0.125088	1
ROBO1	68	0.0961675	0.125098	1
SLC25A34	124	0.0923534	0.125104	1
EIF5B	1395	0.0850483	0.125281	1
TOM1L1	121	0.0923258	0.125359	1
[truncated: 13,890 more rows]
